# Supplementary material for: Metabolomic Signatures of Physical Function and Functional Trajectories in Older Adults: Insights from the ENRGISE Clinical Trial
Source: Metabolites. 2025 Dec 22;16(1):9. doi: 10.3390/metabo16010009 (PMC12844133; doi:10.3390/metabo16010009)
Supplement: Supplementary file 1 [file metabolites-16-00009-s001.zip]

Archive with 2 entries (2 files):
- SUPPLEMENTARY TABLES.xlsx
- Supplemental Figures Metabolomics Manuscript+AEN (1).pdf
