# Supplementary material for: Metabolomic Signatures of Physical Function and Functional Trajectories in Older Adults: Insights from the ENRGISE Clinical Trial
Source: Metabolites. 2025 Dec 22;16(1):9. doi: 10.3390/metabo16010009 (PMC12844133; doi:10.3390/metabo16010009)
Supplement: Supplementary file 1 [file metabolites-16-00009-s001.zip › SUPPLEMENTARY TABLES.xlsx]

## Sheet: t_test_VIPgt1_RACE
mass_rt	t.stat	p.value	FDR	FC	Query.Signal.Name	Ontology Level	Metabolite Name	VIP
98.0963__0.96	-6.9519	2.9652e-11	1.9526e-07	0.34618	0.96_98.0963m/z	PD_C	Ethyldiethanolamine	3.42621
161.1280__0.60	-6.6455	1.7978e-10	3.8689e-07	0.48929	0.60_161.1280m/z	OL_2a	164795 (N(6)-Methyllysine)	3.36463
199.0816__1.73	-6.5506	3.1055e-10	4.0899e-07	0.31207	1.73_199.0816m/z	PD_C	5-Amino-1-(2-pyridinyl)-1H-pyrazole-4-carbonitrile	3.25592
143.0942__3.81	-6.3023	1.2675e-09	1.3911e-06	0.41772	3.81_143.0942n	PD_A	1-Methylpiperidine-3-carboxylic acid	3.14032
167.0559__3.12	-6.0816	4.2872e-09	2.7587e-06	0.38033	3.12_167.0559m/z	OL_2a	68374 (7-Methylxanthine)	3.0905
183.0508__2.53	-6.0237	5.8724e-09	3.2225e-06	0.30768	2.53_183.0508m/z	OL_1	69160 (7-methyluric acid)	3.03107
112.0391__1.02	-5.9792	7.4703e-09	3.784e-06	0.23702	1.02_112.0391m/z	OL_2a	65249 (N-Acetylserine)	3.06644
231.1440__1.41	5.5273	7.975e-08	2.3871e-05	2.6801	1.41_231.1440m/z	PD_C	5-[(diaminomethylidene)amino]-2-{[(diaminomethylidene)amino]amino}pentanoic acid	2.9108
170.0806__2.86	-5.4853	9.87e-08	2.6701e-05	0.48647	2.86_170.0806m/z	PD_C	5-Hydroxydopamine	2.79605
359.2839__14.68	-5.4801	1.0137e-07	2.6701e-05	0.36084	14.68_359.2839m/z	PD_D	2-methyl-3-(3,7,11,15,19,23,27,31-octamethyldotriaconta-2,6,10,14,18,22,26,30-octaen-1-yl)-1,4-dihydronaphthalene-1,4-dione	2.90621
197.0662__3.88	-5.4459	1.2049e-07	3.0515e-05	0.40995	3.88_197.0662m/z	OL_1	70346 (1,3-dimethyluric acid)	2.76896
270.1972__11.19	-5.2234	3.6322e-07	7.4173e-05	0.40955	11.19_270.1972n	PD_A	Androstadienone	2.79502
167.0562__3.31	-5.2233	3.6334e-07	7.4173e-05	0.40835	3.31_167.0562m/z	OL_2a	70639 (3-Methylxanthine)	2.7162
302.1588__3.63	-5.1264	5.8124e-07	0.00010072	0.35181	3.63_302.1588m/z	PD_C	7-[2-(diethylamino)ethyl]-1,3-dimethyl-2,3,6,7-tetrahydro-1H-purine-2,6-dione	2.68621
385.7527__18.04	-5.1128	6.2066e-07	0.0001048	0.3546	18.04_385.7527m/z	PD_C	(2S)-2-amino-3-({hydroxy[(2R)-2-[(5Z,8Z,11Z,14Z)-icosa-5,8,11,14-tetraenoyloxy]-3-(pentadecanoyloxy)propoxy]phosphoryl}oxy)propanoic acid	2.67166
95.0371__1.34	-5.0179	9.7628e-07	0.00014951	0.29691	1.34_95.0371n	OL_2b	8871 (2-Hydroxypyridine)	2.63034
213.1226__4.48	-4.7671	3.1324e-06	0.00038918	0.28056	4.48_213.1226m/z	PD_C	1,2,3,3-Tetramethylbicyclo[2.2.1]heptan-2-ol	2.48789
357.1030__3.77	-4.6961	4.3213e-06	0.00051449	0.44387	3.77_357.1030m/z	PD_C	(3R,4S,5S,6R)-3,4,5-trihydroxy-6-(hydroxymethyl)oxan-2-one	2.45056
211.0707__3.35	-4.6933	4.3753e-06	0.00051449	0.21784	3.35_211.0707m/z	PD_A	2'-Deoxyuridine	2.40415
150.0190__2.86	-4.6755	4.7403e-06	0.00053819	0.48872	2.86_150.0190n	PD_C	N-(Aminocarbonyl)-3-chloropropanamide	2.47234
334.2135__11.19	-4.5082	9.9431e-06	0.0010231	0.3742	11.19_334.2135n	OL_2b	5280881 (Prostaglandin B2)	2.46209
212.0901__3.89	-4.4621	1.215e-05	0.0012309	0.40733	3.89_212.0901n	PD_C	heptane-1,2,3,4,5,6,7-heptol	2.38017
146.0573__6.15	4.4488	1.287e-05	0.0012841	3.5277	6.15_146.0573m/z	PD_D	Adipic acid	2.48146
210.0744__4.94	-4.3631	1.8581e-05	0.00154	0.38891	4.94_210.0744n	OL_2a	79437 (1,3,7-Trimethyluric acid)	2.30864
204.1336__2.03	-4.3422	2.0309e-05	0.001651	0.4941	2.03_204.1336m/z	PD_A	Lys-Gly	2.34654
490.9468__15.49	4.321	2.2213e-05	0.0017448	20.886	15.49_490.9468m/z	PD_C	4-Iodo-2,3-dihydro-1H-indole	2.3546
211.0818__5.17	-4.126	4.9908e-05	0.0033196	0.3345	5.17_211.0818m/z	OL_1	79437 (1,3,7-Trimethyluric acid)	2.24309
142.0859__0.91	-4.1001	5.5435e-05	0.0035788	0.278	0.91_142.0859m/z	PD_A	Ethosuximide	2.22956
339.2669__14.78	-4.0798	6.0198e-05	0.0038116	0.43557	14.78_339.2669m/z	OL_2b	5283906 (Dehydrolithocholic acid)	2.25105
181.0961__4.90	-4.0661	6.36e-05	0.003951	0.4439	4.90_181.0961m/z	PD_C	2-amino-6-methyl-1,4,5,6,7,8-hexahydropteridin-4-one	2.11596
302.1954__4.01	3.9327	0.00010812	0.0057419	15.006	4.01_302.1954m/z	PD_C	Val-Gly-Lys	2.29719
386.2445__12.64	-3.8596	0.00014369	0.0071145	0.4437	12.64_386.2445n	PD_C	(4R)-4-[(2R,15R,16S)-16-hydroxy-2,15-dimethyl-5-oxotetracyclo[8.7.0.0Â²,â·.0Â¹Â¹,Â¹âµ]heptadeca-6,8-dien-14-yl]pentanoic acid	2.28836
438.0445__4.09	-3.857	0.00014514	0.0071326	0.22961	4.09_438.0445m/z	PD_C	4-Chloro-2-(trifluoromethyl)benzyl alcohol	2.10331
257.1888__9.51	-3.7768	0.00019743	0.0090281	0.19216	9.51_257.1888m/z	PD_A	4-Hydroxy-6-[2-(2-methyl-1,2,4a,5,6,7,8,8a-octahydronaphthalen-1-yl)ethyl]oxan-2-one	2.07203
350.1347__11.54	3.7177	0.00024679	0.010709	21.753	11.54_350.1347m/z	OL_2b	5462507 (6-Acetylmorphine)	2.23576
572.3055__5.37	-3.7173	0.00024718	0.010709	0.41316	5.37_572.3055n	PD_C	2-(2-{[1-(1-{2-amino-5-[(diaminomethylidene)amino]pentanoyl}pyrrolidine-2-carbonyl)pyrrolidin-2-yl]formamido}acetamido)-3-phenylpropanoic acid	2.12237
292.1562__5.62	-3.7085	0.00025542	0.010713	0.27743	5.62_292.1562m/z	PD_C	5-{[8-(dimethylamino)-7-methylquinolin-5-yl]methyl}pyrimidine-2,4-diamine	1.93501
391.2830__13.85	-3.6234	0.00035031	0.013747	0.4426	13.85_391.2830m/z	OL_1	221493 (Cholic acid)	2.07567
183.0532__2.80	-3.6203	0.00035439	0.013809	0.17418	2.80_183.0532n	OL_1	6723 (4-Pyridoxic acid)	1.92685
94.0650__0.71	-3.6034	0.00037699	0.014518	0.38816	0.71_94.0650m/z	OL_2a	643474 (N-Methyl-L-proline)	1.88684
375.2880__13.67	-3.4999	0.00054839	0.019415	0.30171	13.67_375.2880m/z	OL_2a	Isoursodeoxycholic acid	2.00267
302.1949__3.47	3.4286	0.0007064	0.023818	158.28	3.47_302.1949m/z	PD_C	Val-Gly-Lys	2.01249
348.1553__13.75	3.4265	0.00071181	0.023818	28.176	13.75_348.1553m/z	PD_C	3-{8,11-dihydroxy-12-methyl-2-oxo-3,9-diazatricyclo[8.4.0.0Â³,â·]tetradeca-1(14),4,10,12-tetraen-5-yl}prop-2-enamide	1.94431
450.2949__16.14	3.4262	0.00071256	0.023818	63.416	16.14_450.2949m/z	PD_C	sodium 2-{[2-(octadecanoyloxy)propanoyl]oxy}propanoate	1.9199
321.1177__4.24	3.3558	0.00091106	0.02854	49.72	4.24_321.1177m/z	PD_C	N-[3-(6-{[4-(1,4-dimethyl-3-oxopiperazin-2-yl)phenyl]amino}-4-methyl-5-oxo-4,5-dihydropyrazin-2-yl)-2-methylphenyl]-4,5,6,7-tetrahydro-1-benzothiophene-2-carboxamide	1.87004
182.0603__4.14	3.342	0.00095557	0.029132	6.548	4.14_182.0603m/z	PD_C	4-methoxyfuro[2,3-b]quinoline	1.91383
314.1221__1.02	3.3191	0.001034	0.030808	20.227	1.02_314.1221m/z	PD_C	0	1.81215
149.0633__1.93	-3.2955	0.0011208	0.032947	0.49625	1.93_149.0633m/z	PD_C	4,6-Difluoro-2-pyrimidinamine	1.92575
149.1000__1.27	-3.2447	0.0013314	0.037619	0.39423	1.27_149.1000m/z	PD_C	3-(methylsulfanyl)hexan-1-ol	1.75259
302.1868__9.51	-3.1577	0.00178	0.045966	0.2492	9.51_302.1868n	PD_A	S-Bioallethrin	1.72917
319.1138__10.44	-3.1282	0.0019615	0.049298	0.4792	10.44_319.1138m/z	OL_2b	40024 (Deoxynivalenol)	1.6588
241.0570__5.62	3.1255	0.0019788	0.04942	2.4824	5.62_241.0570m/z	PD_C	2,2-Difluoropropanamide	1.70799
445.2342__10.57	-3.1245	0.0019851	0.04942	0.11252	10.57_445.2342m/z	PD_C	Arg-Met-Arg	1.71884
243.1093__6.35	3.1228	0.0019963	0.04942	8.5872	6.35_243.1093m/z	PD_A	Ser-His	1.69647
237.0059__7.03	3.0815	0.0022839	0.05449	2.0555	7.03_237.0059m/z	PD_C	1-(5-nitro-1,3-thiazol-2-yl)-4,5-dihydro-1H-imidazol-2-ol	1.76168
496.2303__9.51	-3.0658	0.0024024	0.056098	0.23655	9.51_496.2303n	PD_C	4,5,16,17-tetrahydroxy-6,14,18-trimethyl-9-oxo-3,10-dioxapentacyclo[9.8.0.0Â¹,â·.0â´,Â¹â¹.0Â¹Â³,Â¹â¸]nonadec-14-en-8-yl 2-hydroxy-2-methylbutanoate	1.70819
293.0486__5.08	-3.0553	0.0024847	0.057509	0.48908	5.08_293.0486m/z	PD_C	N-(4-Fluorobenzoyl)-5-amino-1H-indole	1.66315
384.0701__5.33	2.9956	0.0030063	0.065279	121.42	5.33_384.0701m/z	PD_A	Brinzolamide	1.89355
457.9395__15.49	2.9949	0.0030136	0.065279	47.814	15.49_457.9395m/z	PD_D	3-Bromo-6-fluoro-2-methoxyphenol	1.67578
252.9781__7.03	2.9749	0.0032098	0.067314	2.0903	7.03_252.9781m/z	PD_C	tricalcium bis(2-hydroxypropane-1,2,3-tricarboxylic acid)	1.79645
173.0476__5.84	-2.8689	0.0044611	0.082984	0.028584	5.84_173.0476n	OL_1	7124 (Quinaldic acid)	1.61823
194.0578__2.61	2.8524	0.0046917	0.085685	0.43645	2.61_194.0578n	OL_2b	HMDB0000954 (trans-Ferulic acid)	1.58343
332.2342__14.94	2.852	0.0046974	0.085685	3.5074	14.94_332.2342n	PD_C	1-[(1S,2R,5S,10S,11S,13R,14R,15S)-5,13-dihydroxy-2,15-dimethyltetracyclo[8.7.0.0^{2,7}.0^{11,15}]heptadec-7-en-14-yl]ethan-1-one	1.52495
496.2534__12.04	2.8455	0.0047916	0.086921	72.83	12.04_496.2534m/z	PD_C	ethyl 2-{[(1R)-1-cyclohexyl-2-[(2S)-2-[({4-[(Z)-N'-hydroxycarbamimidoyl]phenyl}methyl)carbamoyl]azetidin-1-yl]-2-oxoethyl]amino}acetate	1.72778
285.1362__12.54	2.8337	0.0049664	0.089354	2.2612	12.54_285.1362n	OL_1	638024 (Piperine)	1.71634
285.0771__11.80	2.8104	0.0053287	0.091949	2.1791	11.80_285.0771m/z	OL_2a	5280373 (Biochanin A)	1.49549
212.0709__5.34	2.8076	0.0053736	0.091949	26.626	5.34_212.0709m/z	PD_A	2-Furyl(1H-indol-3-yl)methanone	1.53664
231.0230__8.13	2.7971	0.0055468	0.091949	12.766	8.13_231.0230m/z	PD_C	Methyl 3-(3,3-difluorocyclobutyl)-3-oxopropanoate	1.62237
236.1715__16.10	2.7971	0.0055465	0.091949	8.2937	16.10_236.1715m/z	PD_C	sodium dodecanoate	1.88833
261.0971__2.71	2.7971	0.0055468	0.091949	22.731	2.71_261.0971m/z	PD_C	4-[4-(Trifluoromethoxy)phenoxy]piperidine	1.62239
379.1232__4.15	2.797	0.0055477	0.091949	27.76	4.15_379.1232m/z	PD_C	N-[5-hydroxy-3-(propyldisulfanyl)pent-2-en-2-yl]-N-[(6-imino-2-methyl-1,6-dihydropyrimidin-5-yl)methyl]formamide	1.6226
459.1492__4.07	2.7969	0.0055492	0.091949	235.08	4.07_459.1492m/z	PD_C	Primulaverin	1.62115
89.0385__8.16	2.7969	0.0055501	0.091949	24.04	8.16_89.0385m/z	PD_C	2-methoxyphenol	1.62099
185.0359__7.59	2.7967	0.0055536	0.091949	37.379	7.59_185.0359m/z	PD_C	Benzenebutanamide, N-(4-oxo-4H-3,1-benzothiazin-2-yl)-	1.62048
248.0742__0.98	2.7967	0.0055523	0.091949	4.8053	0.98_248.0742m/z	PD_C	Ethyl 2-amino-4-phenylthiophene-3-carboxylate	1.49283
337.1130__3.39	2.7967	0.0055523	0.091949	476.13	3.39_337.1130m/z	PD_C	2-[6-(morpholin-4-yl)pyrimidin-4-yl]-4-(1H-1,2,3-triazol-1-yl)-2,3-dihydro-1H-pyrazol-3-one	1.62065
502.2759__13.85	2.7965	0.0055569	0.091949	5.833	13.85_502.2759m/z	PD_C	(2S,3S)-2-[(2R)-2-[(2R)-2-{2-[(2R)-2-(2-{2-[(2S)-2-amino-3-(4-hydroxyphenyl)propanamido]acetamido}acetamido)-3-phenylpropanamido]-4-methylpentanamido}-5-carbamimidamidopentanamido]-5-carbamimidamidopentanamido]-3-methylpentanoic acid	1.73342
399.0900__5.64	2.7963	0.0055598	0.091949	494.89	5.64_399.0900m/z	PD_C	1,3,4,5,6-pentahydroxyhexan-2-one; 2,3,4,5,6-pentahydroxyhexanal	1.61979
89.0385__6.17	2.7962	0.0055607	0.091949	7.4315	6.17_89.0385m/z	OL_2a	HMDB0000873 (4-Methylcatechol)	1.62349
160.0864__3.01	2.7952	0.0055788	0.091949	62.88	3.01_160.0864m/z	PD_A	1-(2-Aminophenyl)-1H-pyrazole	1.62384
146.0708__3.21	2.7943	0.005593	0.091949	34.465	3.21_146.0708m/z	PD_A	3-(1H-Pyrazol-3-yl)pyridine	1.62393
185.1273__7.64	2.7921	0.0056301	0.091949	62.02	7.64_185.1273m/z	PD_C	1-methyl-4-(propan-2-yl)cyclohexane	1.61472
300.1585__4.34	2.7919	0.0056339	0.091949	2123	4.34_300.1585m/z	OL_2a	5284371 (Codeine)	1.82044
157.0128__3.32	-2.7889	0.0056848	0.092322	0.39079	3.32_157.0128m/z	OL_1	76720 (Furan-2,5-dicarboxylic acid)	1.49063
289.1277__3.05	2.7884	0.0056921	0.092322	47.157	3.05_289.1277m/z	PD_C	(3R)-3-(benzoyloxy)-4-(trimethylazaniumyl)butanoate	1.62329
346.0958__8.62	2.781	0.0058196	0.092592	138.69	8.62_346.0958m/z	PD_C	6-{7-hydroxy-5H,6H,7H-pyrrolo[1,2-c]imidazol-7-yl}-N-methylnaphthalene-2-carboxamide	1.60494
147.0548__6.04	2.7809	0.0058213	0.092592	12.515	6.04_147.0548m/z	PD_A	1H-1,3-Benzodiazole-5-carbaldehyde	1.60485
171.0285__5.54	-2.772	0.0059789	0.093964	0.45399	5.54_171.0285m/z	OL_2b	HMDB0005807 (Gallic acid)	1.45531
361.1130__2.43	2.7696	0.0060219	0.094414	63.143	2.43_361.1130m/z	OL_2a	68499 (Nicotinuric acid)	1.61746
305.1234__3.39	2.7633	0.0061353	0.095964	56.196	3.39_305.1234m/z	PD_C	(2R,3S,4S,5R,6S)-2-(hydroxymethyl)-6-(4-hydroxyphenoxy)oxane-3,4,5-triol	1.59137
162.0577__1.07	2.7618	0.0061634	0.096175	6.3992	1.07_162.0577m/z	PD_C	1-(6-Chloropyridin-2-yl)piperazine	1.70604
930.0352__18.28	-2.7448	0.0064825	0.099935	3.447	18.28_930.0352m/z	PD_D	5-[(4-bromo-2-chlorophenyl)amino]-4-fluoro-N-(2-hydroxyethoxy)-1-methyl-1H-1,3-benzodiazole-6-carboximidic acid	1.50762
299.1469__4.50	2.733	0.0067111	0.10183	118.63	NA	NA	NA	1.7864
277.0841__1.39	2.7319	0.0067334	0.10193	6.6244	1.39_277.0841m/z	PD_C	Glutamine phenylthiohydantoin	1.54905
289.1721__13.38	2.7231	0.0069106	0.10342	2.931	13.38_289.1721n	PD_C	(1S,10R,11S,13R,14R,15S)-13-(Â¹â¸F)fluoro-15-methyltetracyclo[8.7.0.0^{2,7}.0^{11,15}]heptadeca-2(7),3,5-triene-5,14-diol	1.52506
201.0539__12.54	2.7222	0.0069295	0.10347	2.9213	12.54_201.0539m/z	PD_A	Piperic acid	1.56983
364.1927__14.44	2.7186	0.0070027	0.10394	2.8335	14.44_364.1927m/z	PD_C	Atazanavir	1.65619
215.1009__13.08	2.6911	0.0075887	0.10975	2.7971	13.08_215.1009m/z	PD_C	N-tert-butyl-N'-[4-phenoxy-2,6-bis(propan-2-yl)phenyl]carbamimidothioic acid	1.42149
301.1307__10.31	2.6617	0.0082648	0.11555	3.1546	10.31_301.1307n	OL_2b	42504 (Furalaxyl)	1.61194
567.3319__9.98	2.6496	0.008558	0.11801	3.9943	9.98_567.3319m/z	PD_C	(2-{[(2R)-3-[(4Z,7Z,10Z,13Z,16Z,19Z)-docosa-4,7,10,13,16,19-hexaenoyloxy]-2-hydroxypropyl phosphono]oxy}ethyl)trimethylazanium	1.52389
578.2339__17.88	2.6462	0.008643	0.11833	9.5084	17.88_578.2339m/z	PD_C	Atorvastatin calcium	1.66124
406.1883__9.32	-2.6206	0.0093004	0.12473	6.3449	9.32_406.1883n	PD_A	Carvedilol	1.48685
343.1288__5.89	2.6162	0.0094173	0.12553	40.841	5.89_343.1288m/z	PD_C	1,4-Dihydroxy-2-(4-morpholinyl)anthra-9,10-quinone	1.54432
384.2710__17.99	2.6037	0.0097597	0.12853	4.4972	17.99_384.2710m/z	PD_C	(2-{[(2S,3R,4E)-3-hydroxy-2-[(5Z)-7-[(1S,5R)-5-[(1E,3S)-3-hydroxyoct-1-en-1-yl]-4-oxocyclopent-2-en-1-yl]hept-5-enamido]heptadec-4-en-1-yl phosphono]oxy}ethyl)trimethylazanium	1.42845
866.5715__18.41	2.5906	0.010128	0.13128	7.9862	18.41_866.5715n	PD_C	[(2S)-2,3-dihydroxypropoxy][(2R)-3-{[(5Z,7Z,10Z,13Z,16Z,19Z)-4-hydroxydocosa-5,7,10,13,16,19-hexaenoyl]oxy}-2-[(18-methylnonadecanoyl)oxy]propoxy]phosphinic acid	1.38809
77.0264__0.80	-2.5889	0.010177	0.13138	0.38374	NA	NA	NA	1.43339
460.2172__8.25	2.5862	0.010255	0.1319	3.905	8.25_460.2172m/z	PD_C	1-{2-carboxy-2-[(1-ethoxy-1-oxo-4-phenylbutan-2-yl)amino]acetyl}-octahydrocyclopenta[b]pyrrole-2-carboxylic acid	1.52356
563.2452__11.05	-2.5802	0.01043	0.1336	0.45712	11.05_563.2452m/z	PD_C	(2S,3S,4R,5R,6R)-3,4,5-trihydroxy-6-{[(2S,14S,16S)-18-hydroxy-2-(2-hydroxyacetyl)-14-methyl-17-oxapentacyclo[14.2.1.0Â¹,âµ.0â¶,Â¹âµ.0â¹,Â¹â´]nonadecan-11-yl]oxy}oxane-2-carboxylic acid	1.5395
495.9597__11.27	2.5722	0.010667	0.13508	5.4642	NA	NA	NA	1.39869
186.0850__7.60	2.5689	0.010767	0.13608	3118.9	7.60_186.0850m/z	PD_C	Dodecylbenzenesulfonic acid	1.53605
728.5663__16.14	2.5556	0.011178	0.13957	18.038	16.14_728.5663m/z	PD_C	(2S)-2-({7-[(1R,2R,3R,5S)-3,5-dihydroxy-2-[(1E,3S)-3-hydroxyoct-1-en-1-yl]cyclopentyl]-6-oxoheptanoyl}oxy)-3-hydroxypropyl octadecanoate	1.75499
287.1418__12.54	2.5532	0.011252	0.14007	2.8216	12.54_287.1418n	PD_A	4,4'-[(4-Imino-2,5-cyclohexadien-1-ylidene)methylene]bis[benzenamine]	1.5611
426.0752__8.68	2.5258	0.012145	0.14782	2.5627	8.68_426.0752m/z	PD_C	6-{2',4'-difluoro-4-hydroxy-[1,1'-biphenyl]-3-carbonyloxy}-3,4,5-trihydroxyoxane-2-carboxylic acid	1.54964
179.1424__19.41	2.5092	0.012716	0.15252	3.1355	19.41_179.1424m/z	PD_A	Dodeca-2(E),4(E)-dienoic acid	1.62049
349.1481__11.54	-2.5067	0.012803	0.15275	0.40252	11.54_349.1481m/z	PD_C	N''-cyclohexyl-N-(2-methylquinolin-4-yl)-N'-(1,3-thiazol-2-yl)guanidine	1.38039
471.3097__12.12	2.5067	0.012804	0.15275	42.445	12.12_471.3097m/z	PD_C	2-methyl-3-methylidene-6-{5,6,9-trihydroxy-2,6,15-trimethyl-17-oxotetracyclo[8.7.0.0Â²,â·.0Â¹Â¹,Â¹âµ]heptadec-1(10)-en-14-yl}heptanoic acid	1.57425
379.1482__9.01	2.4996	0.013059	0.15424	43.989	9.01_379.1482m/z	PD_C	Diltiazem	1.40678
343.1287__6.01	2.4902	0.013399	0.15622	55.193	6.01_343.1287m/z	PD_C	2-amino-3-{4-[4-(2-amino-2-carboxyethyl)-2-hydroxyphenyl]-3-hydroxyphenyl}propanoic acid	1.46663
348.0501__8.16	2.4617	0.014485	0.16502	94.765	8.16_348.0501m/z	PD_C	{[(2R,3S,4S,5R)-5-(6-amino-2-fluoro-9H-purin-9-yl)-3,4-dihydroxyoxolan-2-yl]methoxy}phosphonic acid	1.45209
371.1497__7.73	-2.4462	0.015109	0.16863	8.9387e-05	7.73_371.1497n	PD_A	Trazodone	1.34195
268.1066__6.98	2.415	0.016435	0.17683	42.672	6.98_268.1066m/z	PD_C	2-(hydroxymethyl)-6-(2-phenylethoxy)oxane-3,4,5-triol	1.44687
191.1532__11.80	2.4088	0.01671	0.17884	31.105	11.80_191.1532m/z	PD_C	1,3-dihydroxypropan-2-yl (11Z,14Z,17Z)-icosa-11,14,17-trienoate	1.33994
389.0940__6.92	2.3952	0.017328	0.18037	98.908	6.92_389.0940m/z	PD_C	4,4'-(9H-Fluorene-9,9-diyl)diphenol	1.37834
421.0915__11.32	2.3681	0.018619	0.18719	3.1006	NA	NA	NA	1.41514
433.2095__4.95	2.365	0.018776	0.18747	15.719	4.95_433.2095n	PD_A	Dextrorphan O-.beta.-D-glucuronide	1.44154
393.1707__15.25	2.362	0.018924	0.18786	3.7322	15.25_393.1707m/z	PD_A	5.alpha.-Androstan-17.beta.-ol-3-one sulfate	1.36262
492.1749__11.52	-2.3615	0.018949	0.18786	0.12623	NA	NA	NA	1.31672
514.0789__8.15	2.3498	0.019541	0.19177	35.642	8.15_514.0789m/z	PD_D	Lorazepam glucuronide	1.46887
94.0087__0.87	-2.3477	0.019647	0.19253	0.49579	0.87_94.0087n	PD_C	methanesulfonylmethane	1.3314
351.0318__5.19	-2.3461	0.019734	0.19309	0.013739	5.19_351.0318m/z	PD_C	(1E)-4-isothiocyanato-1-methanesulfinylbut-1-ene	1.275
424.0957__11.32	2.3209	0.021075	0.20198	3.2	11.32_424.0957m/z	PD_C	4-(acetyloxy)-6-[(acetyloxy)methyl]-2-{[5,7-dihydroxy-2-(4-hydroxyphenyl)-4-oxo-4H-chromen-3-yl]oxy}-5-{[(2E)-3-(4-hydroxyphenyl)prop-2-enoyl]oxy}oxan-3-yl (2Z)-3-(4-hydroxyphenyl)prop-2-enoate	1.38102
407.1189__5.14	2.3199	0.021129	0.20198	24.122	5.14_407.1189m/z	PD_C	4-(Trifluoromethyl)-1H,2H,5H,6H,7H-cyclopenta[b]pyridin-2-one	1.38136
146.0921__0.87	-2.3193	0.021164	0.20198	0.49054	0.87_146.0921m/z	OL_1	500 (4-Guanidinobutyric acid)	1.26321
515.2610__12.08	2.3083	0.021777	0.20684	7.4958	12.08_515.2610m/z	PD_C	8-formyl-3a,5a-dimethyl-1-(propan-2-yl)-6-[(3,4,5-trihydroxyoxan-2-yl)oxy]-2H,3H,3aH,4H,5H,5aH,6H,9H,10H,10aH-cyclohepta[e]inden-9-yl acetate	1.21789
378.0726__10.87	2.3079	0.021799	0.20684	6.2869	10.87_378.0726m/z	PD_C	4-{[2-(2,4-dinitrophenyl)hydrazin-1-ylidene](4-hydroxyphenyl)methyl}phenol	1.37761
545.2202__13.46	2.2832	0.023236	0.2143	4.3296	13.46_545.2202m/z	PD_C	4-([1,1'-Biphenyl]-4-yloxy)aniline	1.23382
324.1807__5.98	-2.2756	0.023691	0.2176	0.0019516	5.98_324.1807m/z	PD_A	Alloxydim	1.27699
461.0418__6.42	2.2427	0.025772	0.22841	40.706	6.42_461.0418m/z	PD_C	3-Chloro-N-(3,4-difluorophenyl)propanamide	1.25372
338.0591__8.74	2.2378	0.026092	0.23094	2.6618	8.74_338.0591m/z	PD_C	3-{[2-(carboxymethyl)-4-methylphenyl]amino}-4-chloro-2-fluorobenzoic acid	1.32621
335.0550__8.74	2.2348	0.026292	0.23208	2.6297	NA	NA	NA	1.34014
325.0788__2.61	-2.2068	0.028216	0.24264	0.46963	2.61_325.0788n	PD_C	12-chloro-9-(2-fluorophenyl)-3-methyl-2,4,8-triazatricyclo[8.4.0.0Â²,â¶]tetradeca-1(10),3,5,8,11,13-hexaene	1.26061
332.1117__6.03	2.183	0.029944	0.25023	10.986	6.03_332.1117m/z	PD_C	(2R,3S)-2-(2,4-difluorophenyl)-3-(5-fluoropyrimidin-4-yl)-1-(1H-1,2,4-triazol-1-yl)butan-2-ol	1.39769
903.4591__7.95	-2.1822	0.030004	0.25041	0.47621	7.95_903.4591n	PD_C	2-[(1-{2-[2-(2-{[1-(1-{2-amino-5-[(diaminomethylidene)amino]pentanoyl}pyrrolidine-2-carbonyl)pyrrolidin-2-yl]formamido}acetamido)-3-phenylpropanamido]-3-hydroxypropanoyl}pyrrolidin-2-yl)formamido]-3-phenylpropanoic acid	1.49384
333.1776__4.83	-2.1745	0.03058	0.25213	0.32699	4.83_333.1776n	PD_C	3-[(7-carboxy-4-hydroxyheptanoyl)oxy]-4-(trimethylazaniumyl)butanoate	1.25465
630.3445__8.37	2.1729	0.030705	0.25274	89.19	8.37_630.3445n	PD_C	(2S)-2-[(2R)-2-benzyl-3-(2-methylpropane-2-sulfonyl)propanamido]-N-[(2R,3S,4R)-1-cyclohexyl-4-cyclopropyl-3,4-dihydroxybutan-2-yl]-3-(1H-imidazol-5-yl)propanamide	1.31039
409.1150__6.88	2.1508	0.032425	0.26192	2.3175	6.88_409.1150m/z	PD_C	8-Nitro-7-methoxyisoquinoline	1.30169
332.1360__5.68	2.1446	0.032921	0.26438	35.328	5.68_332.1360n	PD_C	5-hydroxy-N-(piperidin-2-ylmethyl)-2-(2,2,2-trifluoroethoxy)benzamide	1.1618
347.2039__7.44	2.1418	0.03315	0.26493	4.3528	7.44_347.2039m/z	PD_C	14-hydroxy-13-(methanesulfinylmethyl)-5,9-dimethyltetracyclo[10.2.2.0^{1,10}.0^{4,9}]hexadecane-5-carboxylic acid	1.17132
315.0959__7.44	2.1394	0.033348	0.26617	4.3505	7.44_315.0959m/z	PD_C	5,6,7,8-Tetrahydro-1H-spiro[benzo[4,5]thieno[2,3-d]pyrimidine-2,1'-cyclohexane]-4(3H)-thione	1.17009
346.9692__7.44	2.1377	0.033489	0.26665	4.2021	7.44_346.9692m/z	PD_C	Diquat dibromide D4	1.16932
424.0783__8.68	2.1291	0.034195	0.27129	2.9079	8.68_424.0783m/z	PD_C	3-(acetyloxy)-6,11,12-trihydroxy-5-(4-hydroxyphenyl)-8-oxatricyclo[7.4.0.0Â²,â·]trideca-1(9),2(7),3,5,10,12-hexaen-4-yl acetate	1.32016
462.1758__2.10	2.1258	0.03447	0.27278	21.192	2.10_462.1758m/z	OL_1	5484731 (Morphine-3-beta-D-glucuronide)	1.50169
273.1332__9.11	2.119	0.035049	0.27465	33.461	9.11_273.1332m/z	OL_2a	HMDB0030254 (3-(3,4,5-Trimethoxyphenyl)propanoic acid)	1.30575
270.3142__12.29	2.1152	0.035373	0.27566	2.5476	12.29_270.3142m/z	PD_A	n-Octadecylamine	1.2149
444.2220__6.88	2.1136	0.035516	0.27612	2.4338	6.88_444.2220m/z	PD_A	PyroGlu-Trp-Lys	1.31976
347.0769__7.42	2.1123	0.035626	0.27618	3.6989	7.42_347.0769m/z	PD_C	Dye X-5432-33C	1.15609
284.0550__6.88	2.1085	0.035957	0.27791	880.24	6.88_284.0550m/z	PD_A	Fosthiazate	1.64174
394.1054__7.38	2.1047	0.036292	0.27928	2.6826	7.38_394.1054m/z	PD_C	Fenoxaprop ethyl	1.26114
373.2083__13.93	-2.0968	0.036985	0.28058	0.031967	13.93_373.2083m/z	PD_C	(2S)-1-[(2S)-2-aminopropanoyl]pyrrolidine-2-carboxylic acid	1.21885
467.1579__9.73	2.0929	0.037342	0.28082	27.372	9.73_467.1579m/z	PD_C	7-{[3-methoxy-4-(4-methyl-1H-imidazol-1-yl)phenyl]methylidene}-4-(3,4,5-trifluorophenyl)-octahydropyrido[2,1-c][1,4]oxazin-6-one	1.59461
288.1635__13.57	2.0808	0.038442	0.28503	3.124	13.57_288.1635m/z	PD_C	(2S,3S,4S,5R,6R)-6-{[(1S,2S,5S,7R,10R,11S,14R,15R)-14-[(2R)-4-carboxybutan-2-yl]-2,15-dimethyltetracyclo[8.7.0.0Â²,â·.0Â¹Â¹,Â¹âµ]heptadecan-5-yl]oxy}-3,4,5-trihydroxyoxane-2-carboxylic acid	1.20819
725.9579__15.46	2.0806	0.038458	0.28503	34.424	15.46_725.9579m/z	PD_C	Carbamic acid, N-(6-chloro-4-iodo-3-pyridinyl)-, 1,1-dimethylethyl ester	1.28537
585.3157__16.71	2.0765	0.038842	0.28675	8.2451	16.71_585.3157m/z	PD_C	4-{6-methoxy-7-[3-(piperidin-1-yl)propoxy]quinazolin-4-yl}-N-[4-(propan-2-yloxy)phenyl]piperazine-1-carboxamide	1.13641
385.0782__10.97	2.0714	0.039316	0.2883	3.6889	10.97_385.0782m/z	PD_C	5-Benzyl-3H-1,3,4-oxadiazole-2-thione	1.1364
283.0124__5.12	-2.0684	0.039607	0.28947	0.43429	5.12_283.0124m/z	PD_C	2-amino-3-(4-hydroxy-1,3-benzothiazol-6-yl)propanoic acid	1.11405
151.0495__5.22	-2.0679	0.039652	0.28948	0.31643	5.22_151.0495m/z	PD_C	1,3-xylene	1.12219
376.1876__10.66	2.0666	0.039775	0.2895	2.2458	10.66_376.1876n	PD_A	2-(Hydroxymethyl)-2,4a,7,10b-tetramethyl-1a,2a,4,4a,10,10a,10b,11a-octahydro-2H,7H-[1]benzoxireno[3,4-f]pyrano[2,3-b]chromene-9,11(3H,8H)-dione	1.11036
89.0481__1.59	-2.0562	0.040771	0.29162	0.2725	1.59_89.0481m/z	PD_C	methyl oct-2-ynoate	1.13919
330.9817__7.01	2.0538	0.041008	0.29193	2.6534	7.01_330.9817m/z	PD_C	1-isothiocyanato-4-[(4-isothiocyanatobutyl)disulfanyl]butane	1.127
273.0494__9.07	2.0446	0.04191	0.29548	3.8069	9.07_273.0494m/z	PD_C	2,6-dioxo-2,3,6,9-tetrahydro-1H-purin-9-yl pyridine-3-carboxylate	1.12141
168.0653__0.98	-2.0325	0.043128	0.30116	0.25127	0.98_168.0653m/z	OL_1	1050 (PYRIDOXAL)	1.07673
431.0379__7.44	2.0311	0.043275	0.30158	4.9582	7.44_431.0379m/z	PD_C	4-(2-Thienyl)benzoic acid	1.1175
345.0061__7.94	2.0303	0.04336	0.30158	23.778	7.94_345.0061m/z	PD_C	[4-(5,7-dihydroxy-6-methoxy-4-oxo-4H-chromen-3-yl)phenyl]oxidanesulfonic acid	1.16902
194.0592__7.44	2.0284	0.043554	0.30189	2.7408	7.44_194.0592m/z	PD_A	3H-Benzo[e]indole-2-carboxylic acid	1.11397
97.0117__0.89	-2.0253	0.043868	0.30326	0.38333	0.89_97.0117m/z	PD_C	3-(Difluoromethyl)-1-methyl-1H-pyrazol-5-ol	1.11351
408.1601__6.38	-2.0137	0.045087	0.30822	0.00044157	6.38_408.1601m/z	PD_C	3-(acetyloxy)-7,7a-dimethyl-4'-methylidene-2'-oxo-octahydrospiro[indene-2,3'-oxolane]-4-yl (2E)-3-(methylsulfanyl)prop-2-enoate	1.09259
359.3253__12.01	2.0135	0.045107	0.30822	9.8437	12.01_359.3253m/z	PD_C	1,3-bis[(13Z)-docos-13-enoyloxy]propan-2-yl (13Z)-docos-13-enoate	1.42403
116.9870__10.94	2.0071	0.045782	0.30979	3.6729	10.94_116.9870m/z	PD_C	2-Methanesulfonyl-5-(trifluoromethyl)-1,3,4-thiadiazole	1.28678
334.0486__12.41	-2.0061	0.045891	0.30979	0.0021477	NA	NA	NA	1.07381
375.1064__7.85	-2.0046	0.046059	0.31012	0.0081128	7.85_375.1064m/z	PD_C	3-(6-{[4-(trifluoromethoxy)phenyl]amino}pyrimidin-4-yl)benzene-1-carboximidic acid	1.14769
486.0887__9.64	-1.9816	0.048586	0.31214	0.0064705	9.64_486.0887m/z	PD_C	2,4-dinitronaphthalen-1-ol	1.09085
415.1397__11.49	1.973	0.049562	0.31214	2.363	11.49_415.1397m/z	PD_C	1H-Imidazo[1,2-a]indole-9-propanoic acid, 2,3,9,9a-tetrahydro-1,9-dihydroxy-2,2-dimethyl-3-oxo-.alpha.-(4-oxo-3(4H)-quinazolinyl)-	1.198
425.7478__16.07	1.9729	0.049583	0.31214	11.928	NA	NA	NA	1.06347
254.1599__5.35	-1.9618	0.050864	0.31214	0.28492	5.35_254.1599m/z	PD_C	3-Hydroxy-3-methylbutanoic acid	1.1672
503.7701__17.46	1.9609	0.050968	0.31214	12.165	NA	NA	NA	1.18056
713.1753__0.57	1.9594	0.051145	0.31214	6.3875	0.57_713.1753m/z	PD_C	5-(2-Chlorophenyl)-7-fluoro-8-methoxy-3-methyl-2,10-dihydropyrazolo[3,4-b][1,4]benzodiazepine	1.16378
170.1140__3.67	1.9591	0.051183	0.31214	5.7463	NA	NA	NA	1.20539
204.1412__15.98	1.9591	0.051183	0.31214	43.335	15.98_204.1412m/z	PD_C	3-Aminopropyltriethoxysilane	1.09536
216.0774__10.62	1.9591	0.051183	0.31214	774.75	10.62_216.0774m/z	PD_C	5-Amino-1-(phenylmethyl)-2,4,6(1H,3H,5H)-pyrimidinetrione	1.11409
252.0924__10.31	1.9591	0.051183	0.31214	2.0154	10.31_252.0924m/z	PD_C	Ethyl 4-{[(ethylamino)carbothioyl]amino}benzoate	1.33757
256.0748__10.13	1.9591	0.051183	0.31214	2.1609	10.13_256.0748m/z	PD_A	4-Phenyl-1H-benzo[f]isoindole-1,3(2H)-dione	1.12617
258.1839__8.93	1.9591	0.051183	0.31214	4.0778	8.93_258.1839m/z	PD_C	Sodium [dodecanoyl(methyl)amino]acetate	1.12617
269.1133__7.42	1.9591	0.051183	0.31214	146.93	7.42_269.1133m/z	PD_A	Ser-Tyr	1.09536
280.0783__4.98	1.9591	0.051183	0.31214	1559.2	4.98_280.0783m/z	PD_A	2-[4-(Difluoromethoxy)anilino]benzoic acid	1.05696
302.0175__0.84	1.9591	0.051183	0.31214	47.602	0.84_302.0175m/z	PD_C	N-(2,5-Dioxo-1-pyrrolidinyl)-4-nitrobenzamide	1.09536
303.0294__10.65	1.9591	0.051183	0.31214	186.56	10.65_303.0294m/z	PD_C	2-Chloro-4-(1,1-dioxido-1,2-thiazinan-2-yl)benzoic acid	1.11409
305.0294__10.65	1.9591	0.051183	0.31214	65.475	10.65_305.0294m/z	PD_C	4-(4-Chlorophenyl)-6-phenyl-2-thioxo-1,2-dihydro-3-pyridinecarbonitrile	1.11409
305.1236__5.00	1.9591	0.051183	0.31214	6.9824	5.00_305.1236m/z	PD_C	Sazetidine A	1.09597
313.0072__11.26	1.9591	0.051183	0.31214	2.7341	NA	NA	NA	1.12617
313.1031__10.62	1.9591	0.051183	0.31214	68.139	10.62_313.1031m/z	PD_C	2,5-dioxopyrrolidin-1-yl 4-(2,5-dioxo-2,5-dihydro-1H-pyrrol-1-yl)butanoate	1.45399
313.6700__8.07	1.9591	0.051183	0.31214	253.61	8.07_313.6700m/z	PD_C	10-hydroxy-8-[3-methoxy-4,8-dimethyl-9-(2-methyl-1,3-oxazol-4-yl)nona-4,6,8-trien-2-yl]-11,16-dimethyl-4,7,12,18-tetraoxatetracyclo[15.3.1.0Â³,âµ.0Â¹Â¹,Â¹Â³]henicos-14-ene-6,19-dione	1.09536
317.0089__10.63	1.9591	0.051183	0.31214	834.94	10.63_317.0089m/z	PD_C	Clofencet-potassium	1.11409
320.2035__11.75	1.9591	0.051183	0.31214	5.4148	11.75_320.2035m/z	PD_C	[(2R)-3-[(9Z)-hexadec-9-enoyloxy]-2-[(9Z)-tetradec-9-enoyloxy]propoxy]phosphonic acid	1.23212
326.0437__9.51	1.9591	0.051183	0.31214	2.8841	9.51_326.0437m/z	PD_C	Terasil Yellow 4G	1.05052
331.1353__6.09	1.9591	0.051183	0.31214	3.7171	6.09_331.1353m/z	PD_C	N-cyclohexyl-4-(1H-imidazol-5-yl)piperidine-1-carboimidothioic acid	1.20539
346.7053__8.63	1.9591	0.051183	0.31214	65.605	8.63_346.7053m/z	PD_C	2-{2-[2-(2-{2-[bis(prop-2-en-1-yl)amino]-3-(4-hydroxyphenyl)propanamido}-2-methylpropanamido)-2-methylpropanamido]-3-phenylpropanamido}-4-methylpentanoic acid	1.09536
349.1730__6.31	1.9591	0.051183	0.31214	3.2599	6.31_349.1730m/z	PD_C	1-(2-phenylcyclopropanecarbonyl)-2-(1,3-thiazolidine-3-carbonyl)-octahydro-1H-indole	1.17229
353.0345__7.46	1.9591	0.051183	0.31214	49.403	7.46_353.0345m/z	PD_C	6-Fluoro-1H-indole-2,3-dione	1.20539
354.0867__9.67	1.9591	0.051183	0.31214	222.34	9.67_354.0867m/z	PD_A	5-(Methylthio)-N-(3-pyridyl)-6-(trifluoromethyl)indoline-1-carboxamide	1.52731
357.2344__9.01	1.9591	0.051183	0.31214	5.0609	9.01_357.2344m/z	PD_C	4-{bis[4-(dimethylamino)phenyl]methyl}-N,N-dimethylaniline	1.09536
360.1791__7.17	1.9591	0.051183	0.31214	78.292	7.17_360.1791m/z	PD_A	Methyl 3-[(1E,3E)-3,5-dimethylhepta-1,3-dienyl]-5,6-dihydroxy-6-methyl-7-oxocyclopenta[c]pyridine-5-carboxylate	1.11409
361.1018__8.56	1.9591	0.051183	0.31214	125.98	8.56_361.1018m/z	PD_C	N-(4,5-Dimethyl-2-thienyl)acetamide	1.06089
367.9895__0.82	1.9591	0.051183	0.31214	63.788	0.82_367.9895m/z	PD_D	2-(2-Bromophenyl)-2-((tert-butoxycarbonyl)amino)acetic acid	1.09536
377.1259__14.15	1.9591	0.051183	0.31214	3.5254	14.15_377.1259m/z	PD_C	2-(1,3,4-triphenyl-1H-pyrazol-5-yl)acetic acid	1.09536
381.0363__11.19	1.9591	0.051183	0.31214	73.14	11.19_381.0363m/z	PD_A	1-(2-Naphthyl)-2-[(6-nitro-1,3-benzothiazol-2-yl)sulfanyl]ethanone	1.17011
384.0387__9.64	1.9591	0.051183	0.31214	2.3392	9.64_384.0387m/z	PD_C	[4-(5,7-dihydroxy-4-oxo-4H-chromen-2-yl)-2-hydroxyphenyl]oxidanesulfonic acid	1.09756
386.7169__8.86	1.9591	0.051183	0.31214	76.658	8.86_386.7169m/z	PD_C	(2-{[3-(hexadecanoyloxy)-2-({6-[(7-nitro-2,1,3-benzoxadiazol-4-yl)amino]hexanoyl}oxy)propyl phosphono]oxy}ethyl)trimethylazanium	1.09536
387.3566__13.11	1.9591	0.051183	0.31214	13.068	13.11_387.3566m/z	PD_C	4-[(1-hydroxyoctadecylidene)amino]butanoic acid	1.15891
389.1768__6.28	1.9591	0.051183	0.31214	105.18	6.28_389.1768m/z	PD_C	Pro-Thr-Lys	1.09536
391.2714__16.71	1.9591	0.051183	0.31214	6.4521	16.71_391.2714m/z	PD_C	[(2R)-3-(henicosanoyloxy)-2-[(8-{3-[(2Z)-oct-2-en-1-yl]oxiran-2-yl}octanoyl)oxy]propoxy]phosphonic acid	1.25799
408.7301__9.10	1.9591	0.051183	0.31214	120.79	9.10_408.7301m/z	PD_C	Bafilomycin B1	1.09536
413.0977__6.22	1.9591	0.051183	0.31214	154.95	6.22_413.0977m/z	PD_C	Cyclocurcumin	1.12144
413.5595__9.93	1.9591	0.051183	0.31214	177.4	NA	NA	NA	1.09536
418.2749__15.41	1.9591	0.051183	0.31214	6.8863	15.41_418.2749m/z	PD_C	3-Quinolinecarboxamide, 1,4-dihydro-6-(1-methylethyl)-4-oxo-1-pentyl-N-tricyclo[3.3.1.1(3,7)]dec-1-yl-	1.17011
423.3280__15.32	1.9591	0.051183	0.31214	4.5846	15.32_423.3280m/z	PD_C	1,5,7-trihydroxy-2,15-dimethyl-14-[(3E)-4,5,6-trimethylhept-3-en-2-yl]tetracyclo[8.7.0.0Â²,â·.0Â¹Â¹,Â¹âµ]heptadec-9-en-8-one	1.17011
424.0627__5.32	1.9591	0.051183	0.31214	65.292	5.32_424.0627m/z	PD_C	(6R,7R)-3-[(acetyloxy)methyl]-8-oxo-7-[2-(pyridin-4-ylsulfanyl)acetamido]-5-thia-1-azabicyclo[4.2.0]oct-2-ene-2-carboxylic acid	1.20539
431.1390__8.01	1.9591	0.051183	0.31214	92.869	8.01_431.1390m/z	PD_C	2-amino-3-[(1-carboxyethyl)carbamoyl]propanoic acid	1.12144
434.7575__9.50	1.9591	0.051183	0.31214	89.311	9.50_434.7575m/z	PD_D	[(2R)-3-{[11-(3,4-dimethyl-5-propylfuran-2-yl)undecanoyl]oxy}-2-{[11-(3-methyl-5-propylfuran-2-yl)undecanoyl]oxy}propoxy][2-(methylamino)ethoxy]phosphinic acid	1.09536
457.1985__11.31	1.9591	0.051183	0.31214	3.1479	11.31_457.1985m/z	PD_A	Triamcinolone acetonide	1.04773
457.7522__10.41	1.9591	0.051183	0.31214	6.1082	NA	NA	NA	1.09536
463.0865__0.87	1.9591	0.051183	0.31214	150.23	0.87_463.0865m/z	PD_C	(2-Oxo-5-phenyl-1,3,4-oxadiazol-3(2H)-yl)acetic acid	1.09536
475.4349__17.41	1.9591	0.051183	0.31214	6.2575	17.41_475.4349m/z	PD_C	1,3-dihydroxypropan-2-yl tetracosanoate	1.14007
487.0825__10.63	1.9591	0.051183	0.31214	1148.9	10.63_487.0825m/z	PD_C	Enzalutamide	1.11409
488.0978__0.87	1.9591	0.051183	0.31214	299.05	0.87_488.0978m/z	PD_C	N-[1-(2,2-dimethyl-1,3-dioxolan-4-yl)-2-{4-[4-(trifluoromethoxy)phenoxy]benzenesulfonyl}ethyl]-N-hydroxyformamide	1.09536
518.2783__12.46	1.9591	0.051183	0.31214	3.9237	12.46_518.2783m/z	PD_C	2-(2-{[3-(1H-1,3-benzodiazol-2-yl)propyl](methyl)amino}ethyl)-6-fluoro-1-(propan-2-yl)-1,2,3,4-tetrahydronaphthalen-2-yl 2-methoxyacetate	1.28514
587.4662__14.94	1.9591	0.051183	0.31214	10.296	14.94_587.4662m/z	PD_C	3-(13-{5-[5-(1,5-dihydroxyundecyl)oxolan-2-yl]oxolan-2-yl}-13-hydroxytridecyl)-5-methyl-2,5-dihydrofuran-2-one	1.23683
612.7001__16.10	1.9591	0.051183	0.31214	30.412	16.10_612.7001m/z	PD_D	5,7-Dibromo-2,1-benzisothiazol-3-amine	1.30935
614.3064__12.33	1.9591	0.051183	0.31214	5.2099	12.33_614.3064m/z	PD_C	(2-{[(2R)-3-(acetyloxy)-2-{[(5R,6R,7Z,9Z,11E,13E,15S,17Z)-5,6,15-trihydroxyicosa-7,9,11,13,17-pentaenoyl]oxy}propyl phosphono]oxy}ethyl)trimethylazanium	1.33019
143.0891__1.05	-1.9571	0.051418	0.31249	0.16328	1.05_143.0891m/z	PD_C	N-[2-(4-Morpholinyl)ethyl]-6-phenyl-3-pyridazinamine	1.03357
345.1505__5.34	1.9551	0.05166	0.3131	127.15	5.34_345.1505m/z	PD_C	N-(2-amino-4-fluorophenyl)-3-[1-(3-phenylprop-2-en-1-yl)-1H-pyrazol-4-yl]prop-2-enamide	1.09258
319.0910__8.15	1.9491	0.052372	0.31524	4.5965	8.15_319.0910m/z	PD_C	1-(4-{5-[(4-fluorophenyl)methyl]thiophen-2-yl}but-3-yn-2-yl)-1-hydroxyurea	1.08308
177.1022__1.95	1.9468	0.052645	0.31573	2.7345	1.95_177.1022m/z	OL_1	854019 (Cotinine)	1.10419
344.0968__10.63	1.9444	0.05294	0.31639	175.65	10.63_344.0968m/z	PD_C	3-(4-hydroxy-3-nitrophenyl)-2-(phenylformamido)propanoic acid	1.1077
855.0775__18.74	1.9431	0.053091	0.31696	3.1702	18.74_855.0775m/z	PD_C	Acid Blue 25	1.08105
307.0574__10.66	1.9423	0.053196	0.3173	4.3823	10.66_307.0574n	PD_C	{[5-(2-hydroxy-4-imino-1,4-dihydropyrimidin-1-yl)-2-(hydroxymethyl)oxolan-3-yl]oxy}phosphonic acid	1.06569
914.5096__17.81	-1.9297	0.054748	0.32186	0.017013	17.81_914.5096m/z	PD_C	6-[(8a-carboxy-4,4,6a,6b,11,11,14b-heptamethyl-1,2,3,4,4a,5,6,6a,6b,7,8,8a,9,10,11,12,12a,14,14a,14b-icosahydropicen-3-yl)oxy]-3-hydroxy-4,5-bis[(3,4,5-trihydroxyoxan-2-yl)oxy]oxane-2-carboxylic acid	1.12245
372.2764__12.68	-1.9283	0.054917	0.32186	0.06329	12.68_372.2764n	PD_C	(1S,2R,7R,10S,11S,14S,15S)-N-tert-butyl-2,15-dimethyl-5-oxo-6-azatetracyclo[8.7.0.0^{2,7}.0^{11,15}]heptadec-3-ene-14-carboxamide	1.15306
486.0207__7.15	1.9255	0.05527	0.32249	2.7052	7.15_486.0207m/z	PD_C	(2S,3S,4S,5R)-3,4,5-trihydroxy-6-{2-[(5-nitro-1,3-thiazol-2-yl)carbamoyl]phenoxy}oxane-2-carboxylic acid	1.09801
163.0630__6.15	1.9167	0.056385	0.32608	2.1104	6.15_163.0630n	PD_C	p-Acetaminobenzaldehyde	1.05197
721.4111__16.02	1.9135	0.056799	0.32723	11.449	16.02_721.4111m/z	PD_C	Asp-Val-Lys	1.02036
332.1219__1.62	1.9107	0.057153	0.32898	4.5292	1.62_332.1219m/z	PD_C	Dechlorogriseofulvin	1.6032
463.0896__9.78	1.9012	0.058392	0.3332	6.8788	9.78_463.0896m/z	PD_A	Oxazepam glucuronide	1.11826
310.1190__11.32	-1.8993	0.058648	0.3336	0.0010963	11.32_310.1190n	PD_A	Benzamide, N-[(1S)-1-(aminocarbonyl)-4-[(2-chloro-1-iminoethyl)amino]butyl]-	1.03338
396.1683__10.66	1.8988	0.058704	0.3336	12.831	10.66_396.1683m/z	PD_C	(2S)-2-{[(3S)-1-(carboxymethyl)-2-oxo-2,3,4,5-tetrahydro-1H-1-benzazepin-3-yl]amino}-4-phenylbutanoic acid	1.06761
457.1516__10.60	1.896	0.059087	0.33397	471.66	10.60_457.1516m/z	PD_C	2-phenyl-2-(pyridin-2-yl)ethanethioamide	1.07804
366.0586__7.43	1.8953	0.059175	0.33397	8.2913	7.43_366.0586m/z	PD_C	(2S,3S,4S,5R,6S)-6-(4-acetamidophenoxy)-3,4,5-trihydroxyoxane-2-carboxylic acid	1.03873
288.1449__13.16	1.893	0.059487	0.33452	2.1414	13.16_288.1449m/z	PD_C	4-{7,11,17-trihydroxy-2,15-dimethyl-5-[(3,4,5-trihydroxy-6-methyloxan-2-yl)oxy]tetracyclo[8.7.0.0Â²,â·.0Â¹Â¹,Â¹âµ]heptadecan-14-yl}-2,5-dihydrofuran-2-one	1.04935
361.9918__9.50	1.8913	0.059709	0.33548	2.6122	9.50_361.9918m/z	PD_C	4-Chloro-6-phenyl-2-pyridin-2-ylthieno[2,3-d]pyrimidine	1.1567
308.6482__12.70	1.8739	0.062084	0.34159	2.65	NA	NA	NA	1.03331
296.0346__8.08	-1.8737	0.062104	0.34159	0.0931	8.08_296.0346n	PD_C	(2S)-2-[6-(sulfooxy)naphthalen-2-yl]propanoic acid	1.06745
305.1244__12.41	-1.8614	0.063826	0.34638	0.061289	12.41_305.1244m/z	OL_2a	86132 (Cyproconazole)	1.01944
367.0794__9.06	1.8606	0.063948	0.34638	3.8877	9.06_367.0794n	PD_A	Pantoprazole sulfide	1.08175
249.2200__18.92	1.8591	0.064156	0.34638	2.896	18.92_249.2200m/z	PD_C	Avocadyne	1.12583
403.1098__8.47	1.8582	0.064285	0.34638	2.7533	8.47_403.1098m/z	PD_C	{[4,6-bis(cyanoamino)-1,3,5-triazin-2-yl]amino}formonitrile	1.0127
421.1667__10.91	1.8564	0.064544	0.34695	92.925	10.91_421.1667m/z	PD_C	4-[9-(4-Amino-3-methylphenyl)-9H-fluoren-9-yl]-2-methylphenylamine	1.08518
475.1194__11.52	-1.8553	0.064696	0.34711	0.09196	11.52_475.1194m/z	PD_C	3-{[(2R,3S,4S,5R)-5-[(acetyloxy)methyl]-3,4-dihydroxyoxolan-2-yl]oxy}-2-(3,4-dihydroxyphenyl)-5,7-dihydroxy-1Î»â´-chromen-1-ylium	1.01113
241.0120__4.02	1.8544	0.064825	0.34711	26.464	4.02_241.0120m/z	PD_C	(3,4,5,6-tetrahydroxyoxan-2-yl)methyl phosphate	1.25881
498.1075__9.52	-1.8528	0.065059	0.34746	0.00029542	9.52_498.1075m/z	PD_C	2-amino-4-[(2-{[2-(4-amino-4-carboxybutanamido)-2-carboxyethyl]disulfanyl}-1-carboxyethyl)carbamoyl]butanoic acid	1.01681
439.0723__11.18	1.8486	0.06566	0.3494	155.8	11.18_439.0723m/z	PD_C	Telon Blue RR 01	1.12229
551.2526__10.00	1.8377	0.067263	0.35237	2.7073	10.00_551.2526m/z	PD_C	(1S,3S,7R,10S,11S,12S,16R)-7,11-dihydroxy-8,8,10,12,16-pentamethyl-3-[(1E)-1-(2-methyl-1,3-thiazol-4-yl)prop-1-en-2-yl]-17-oxa-4-azabicyclo[14.1.0]heptadecane-5,9-dione	1.03659
575.2670__5.25	1.8368	0.0674	0.3525	3.1015	5.25_575.2670m/z	PD_C	2,8-Diamino-10-phenylphenazin-10-ium cation	1.06496
412.3028__19.28	1.8327	0.067999	0.35397	5.0997	19.28_412.3028m/z	PD_C	(2-{[(2S,3R)-2-[(5Z,7R,8E,10Z,13Z,15E,17S,19Z)-7,17-dihydroxydocosa-5,8,10,13,15,19-hexaenamido]-3-hydroxynonadecyl phosphono]oxy}ethyl)trimethylazanium	1.05626
321.1719__9.11	-1.8202	0.069888	0.35923	0.0088616	9.11_321.1719n	OL_2b	56841530 (RCS-4)	1.20633
421.2002__13.23	1.8118	0.071178	0.36222	6.1133	13.23_421.2002m/z	PD_C	2,4(1H,3H)-Pyrimidinedione, 6-[4-(3-chlorophenyl)-1-piperazinyl]-3-cyclohexyl-	1.05888
531.1818__3.60	-1.8012	0.072849	0.36703	0.0317	3.60_531.1818m/z	PD_C	10'-hydroxy-1',5'-dimethyl-11'-{[3,4,5-trihydroxy-6-(hydroxymethyl)oxan-2-yl]oxy}-8'-oxaspiro[oxirane-2,12'-tricyclo[7.2.1.0Â²,â·]dodecan]-5'-en-2'-ylmethyl acetate	0.991284
291.0326__9.64	-1.7969	0.073521	0.36854	0.015868	9.64_291.0326m/z	PD_C	Parathion	0.995762
437.0374__8.07	-1.7949	0.073843	0.36903	0.021022	8.07_437.0374m/z	PD_C	(2S,5R,6R)-6-[3-(2-chloro-6-fluorophenyl)-5-methyl-1,2-oxazole-4-amido]-3,3-dimethyl-7-oxo-4-thia-1-azabicyclo[3.2.0]heptane-2-carboxylic acid	1.03722
357.0798__9.36	-1.7908	0.074498	0.36996	0.022315	9.36_357.0798m/z	PD_C	3-(2-chloro-10H-phenothiazin-10-yl)-N,N-dimethylpropanamine oxide	0.99715
140.0160__5.19	-1.7861	0.075262	0.37263	0.14528	5.19_140.0160m/z	PD_C	benzenesulfonamide	1.01139
420.2010__5.03	1.7806	0.076155	0.37504	34.006	5.03_420.2010m/z	PD_A	Tapentadol-.beta.-D-glucuronide	1.16054
373.1972__9.52	-1.7784	0.076515	0.37535	0.47904	9.52_373.1972m/z	PD_A	Lipoxin A5	1.05652
611.9284__14.65	1.7758	0.076945	0.37671	2.1272	NA	NA	NA	0.947492
350.2015__15.34	1.7741	0.077235	0.37757	67.921	15.34_350.2015m/z	PD_C	Benzyl-C8-18-alkyldimethylammonium chlorides	0.999059
330.0812__6.44	-1.7591	0.079753	0.38395	0.31653	6.44_330.0812n	PD_C	(3-Amino-6-phenylthieno[2,3-b]pyridin-2-yl)(phenyl)methanone	1.02991
819.6475__19.44	1.7344	0.084038	0.39584	3.486	19.44_819.6475m/z	PD_C	N-[2-(1H-indol-3-yl)ethyl]hexadecanamide	1.23428
169.0374__3.37	-1.7289	0.085026	0.39761	0.43762	3.37_169.0374n	OL_1	21863 (2-Furoylglycine)	1.03009
140.0586__0.73	1.7288	0.08505	0.39761	7.635	0.73_140.0586m/z	OL_2a	75810 (Methylimidazoleacetic acid)	1.05996
307.0272__11.97	-1.7269	0.085394	0.39796	0.0067346	11.97_307.0272m/z	PD_C	5-(3-formyl-4-hydroxybenzenesulfonyl)-2-hydroxybenzaldehyde	0.947154
451.1053__10.78	1.723	0.0861	0.39843	594.09	10.78_451.1053m/z	PD_D	Tributyltin benzoate	0.977525
355.2617__11.16	-1.7167	0.087245	0.40119	0.030088	11.16_355.2617m/z	PD_C	cis-4,10,13,16-Docosatetraenoic acid	0.964553
95.0127__3.39	-1.7138	0.087772	0.40305	0.27699	3.39_95.0127m/z	OL_2a	638129 (Mesaconate)	1.1227
413.7842__19.31	-1.711	0.088286	0.40401	0.49382	19.31_413.7842m/z	PD_C	(2-aminoethoxy)[(2R)-2-{[(5Z)-7-[(1S,5R)-5-[(1E,3S)-3-hydroxyoct-1-en-1-yl]-4-oxocyclopent-2-en-1-yl]hept-5-enoyl]oxy}-3-(icosanoyloxy)propoxy]phosphinic acid	0.970245
405.1559__6.38	-1.6983	0.090659	0.4103	0.00019274	NA	NA	NA	0.933671
393.0623__12.76	1.6921	0.09183	0.41361	15.641	NA	NA	NA	0.991528
219.0624__7.38	-1.6918	0.091901	0.41361	0.351	7.38_219.0624m/z	OL_2a	HMDB0000434 (Homoveratric acid)	1.06992
372.0291__7.75	-1.69	0.092244	0.41361	0.0082645	7.75_372.0291m/z	PD_C	1-[2-(2,4-dichlorophenyl)-3-(1,1,2,2-tetrafluoroethoxy)propyl]-1H-1,2,4-triazole	0.916493
184.0744__7.60	1.689	0.092432	0.41361	69.983	7.60_184.0744n	PD_A	2-{[(4-Methyl-2-pyridinyl)amino]methylene}malononitrile	1.03569
483.0802__6.54	1.6857	0.09307	0.41539	2.9225	6.54_483.0802m/z	PD_C	(2S,3S,4S,5R)-6-[4-(2,5-dioxo-4-phenylimidazolidin-4-yl)phenoxy]-3,4,5-trihydroxyoxane-2-carboxylic acid	1.00218
351.0338__11.42	-1.6852	0.093171	0.41539	0.0016209	11.42_351.0338n	PD_C	2-(2-chlorophenyl)-2-{4H,5H,6H,7H-thieno[3,2-c]pyridin-5-yl}propanedioic acid	1.01432
332.0730__4.64	-1.6821	0.093772	0.41666	0.056006	4.64_332.0730m/z	PD_C	benzenesulfonamide	1.08577
350.1028__12.41	1.6778	0.094595	0.41744	0.077728	12.41_350.1028n	PD_C	Spiro[3H-indole-3,3'-pyrrolidine]-1(2H)-acetic acid, 5-chloro-2,2'-dioxo-, 1,1-dimethylethyl ester	1.11931
986.5287__18.56	-1.6764	0.09488	0.41792	0.21027	18.56_986.5287m/z	PD_C	7-[3-(4-acetyl-3-methoxy-2-propylphenoxy)propoxy]-8-propyl-3,4-dihydro-2H-1-benzopyran-2-carboxylic acid	0.974924
502.7622__17.17	1.665	0.097133	0.42335	2.4768	17.17_502.7622m/z	PD_D	4-Bromo-2,6-dichloropyridin-3-amine	0.95176
375.2516__10.01	1.6647	0.097193	0.42335	2.356	10.01_375.2516m/z	PD_C	1-Monolinolenin	0.981671
387.1898__7.43	-1.6625	0.097637	0.42374	5.7401e-05	7.43_387.1898n	PD_C	6,7-dimethoxy-2-[4-(oxolane-2-carbonyl)piperazin-1-yl]quinazolin-4-amine	0.936601
233.1232__0.77	-1.6566	0.098811	0.42682	0.038381	0.77_233.1232m/z	OL_2a	440120 (N,N,N-TRIMETHYLLYSINE)	0.933118
614.2672__16.17	-1.6551	0.099125	0.42682	0.016213	16.17_614.2672m/z	PD_C	[2-hydroxy-3-(octanoyloxy)propoxy]phosphonic acid	0.996225
692.2927__0.55	-1.6546	0.099219	0.42682	0.012333	0.55_692.2927m/z	PD_C	Ufenamate	0.957743
201.1374__16.02	-1.6523	0.099689	0.42786	0.042403	16.02_201.1374m/z	PD_C	N-butyl-N-ethyl-2,5,6-trimethyl-7-(2,4,6-trimethylphenyl)-7H-pyrrolo[2,3-d]pyrimidin-4-amine	0.950341

## Sheet: t_test_VIPgt1_GENDER
mass_rt	t.stat	p.value	FDR	FC	Query.Signal.Name	Ontology Level	Metabolite Name	VIP
288.2074__12.31	29.948	8.7067e-86	5.7333e-82	32.86	NA	NA	NA	7.14719
268.1158__0.93	9.4477	2.2367e-18	4.9096e-15	2.0068	NA	NA	NA	3.63074
257.2251__13.21	7.7747	1.827e-13	1.7187e-10	2.4207	13.21_257.2251m/z	PD_C	8-(Hydroxymethyl)-4,11b-dimethyltetradecahydro-6a,9-methanocyclohepta[a]naphthalen-4-ol	3.31623
472.2427__14.96	7.4661	1.2839e-12	8.4548e-10	4.5598	NA	NA	NA	3.21219
506.2483__12.67	7.0589	1.5608e-11	7.3414e-09	2.9595	NA	NA	NA	2.90721
534.2797__13.21	6.9264	3.4515e-11	1.5152e-08	2.3949	NA	NA	NA	2.91525
288.2155__8.42	6.827	6.2224e-11	2.4103e-08	4.113	8.42_288.2155m/z	PD_C	(2S)-N-(2,6-dimethylphenyl)-1-propylpiperidine-2-carboxamide	2.84114
272.2127__12.67	6.6379	1.878e-10	6.5087e-08	2.0578	12.67_272.2127n	PD_A	(5.alpha.)-Androst-2-en-17-one	2.82402
408.1708__7.45	6.0782	4.3677e-09	8.2176e-07	37.455	7.45_408.1708n	PD_A	5-[(2R)-2-{[2-(2-Ethoxyphenoxy)ethyl]amino}propyl]-2-methoxybenzenesulfonamide	2.82742
283.2407__12.70	5.8952	1.172e-08	2.0309e-06	2.0432	12.70_283.2407m/z	PD_A	5.alpha.-Pregn-2-en-20-one	2.68547
796.6438__19.02	-5.3013	2.477e-07	3.1368e-05	0.45212	19.02_796.6438n	PD_C	(2-{[(2S,3R,4E,14Z)-3-hydroxy-2-[(9Z)-tricos-9-enamido]octadeca-4,14-dien-1-yl phosphono]oxy}ethyl)trimethylazanium	2.02981
359.2839__14.68	5.1775	4.5414e-07	4.9842e-05	2.8857	14.68_359.2839m/z	PD_D	2-methyl-3-(3,7,11,15,19,23,27,31-octamethyldotriaconta-2,6,10,14,18,22,26,30-octaen-1-yl)-1,4-dihydronaphthalene-1,4-dione	2.49781
146.0921__0.87	4.9189	1.5546e-06	0.00015054	2.3896	0.87_146.0921m/z	OL_1	500 (4-Guanidinobutyric acid)	2.42382
466.2531__12.33	4.74	3.5433e-06	0.00026819	2.9019	12.33_466.2531n	PD_C	9Z-Octadecenoic acid, (2S)-3-[(hydroxymercaptophosphinyl)oxy]-2-methoxypropyl ester	2.01416
392.2919__14.78	4.4511	1.2739e-05	0.00071696	2.0603	14.78_392.2919n	OL_1	222528 (Deoxycholic acid)	1.97107
459.1778__11.75	4.3352	2.0923e-05	0.0010438	3.2689	11.75_459.1778m/z	PD_C	5-(3-Methoxyphenyl)cyclohexane-1,3-dione	2.04214
185.1053__1.98	4.1944	3.7691e-05	0.0016222	2.2562	1.98_185.1053n	PD_A	Ecgonine	2.03993
171.0625__3.65	4.1379	4.7541e-05	0.0019814	2.1338	3.65_171.0625m/z	PD_C	1,2,3-oxadiazol-5-amine	2.19951
372.2654__13.88	4.1244	5.0237e-05	0.0020547	2.1242	13.88_372.2654n	PD_C	2-hydroxyethyl (4Z,7Z,10Z,13Z,16Z,19Z)-docosa-4,7,10,13,16,19-hexaenoate	1.86611
252.9781__7.03	-4.0515	6.7462e-05	0.0025548	0.45362	7.03_252.9781m/z	PD_C	tricalcium bis(2-hydroxypropane-1,2,3-tricarboxylic acid)	1.9599
372.2764__12.68	3.9408	0.00010474	0.0034833	1428.7	12.68_372.2764n	PD_C	(1S,2R,7R,10S,11S,14S,15S)-N-tert-butyl-2,15-dimethyl-5-oxo-6-azatetracyclo[8.7.0.0^{2,7}.0^{11,15}]heptadec-3-ene-14-carboxamide	2.12091
171.0626__4.06	3.8062	0.0001765	0.0051887	2.377	4.06_171.0626m/z	PD_C	1,2,3-oxadiazol-5-amine	2.10446
568.3242__14.12	3.6427	0.00032634	0.0081638	2.9488	14.12_568.3242n	PD_A	Chenodeoxycholic acid 24-acyl-.beta.-D-glucuronide	1.72572
431.2757__13.88	3.6364	0.000334	0.0082997	3.3802	13.88_431.2757m/z	OL_1	92805 (Hyocholic acid)	1.62851
583.7374__18.09	3.3674	0.00087506	0.017195	6.2278	18.09_583.7374m/z	PD_C	{[(2R,3S,4R,5R)-5-(4-amino-2-oxo-1,2-dihydropyrimidin-1-yl)-3,4-dihydroxyoxolan-2-yl]methoxy}({[(2R)-3-[(4Z,7Z,10Z,13Z,16Z)-docosa-4,7,10,13,16-pentaenoyloxy]-2-{[(5R,6R,7Z,9Z,11E,13E,15S,17Z)-5,6,15-trihydroxyicosa-7,9,11,13,17-pentaenoyl]oxy}propoxy](hydroxy)phosphoryl}oxy)phosphinic acid	1.32929
272.1845__6.77	-3.188	0.00161	0.027324	0.48802	6.77_272.1845m/z	PD_A	N-3-Hydroxydecanoyl-L-homoserine lactone	2.11884
369.1435__10.27	3.1739	0.0016875	0.028275	3.6888	10.27_369.1435m/z	PD_C	1a-[(2E)-3,7-dimethylocta-2,6-dien-1-yl]-7a-methyl-1aH,2H,7H,7aH-naphtho[2,3-b]oxirene-2,7-dione	1.36718
506.2509__10.39	3.1721	0.0016971	0.028364	2.0833	10.39_506.2509n	PD_A	11.alpha.-Hydroxyprogesterone .beta.-D-glucuronide	1.31236
217.0632__3.61	-3.1599	0.0017674	0.029047	0.11587	3.61_217.0632m/z	PD_C	3-(Methylsulfanyl)-5-phenyl-1,2,4-triazine	1.55468
339.2669__14.78	3.1526	0.0018102	0.029362	2.3592	14.78_339.2669m/z	OL_2b	5283906 (Dehydrolithocholic acid)	1.3832
149.1000__1.27	3.1069	0.0021024	0.032122	2.4135	1.27_149.1000m/z	PD_C	3-(methylsulfanyl)hexan-1-ol	1.8082
466.2558__13.18	2.9708	0.0032512	0.042417	2.592	13.18_466.2558n	PD_C	5.alpha.-Androstan-17.beta.-ol-3-one glucosiduronate	1.24844
173.0476__5.84	2.9618	0.0033443	0.043236	0.055373	5.84_173.0476n	OL_1	7124 (Quinaldic acid)	1.26985
386.2889__12.10	2.9415	0.0035639	0.044964	2.3431	12.10_386.2889m/z	PD_C	(1S,2R,7R,10S,11S,14S,15S)-N-tert-butyl-2,15-dimethyl-5-oxo-6-azatetracyclo[8.7.0.0^{2,7}.0^{11,15}]heptadec-3-ene-14-carboxamide	1.30291
274.2237__12.46	2.8768	0.0043546	0.051481	6.5771	12.46_274.2237m/z	PD_C	5-Amino-1-methyl-2-piperidinone	1.35484
354.1028__9.86	2.8534	0.0046774	0.054132	3.8369	9.86_354.1028n	PD_A	2-Propenamide, 2-cyano-3-[3-ethoxy-4-hydroxy-5-[(phenylthio)methyl]phenyl]-	1.3926
412.3028__19.28	-2.8174	0.0052169	0.05803	0.33251	19.28_412.3028m/z	PD_C	(2-{[(2S,3R)-2-[(5Z,7R,8E,10Z,13Z,15E,17S,19Z)-7,17-dihydroxydocosa-5,8,10,13,15,19-hexaenamido]-3-hydroxynonadecyl phosphono]oxy}ethyl)trimethylazanium	1.29468
562.2381__12.76	2.7982	0.0055285	0.060373	2.1878	NA	NA	NA	1.54125
244.1096__12.73	-2.7862	0.0057308	0.061855	3.5751	12.73_244.1096n	PD_C	Osthole	1.26596
375.2880__13.67	2.7404	0.0065673	0.067466	2.3768	13.67_375.2880m/z	OL_2a	Isoursodeoxycholic acid	1.3271
391.2830__13.85	2.7303	0.0067655	0.068646	2.488	13.85_391.2830m/z	OL_1	221493 (Cholic acid)	1.32207
545.2202__13.46	2.7041	0.0073069	0.070806	6.0971	13.46_545.2202m/z	PD_C	4-([1,1'-Biphenyl]-4-yloxy)aniline	1.24386
200.0910__2.75	2.6778	0.0078876	0.074841	2.0916	2.75_200.0910m/z	PD_C	3-(Pyridin-2-yloxy)aniline	1.46863
315.1326__9.59	2.6738	0.007981	0.07551	3.1008	9.59_315.1326m/z	PD_A	2-[4-(Hydroxycarbamoyl)phenyl]-N-(2-hydroxyethyl)-N-phenylacetamide	1.1125
373.2083__13.93	2.6367	0.0088813	0.08134	3.5185	13.93_373.2083m/z	PD_C	(2S)-1-[(2S)-2-aminopropanoyl]pyrrolidine-2-carboxylic acid	1.25366
986.5287__18.56	2.6089	0.0096153	0.086028	6.8551	18.56_986.5287m/z	PD_C	7-[3-(4-acetyl-3-methoxy-2-propylphenoxy)propoxy]-8-propyl-3,4-dihydro-2H-1-benzopyran-2-carboxylic acid	1.05862
551.2308__13.38	2.5944	0.010019	0.088797	10.888	13.38_551.2308m/z	PD_C	(2S)-2-amino-4-{[(1S)-1-[(carboxymethyl)carbamoyl]ethyl]carbamoyl}butanoic acid	1.18404
113.0263__0.89	-2.5499	0.011358	0.097195	0.029206	0.89_113.0263m/z	PD_C	.alpha.-Naphthylthiourea	1.26042
249.0779__10.60	-2.545	0.011512	0.098066	0.17691	10.60_249.0779n	PD_A	Gln-Cys	1.35744
461.2286__8.84	-2.5417	0.011621	0.09841	0.21986	8.84_461.2286m/z	PD_C	[(2S)-3-({[(2R)-3-(hexadecanoyloxy)-2-{[(5Z)-7-[(1R,2R,3R)-3-hydroxy-2-[(1E,3S)-3-hydroxyoct-1-en-1-yl]-5-oxocyclopentyl]hept-5-enoyl]oxy}propoxy](hydroxy)phosphoryl}oxy)-2-hydroxypropoxy]phosphonic acid	1.28421
476.1907__10.65	2.5253	0.012163	0.10156	2.0553	10.65_476.1907m/z	PD_A	Codeine-6-.beta.-D-glucuronide	1.25818
379.6574__11.34	2.4389	0.015408	0.11951	111.29	NA	NA	NA	1.05409
651.3133__8.74	-2.4367	0.015503	0.11992	0.46185	8.74_651.3133m/z	PD_C	2-{2-[2-(2-{2-[2-amino-3-(4-hydroxyphenyl)propanamido]-3-hydroxypropanamido}acetamido)-3-phenylpropanamido]-4-methylpentanamido}-3-hydroxybutanoic acid	1.24576
272.5792__11.18	2.4357	0.015543	0.11999	15.762	NA	NA	NA	1.00224
235.0101__0.91	-2.3846	0.017826	0.13317	0.018525	0.91_235.0101m/z	PD_A	N-[4-(4-Chlorophenyl)-1,3-thiazol-2-yl]acetamide	1.15101
279.9367__3.65	-2.376	0.018233	0.13582	0.4022	NA	NA	NA	1.48191
95.0146__0.96	-2.33	0.02058	0.14651	0.14221	0.96_95.0146m/z	PD_C	Propanoic acid, 3-[[[2-[(aminoiminomethyl)amino]-4-thiazolyl]methyl]thio]-	1.02687
465.1583__11.18	2.3213	0.021056	0.14909	11.168	11.18_465.1583m/z	PD_C	6-[(3-chloro-2-fluorophenyl)methyl]-1-(1-hydroxy-3-methylbutan-2-yl)-7-methoxy-4-oxo-1,4-dihydroquinoline-3-carboxylic acid	1.07536
260.1846__5.78	2.3206	0.021092	0.14911	2.1591	5.78_260.1846m/z	OL_2b	3246938 (Hexanoylcarnitine)	1.34345
362.0792__5.78	-2.3177	0.02125	0.14953	0.23772	5.78_362.0792m/z	PD_C	Fenoxaprop ethyl	1.10709
309.2768__16.48	2.2762	0.02366	0.16112	12.643	16.48_309.2768m/z	PD_C	1,1-bis(hexyloxy)hexane	1.36606
379.0350__7.28	2.2546	0.024998	0.16644	65.443	7.28_379.0350m/z	PD_C	{[5-(2-amino-6-sulfanylidene-6,9-dihydro-3H-purin-9-yl)-3,4-dihydroxyoxolan-2-yl]methoxy}phosphonic acid	1.02675
268.6473__11.18	2.245	0.025621	0.16871	27.79	11.18_268.6473m/z	PD_C	(2R,4R,7R)-N-[(1S,2S,4R,7S)-2-hydroxy-7-methyl-5,8-dioxo-4-(propan-2-yl)-3-oxa-6,9-diazatricyclo[7.3.0.0^{2,6}]dodecan-4-yl]-6-methyl-6,11-diazatetracyclo[7.6.1.0^{2,7}.0^{12,16}]hexadeca-1(16),9,12,14-tetraene-4-carboxamide	1.12027
193.0741__8.06	2.2141	0.027701	0.17573	11.78	8.06_193.0741n	OL_2b	91637 (2-methylhippuric acid)	1.17407
277.0841__1.39	-2.2139	0.02771	0.17573	0.12885	1.39_277.0841m/z	PD_C	Glutamine phenylthiohydantoin	0.959996
146.0573__6.15	-2.2119	0.027852	0.17613	0.48562	6.15_146.0573m/z	PD_D	Adipic acid	0.991263
96.5785__2.08	2.2113	0.027898	0.17613	2.074	2.08_96.5785m/z	PD_C	4-(4-Methyl-1-piperazinyl)aniline	1.05684
565.3472__0.55	-2.2071	0.028188	0.17695	0.018437	0.55_565.3472m/z	PD_C	15-[5,6-dihydroxy-5-(propan-2-yl)hexan-2-yl]-4,6-dihydroxy-7,12,16-trimethylpentacyclo[9.7.0.0Â¹,Â³.0Â³,â¸.0Â¹Â²,Â¹â¶]octadecane-7-carboxylic acid	1.06855
551.2308__13.57	2.206	0.028271	0.17713	11.757	13.57_551.2308m/z	PD_C	(2S)-2-amino-4-{[(1S)-1-[(carboxymethyl)carbamoyl]ethyl]carbamoyl}butanoic acid	0.960844
95.0146__0.89	-2.2035	0.028446	0.17789	0.076895	0.89_95.0146m/z	PD_C	Propanoic acid, 3-[[[2-[(aminoiminomethyl)amino]-4-thiazolyl]methyl]thio]-	0.975424
455.3516__15.46	-2.1996	0.028728	0.17914	0.030005	15.46_455.3516m/z	PD_A	Hederagenin	1.11079
359.2841__13.64	2.1974	0.028888	0.17974	7.6879	13.64_359.2841m/z	PD_D	2-methyl-3-(3,7,11,15,19,23,27,31-octamethyldotriaconta-2,6,10,14,18,22,26,30-octaen-1-yl)-1,4-dihydronaphthalene-1,4-dione	1.1928
436.1330__12.64	-2.193	0.029207	0.18093	0.083749	12.64_436.1330m/z	PD_C	1-Propanone, 1-[4-(5'-chloro-3,5-dimethyl[2,4'-bipyridin]-2'-yl)-1-piperazinyl]-3-(methylsulfonyl)-	1.17427
328.2831__14.57	-2.1913	0.029328	0.18151	0.23166	14.57_328.2831m/z	PD_C	2-heptadecanamidoacetic acid	1.02826
445.2342__10.57	2.1854	0.029766	0.1837	0.16386	10.57_445.2342m/z	PD_C	Arg-Met-Arg	0.964344
319.9526__3.65	-2.1633	0.031439	0.19117	0.47074	3.65_319.9526m/z	PD_C	2-(iodomethyl)-5-(2-nitro-1H-imidazol-1-yl)oxolane-3,4-diol	1.30601
196.0400__11.18	2.1604	0.031669	0.1915	6.9138	11.18_196.0400m/z	PD_C	2,4,5,6-tetrahydroxy-1-sulfanylhexan-3-one	0.879386
261.6598__16.05	-2.1558	0.032027	0.1926	0.20909	NA	NA	NA	1.05751
259.5798__11.18	2.1414	0.033186	0.19821	7.2772	11.18_259.5798m/z	PD_C	1-(4-benzoylpiperazin-1-yl)-2-[4-methoxy-7-(3-methyl-1H-1,2,4-triazol-1-yl)-1H-pyrrolo[2,3-c]pyridin-3-yl]ethane-1,2-dione	0.907389
338.9896__7.81	-2.1388	0.033397	0.19884	0.054476	7.81_338.9896m/z	PD_C	Emodic acid	0.946166
605.4532__16.96	-2.1046	0.036294	0.20946	0.46102	16.96_605.4532m/z	PD_C	4-Quinazolinamine, N-(1-cyclohexyl-4-piperidinyl)-2-[hexahydro-4-(1-methylethyl)-1H-1,4-diazepin-1-yl]-6-methoxy-7-[3-(1-piperidinyl)propoxy]-	1.33271
589.2986__13.06	2.092	0.037422	0.21346	2.0824	13.06_589.2986m/z	PD_C	N-{5-[(diaminomethylidene)amino]-2-[(4-methyl-2-oxo-2H-chromen-7-yl)amino]pentanoyl}-3-phenyl-2-[(pyrrolidin-2-yl)formamido]propanamide	0.920069
715.5263__17.78	-2.0916	0.037452	0.21346	0.48707	17.78_715.5263m/z	PD_C	1-Palmitoyl-2-stearoyl-sn-glycero-3-phospho-rac-1-glycerol	1.11345
511.3499__12.67	2.083	0.038242	0.21604	49.905	12.67_511.3499m/z	PD_C	(1-{[1-carboxy-3-(trimethylazaniumyl)propan-2-yl]oxy}-1-oxoicosa-5,7,11,14-tetraen-9-yl)peroxy	1.08814
571.1781__11.59	2.0801	0.038507	0.21654	88.203	11.59_571.1781m/z	PD_C	3-{[(2-Pyridinylmethyl)amino]carbonyl}-7-oxabicyclo[2.2.1]hept-5-ene-2-carboxylic acid	1.22881
352.9957__8.99	2.0766	0.038829	0.21745	8.3871	8.99_352.9957m/z	PD_A	Furosemide	0.984677
369.6931__14.96	2.0732	0.039151	0.21867	7.5689	NA	NA	NA	0.961346
168.1457__11.64	2.0497	0.041411	0.2269	6.7876	11.64_168.1457m/z	PD_C	3-methyl-2-(tetracos-15-enamido)pentanoic acid	0.98217
138.0422__1.80	2.0489	0.041489	0.2269	19.476	1.80_138.0422m/z	PD_C	2-aminoethane-1-sulfonamide	0.932015
484.1325__11.19	2.0235	0.044053	0.23639	18.034	11.19_484.1325m/z	PD_C	2-[2-(2-oxo-3-{[3,4,5-trihydroxy-6-(hydroxymethyl)oxan-2-yl]oxy}-2,3-dihydro-1H-indol-3-yl)acetamido]butanedioic acid	0.826287
457.9395__15.49	-2.0122	0.045243	0.24046	0.012066	15.49_457.9395m/z	PD_D	3-Bromo-6-fluoro-2-methoxyphenol	0.873911
453.3348__12.94	-1.9837	0.048351	0.25031	0.23893	12.94_453.3348m/z	PD_A	Arjunic acid	0.885077
535.2215__15.20	1.9786	0.048926	0.2519	24.078	15.20_535.2215m/z	PD_C	N-[3-(4-carbamimidoylphenyl)-1-oxo-1-(piperidin-1-yl)propan-2-yl]-2-(naphthalene-2-sulfonamido)acetamide	1.0842
479.2673__12.05	1.9771	0.049101	0.25201	67.167	12.05_479.2673m/z	PD_C	Cytochalasin B	1.07796
444.2486__8.65	1.9743	0.049413	0.25322	44.731	8.65_444.2486m/z	PD_C	2-(docosa-4,7,10,13,16,19-hexaenamido)propanoic acid	1.00081
183.0532__2.80	1.972	0.049687	0.25383	4.9307	2.80_183.0532n	OL_1	6723 (4-Pyridoxic acid)	0.985886
444.3069__15.93	-1.9306	0.054636	0.26909	0.072357	15.93_444.3069m/z	PD_C	N-Heptanoyl-DL-homoserine lactone	1.13301
379.1482__9.01	-1.9225	0.055653	0.27166	0.1318	9.01_379.1482m/z	PD_C	Diltiazem	1.08281
514.2262__13.41	1.9197	0.055999	0.27236	2.1879	NA	NA	NA	0.967597
355.0184__10.17	1.9145	0.056662	0.27435	9459.9	NA	NA	NA	1.50723
838.5085__18.21	1.9107	0.057156	0.27614	14.447	18.21_838.5085m/z	PD_C	dicyclohexyl({2',6'-dimethoxy-[1,1'-biphenyl]-2-yl})phosphane	0.95228
525.3100__11.42	-1.9084	0.057453	0.27736	0.20132	11.42_525.3100m/z	PD_C	1-{1-azabicyclo[2.2.2]octan-3-yl}-3-(1-{2,3-dihydrospiro[indene-1,4'-piperidine]-1'-yl}-3-(1H-indol-3-yl)-1-oxopropan-2-yl)urea	1.07974
713.1753__0.57	-1.9081	0.057493	0.27736	0.042968	0.57_713.1753m/z	PD_C	5-(2-Chlorophenyl)-7-fluoro-8-methoxy-3-methyl-2,10-dihydropyrazolo[3,4-b][1,4]benzodiazepine	0.794331
569.4163__18.09	-1.9047	0.057935	0.27867	0.042587	18.09_569.4163m/z	PD_C	6-amino-2-(4-{5,9,16-trihydroxy-2,15-dimethyltetracyclo[8.7.0.0^{2,7}.0^{11,15}]heptadecan-14-yl}pentanamido)hexanoic acid	1.04589
579.2520__12.91	-1.9043	0.057983	0.2787	0.13385	12.91_579.2520m/z	PD_C	(1S,2S,5R,7R,9R,10R,11S,14R,15R,16R)-9,16-dihydroxy-2,15-dimethyl-14-[(2R)-4-[(2-sulfoethyl)carbamoyl]butan-2-yl]tetracyclo[8.7.0.0Â²,â·.0Â¹Â¹,Â¹âµ]heptadecane-5-sulfonic acid	1.14827
369.0614__11.16	1.9032	0.058133	0.27909	2.7422	11.16_369.0614m/z	PD_C	7-chloro-3-hydroxy-5-phenyl-1-(2,2,2-trifluoroethyl)-2,3-dihydro-1H-1,4-benzodiazepin-2-one	0.847966
508.8245__15.96	-1.9027	0.058192	0.27909	0.14805	NA	NA	NA	0.950409
376.1703__4.62	-1.8921	0.059596	0.28329	0.16461	4.62_376.1703m/z	PD_C	Ser-Asp-Arg	1.11361
181.0767__4.84	-1.8901	0.059872	0.28405	0.27448	4.84_181.0767m/z	PD_C	(1-Benzyl-1H-imidazol-2-yl)acetonitrile	0.995519
390.7715__15.86	-1.8866	0.060336	0.28542	0.030563	NA	NA	NA	0.961699
503.3360__11.37	-1.8842	0.060672	0.28587	0.01648	11.37_503.3360m/z	PD_A	Hemslecin B	1.03428
260.1120__1.27	-1.8777	0.061553	0.28808	0.40655	1.27_260.1120m/z	PD_C	5-Ethyl-5-p-tolylbarbituric acid	0.85108
456.2223__1.10	-1.8748	0.06195	0.28872	0.10351	1.10_456.2223m/z	PD_A	1,3-Propanediol, 2-amino-2-[2-[4-[[6-[(7-nitro-2,1,3-benzoxadiazol-4-yl)amino]hexyl]oxy]phenyl]ethyl]-	0.794678
855.0775__18.74	-1.873	0.062205	0.28949	0.35668	18.74_855.0775m/z	PD_C	Acid Blue 25	0.789284
407.1189__5.14	-1.8708	0.062503	0.29026	0.063015	5.14_407.1189m/z	PD_C	4-(Trifluoromethyl)-1H,2H,5H,6H,7H-cyclopenta[b]pyridin-2-one	0.855829
540.4107__14.68	1.8698	0.062646	0.29072	4.9137	14.68_540.4107m/z	PD_C	4,4,6a,6b,8a,11,11,14b-octamethyl-1,2,3,4,4a,5,6,6a,6b,7,8,8a,9,10,11,12b,13,14,14a,14b-icosahydropicen-3-yl (2E)-3-phenylprop-2-enoate	0.99266
338.1956__7.29	-1.8645	0.063386	0.29269	0.37328	7.29_338.1956m/z	PD_A	N-(1,4-Dihydroxy-4-methylpentan-2-yl)-3-hydroxy-5-oxo-6-phenylhexanamide	0.961809
514.0789__8.15	-1.8633	0.063563	0.2927	0.043337	8.15_514.0789m/z	PD_D	Lorazepam glucuronide	0.893092
321.1177__4.24	-1.8551	0.064733	0.29582	0.042927	4.24_321.1177m/z	PD_C	N-[3-(6-{[4-(1,4-dimethyl-3-oxopiperazin-2-yl)phenyl]amino}-4-methyl-5-oxo-4,5-dihydropyrazin-2-yl)-2-methylphenyl]-4,5,6,7-tetrahydro-1-benzothiophene-2-carboxamide	0.840825
511.8897__16.02	1.8464	0.065982	0.30027	58.151	16.02_511.8897m/z	PD_D	5-Bromo-4-fluoro-2-nitrobenzaldehyde	1.10976
347.9869__4.76	-1.8449	0.066203	0.30107	0.37081	4.76_347.9869m/z	PD_C	4-Chloro-N-(2-methylbenzoyl)benzenesulfonamide	1.00471
514.3399__11.56	1.8399	0.066943	0.30339	11.346	NA	NA	NA	1.07499
396.1676__8.31	1.8387	0.067108	0.30372	1280.5	8.31_396.1676n	PD_C	(2S)-2-{[(3S)-1-(carboxymethyl)-2-oxo-2,3,4,5-tetrahydro-1H-1-benzazepin-3-yl]amino}-4-phenylbutanoic acid	1.23345
366.1334__6.14	-1.8351	0.067646	0.30525	0.24487	6.14_366.1334m/z	PD_C	4-[(3,3-dimethyloxiran-2-yl)(hydroxy)methyl]-1,6-dihydroxy-3,5-dimethoxy-10-methyl-9,10-dihydroacridin-9-one	0.774443
219.0623__7.23	1.8346	0.067726	0.30525	2.1086	7.23_219.0623m/z	OL_2a	14340 (Dihydroferulic acid)	0.79712
209.0512__10.97	1.8277	0.068746	0.30817	3.6291	10.97_209.0512m/z	OL_2a	59751652 (1-Hydroxypyrene Î²-D-glucuronide)	0.920719
360.1542__9.66	1.8137	0.070893	0.315	52.055	9.66_360.1542m/z	PD_C	Euonydin A 3	0.780071
194.0578__2.61	-1.8131	0.070984	0.31519	0.2276	2.61_194.0578n	OL_2b	HMDB0000954 (trans-Ferulic acid)	1.26379
535.3327__10.08	1.8101	0.071449	0.3161	32.773	10.08_535.3327m/z	PD_C	4-(diphenylmethoxy)piperidine	0.806551
819.6475__19.44	-1.8099	0.071476	0.3161	0.30974	19.44_819.6475m/z	PD_C	N-[2-(1H-indol-3-yl)ethyl]hexadecanamide	0.903875
399.1251__5.78	1.8089	0.07164	0.31619	11.909	5.78_399.1251m/z	PD_C	5-(2-carbamoylpyrrolidin-1-yl)-5-oxo-4-[(5-oxopyrrolidin-2-yl)formamido]pentanoic acid	1.13555
619.4086__14.65	1.8067	0.071981	0.31705	15.93	14.65_619.4086m/z	PD_C	N-{4-[4-(cyclopropylmethyl)piperazin-1-yl]cyclohexyl}-4-{[7-ethyl-5-methyl-6-oxo-8-(propan-2-yl)-5,6,7,8-tetrahydropteridin-2-yl]amino}-3-methoxybenzamide	0.82356
546.4212__17.57	1.8042	0.072373	0.31835	63.792	17.57_546.4212m/z	PD_C	3-[(2Z,6E,10E,14E,18Z)-3,7,11,15,19,23-hexamethyltetracosa-2,6,10,14,18,22-hexaen-1-yl]-5-methoxy-2-methylbenzene-1,4-diol	0.950758
385.7527__18.04	-1.803	0.072565	0.31899	0.39328	18.04_385.7527m/z	PD_C	(2S)-2-amino-3-({hydroxy[(2R)-2-[(5Z,8Z,11Z,14Z)-icosa-5,8,11,14-tetraenoyloxy]-3-(pentadecanoyloxy)propoxy]phosphoryl}oxy)propanoic acid	0.934863
624.5050__18.56	1.7967	0.073552	0.3214	2.8009	NA	NA	NA	0.976441
515.2336__12.62	1.7929	0.074169	0.32302	2.93	12.62_515.2336m/z	PD_C	Leu-Asp	0.870568
448.7449__5.26	1.7857	0.075323	0.32675	3.1767	5.26_448.7449m/z	PD_C	(2-aminoethoxy)[(2R)-3-[(4Z,7Z,10Z,13Z,16Z,19Z)-docosa-4,7,10,13,16,19-hexaenoyloxy]-2-{[(5Z,7Z,10Z,13Z,16Z,19Z)-4-hydroxydocosa-5,7,10,13,16,19-hexaenoyl]oxy}propoxy]phosphinic acid	1.03367
310.0586__8.07	1.7727	0.077466	0.32974	52.142	8.07_310.0586m/z	PD_C	N-(4-Chlorophenyl)-2-hydroxy-5-nitrobenzamide	0.949605
303.1192__12.41	1.7719	0.077597	0.32987	2.3801	12.41_303.1192m/z	PD_A	Octyl .alpha.-ketoglutarate	0.99404
393.0623__12.76	-1.7608	0.079462	0.33467	0.16374	NA	NA	NA	0.927771
394.1054__7.38	-1.7593	0.079717	0.33467	0.31279	7.38_394.1054m/z	PD_C	Fenoxaprop ethyl	1.0391
321.0999__11.18	1.7512	0.081113	0.33806	2.994	11.18_321.0999m/z	PD_C	3-Amino-1-phenyl-1H-benzo[f]chromene-2-carbonitrile	0.729243
406.1883__9.32	1.7485	0.081575	0.33954	2.306	9.32_406.1883n	PD_A	Carvedilol	0.807751
487.3413__12.94	-1.7474	0.081761	0.33963	0.020928	12.94_487.3413m/z	PD_A	Sericic acid	0.87257
324.1807__5.98	-1.7404	0.082986	0.34261	0.046961	5.98_324.1807m/z	PD_A	Alloxydim	0.722734
663.4961__18.11	-1.7348	0.083981	0.34585	0.21182	18.11_663.4961m/z	PD_C	(2S)-3-(decanoyloxy)-2-[(10-methylundecanoyl)oxy]propyl tridecanoate	0.797329
441.2082__1.62	-1.7076	0.088913	0.35788	0.4953	1.62_441.2082m/z	PD_C	2-methyl-2-{[3,4,5-trihydroxy-6-({[3,4,5-trihydroxy-6-(hydroxymethyl)oxan-2-yl]oxy}methyl)oxan-2-yl]oxy}butanenitrile	0.839025
355.2617__11.16	1.7067	0.08908	0.35833	2.6021	11.16_355.2617m/z	PD_C	cis-4,10,13,16-Docosatetraenoic acid	0.8065
537.2417__14.41	1.7054	0.089325	0.3588	4.5214	14.41_537.2417m/z	PD_C	N-Acetyl-L-carnosine	0.84723
508.2203__11.88	1.704	0.089599	0.35954	2.4565	11.88_508.2203m/z	PD_C	2-[2-(1H-indol-3-yl)acetamido]propanoate	0.88054
384.2710__17.99	-1.6975	0.09082	0.36241	2.1438	17.99_384.2710m/z	PD_C	(2-{[(2S,3R,4E)-3-hydroxy-2-[(5Z)-7-[(1S,5R)-5-[(1E,3S)-3-hydroxyoct-1-en-1-yl]-4-oxocyclopent-2-en-1-yl]hept-5-enamido]heptadec-4-en-1-yl phosphono]oxy}ethyl)trimethylazanium	0.934444
208.0590__10.01	1.6972	0.090863	0.36241	382.03	10.01_208.0590n	PD_C	6,8-disulfanyloctanoic acid	0.895455
324.9825__19.18	1.6962	0.091061	0.36276	2.098	19.18_324.9825m/z	PD_C	Ethyl 3-(3-chloro-2,4,5-trifluorophenyl)-3-oxopropanoate	0.68146
428.2169__6.30	1.6654	0.097045	0.37547	81.746	6.30_428.2169m/z	PD_C	N-{3-[2-(butan-2-yl)-3-hydroxy-6-(1H-indol-3-yl)imidazo[1,2-a]pyrazin-8-yl]propyl}guanidine	1.05032
263.1877__6.27	-1.6612	0.097886	0.37695	0.3983	6.27_263.1877n	PD_A	O-Desmethylvenlafaxine	0.725469
95.2816__0.84	-1.6573	0.098684	0.37847	0.10576	NA	NA	NA	0.739332
179.1424__19.41	-1.6552	0.099112	0.37947	0.24413	19.41_179.1424m/z	PD_A	Dodeca-2(E),4(E)-dienoic acid	0.686655
291.1447__5.35	-1.6551	0.099118	0.37947	0.013682	5.35_291.1447m/z	PD_A	Trimethoprim	0.720739

## Sheet: t_test_VIPgt1_GripStrengthFemal
mass_rt	t.stat	p.value	FDR	FC	Query.Signal.Name	Ontology Level	Metabolite Name	VIP
464.2124__4.99	-4.2153	5.046e-05	0.31351	0.47198	4.99_464.2124m/z	PD_C	3-(2-fluoroethyl)-8-[4-(4-fluorophenyl)-4-oxobutyl]-1-phenyl-1,3,8-triazaspiro[4.5]decan-4-one	2.26222
304.2105__6.31	3.9078	0.00015911	0.31641	86.129	6.31_304.2105m/z	PD_C	2-(3,4-dimethoxyphenyl)-5-(methylamino)-2-(propan-2-yl)pentanenitrile	2.94968
243.1093__6.35	3.8396	0.00020371	0.31641	43.43	6.35_243.1093m/z	PD_A	Ser-His	2.57107
198.0576__6.62	3.7252	0.00030632	0.31936	8.1264	6.62_198.0576m/z	PD_A	2-Amino-4,5,6,7-tetrahydro-1-benzothiophene-3-carboxylic acid	2.36465
272.5303__8.57	3.6905	0.00034605	0.31936	11.987	8.57_272.5303m/z	PD_C	[(2S)-2,3-dihydroxypropoxy][(2R)-3-[(10-methyldodecanoyl)oxy]-2-[(22-methyltricosanoyl)oxy]propoxy]phosphinic acid	2.30135
477.1994__6.07	-3.641	0.00041122	0.31936	0.099955	6.07_477.1994n	PD_C	2-{4-[2-(3,4-dimethylpyrrolidin-1-yl)ethoxy]phenyl}-3-(4-hydroxyphenyl)-2,3-dihydro-1,4-benzoxathiin-6-ol	2.02919
423.0633__0.73	3.3256	0.0011905	0.42724	63.692	0.73_423.0633m/z	PD_C	[(4,6-Diamino-2-pyrimidinyl)sulfanyl]acetic acid	2.40146
182.0358__9.58	3.3102	0.0012518	0.42724	6.412	9.58_182.0358m/z	PD_A	4-Chloro-N-(2-hydroxyethyl)benzamide	2.14436
447.0279__7.99	3.3023	0.0012841	0.42724	188.82	7.99_447.0279m/z	PD_C	Thiamine pyrophosphate	2.18578
372.5494__4.90	3.2694	0.0014288	0.42724	40.892	4.90_372.5494m/z	PD_D	N-[(3S,6S,9S,11R,15S,18S,20R,21S,24S,25S)-3-[(1R)-3-amino-1-hydroxypropyl]-21-[(2-aminoethyl)amino]-6-[(1S,2S)-1,2-dihydroxy-2-(4-hydroxyphenyl)ethyl]-11,20,25-trihydroxy-15-[(1R)-1-hydroxyethyl]-2,5,8,14,17,23-hexaoxo-1,4,7,13,16,22-hexaazatricyclo[22.3.0.0â¹,Â¹Â³]heptacosan-18-yl]-10,12-dimethyltetradecanamide	2.13417
431.0871__11.80	3.2594	0.0014754	0.42724	2.4875	11.80_431.0871m/z	PD_C	2-[(3,5-Difluorophenyl)formamido]acetic acid	2.10336
429.0865__11.75	3.2417	0.0015616	0.42724	5.2809	11.75_429.0865m/z	PD_C	Telon Yellow 4R	2.04676
1220.6964__10.03	-3.2258	0.0016433	0.42724	0.0394	NA	NA	NA	1.70246
414.1759__2.64	3.2137	0.0017078	0.42724	90.431	2.64_414.1759m/z	PD_C	2-(2-hydroxypropyl)-5-methyl-7-{[3,4,5-trihydroxy-6-(hydroxymethyl)oxan-2-yl]oxy}-4H-chromen-4-one	2.26285
464.2168__9.89	-3.1493	0.0020945	0.42724	0.46146	9.89_464.2168m/z	PD_C	6.beta.-Hydroxytriamcinolone acetonide	2.00064
345.1141__8.81	3.1417	0.0021445	0.42724	2.8619	8.81_345.1141n	PD_C	6-methoxy-2-[(4-methoxy-3,5-dimethylpyridin-2-yl)methanesulfinyl]-1H-1,3-benzodiazole	1.75527
430.7712__16.99	3.1377	0.0021716	0.42724	14.701	16.99_430.7712m/z	PD_C	(2S)-2-amino-3-({hydroxy[(2R)-2-[(15Z)-tetracos-15-enoyloxy]-3-[(9Z)-tetradec-9-enoyloxy]propoxy]phosphoryl}oxy)propanoic acid	2.30134
265.5225__8.58	3.1295	0.0022287	0.42724	8.0256	NA	NA	NA	1.98822
96.0192__0.87	-3.0647	0.0027254	0.42724	0.072129	0.87_96.0192m/z	PD_C	1,2,3,4-tetrahydro-1,3,5-triazine-2,4-dione	1.76929
394.1054__7.38	3.0382	0.0029569	0.42724	4.9673	7.38_394.1054m/z	PD_C	Fenoxaprop ethyl	1.94275
522.2331__6.43	3.0143	0.0031806	0.42724	11.253	6.43_522.2331m/z	PD_C	Trinexapac-ethyl	2.31409
330.1261__8.68	2.9966	0.0033568	0.42724	2.5867	8.68_330.1261m/z	PD_A	Omeprazole sulfide	1.72141
361.1087__7.81	2.9861	0.0034654	0.42724	4.6667	7.81_361.1087n	PD_A	Omeprazole N-oxide	1.70518
373.1735__5.87	-2.9552	0.003804	0.42724	0.42407	5.87_373.1735m/z	PD_C	2-[({[2,6-bis(propan-2-yl)phenyl]carbamoyl}methyl)(carboxymethyl)amino]acetic acid	1.63864
219.0624__7.38	-2.8428	0.0053078	0.42724	0.16914	7.38_219.0624m/z	OL_2a	HMDB0000434 (Homoveratric acid)	1.69613
758.4079__6.53	-2.8321	0.005477	0.42724	0.42403	6.53_758.4079n	PD_C	2-(hydroxymethyl)-6-{5,7',9',13'-tetramethyl-18'-[(3,4,5-trihydroxyoxan-2-yl)oxy]-5'-oxaspiro[oxane-2,6'-pentacyclo[10.8.0.0Â²,â¹.0â´,â¸.0Â¹Â³,Â¹â¸]icosane]-14',17'-dioloxy}oxane-3,4,5-triol	1.56878
174.1035__9.42	-2.8304	0.0055034	0.42724	0.39482	NA	NA	NA	1.63324
483.1823__5.01	2.8028	0.0059628	0.42724	6.8691	NA	NA	NA	1.94896
366.1334__6.14	2.7928	0.0061389	0.42724	11.445	6.14_366.1334m/z	PD_C	4-[(3,3-dimethyloxiran-2-yl)(hydroxy)methyl]-1,6-dihydroxy-3,5-dimethoxy-10-methyl-9,10-dihydroacridin-9-one	1.93736
405.2260__5.56	-2.7511	0.006919	0.42724	0.023963	5.56_405.2260n	PD_A	Lisinopril	1.59046
159.1165__11.22	-2.7473	0.0069953	0.42724	0.3721	11.22_159.1165m/z	PD_A	2-(1,2,3,4-Tetrahydronaphthalen-1-yl)ethan-1-ol	1.55523
228.0681__4.98	2.7442	0.0070579	0.42724	3.182	4.98_228.0681m/z	PD_A	N-(3-Acetylphenyl)ethanesulfonamide	1.61004
422.2077__5.02	2.741	0.0071219	0.42724	7.6614	5.02_422.2077m/z	PD_C	Givinostat	1.91439
214.0527__7.80	2.6688	0.0087336	0.42724	5.092	7.80_214.0527m/z	PD_A	N-(4-Methylbenzenesulfonyl)acetamide	1.59126
286.1778__6.33	2.6653	0.0088174	0.42724	4.3447	6.33_286.1778m/z	PD_A	O-Desmethylvenlafaxine	1.85154
264.2733__6.28	2.6392	0.0094824	0.42724	4.7755	NA	NA	NA	1.82986
354.1513__6.36	2.6317	0.0096837	0.42724	4.0475	6.36_354.1513n	PD_C	2-({[3,4-dihydroxy-4-(hydroxymethyl)oxolan-2-yl]oxy}methyl)-6-(propan-2-yloxy)oxane-3,4,5-triol	1.79356
219.0620__6.78	-2.6314	0.0096904	0.42724	0.38608	6.78_219.0620m/z	OL_2a	14340 (Dihydroferulic acid)	1.86627
264.1176__6.27	2.6235	0.0099035	0.42724	4.1443	6.27_264.1176m/z	PD_C	3-{7-[3-(4-acetyl-3-hydroxy-2-propylphenoxy)-2-hydroxypropoxy]-4-oxo-8-propyl-4H-chromen-2-yl}propanoic acid	1.82206
184.0419__4.54	2.5998	0.010572	0.42724	6.493	4.54_184.0419m/z	PD_C	2-Chloro-1,4-diethoxybenzene	1.7473
470.1699__4.48	2.5943	0.010735	0.42724	22.911	4.48_470.1699m/z	PD_C	2H-Pyrido[3,2-b]-1,4-oxazin-3(4H)-one, 6-[[5-fluoro-2-[(3,4,5-trimethoxyphenyl)amino]-4-pyrimidinyl]amino]-2,2-dimethyl-	1.68487
453.1990__9.62	-2.5548	0.011955	0.42724	0.3143	9.62_453.1990n	PD_C	2-(2-{[3-(2-aminoethyl)-1H-indol-5-yl]oxy}acetamido)-N-(carbamoylmethyl)-3-(4-hydroxyphenyl)propanamide	1.71463
183.0991__7.42	2.5474	0.012198	0.42724	2.1177	7.42_183.0991m/z	OL_2b	26613 (3-hydroxyoctanoic acid)	1.54191
919.5504__18.33	2.525	0.012957	0.42724	50.564	NA	NA	NA	1.45033
425.2312__9.31	-2.5181	0.013201	0.42724	0.11187	NA	NA	NA	1.43531
529.2536__13.36	2.5157	0.013283	0.42724	24.117	13.36_529.2536m/z	PD_C	{[(1R,5S)-2,3,4,6-tetrahydroxy-5-({hydroxy[(2R)-2-hydroxy-3-[(2S)-3-[(11Z)-octadec-11-enoyloxy]-2-[(6Z,9Z,12Z)-octadeca-6,9,12-trienoyloxy]propoxy]propoxy]phosphoryl}oxy)cyclohexyl]oxy}phosphonic acid	1.79412
213.1357__8.32	2.5072	0.013592	0.42724	2.4449	8.32_213.1357n	PD_A	Ecgonine ethyl ester	1.70836
692.2927__0.55	2.5035	0.013724	0.42724	23.456	0.55_692.2927m/z	PD_C	Ufenamate	1.43359
135.0680__8.81	2.5023	0.013768	0.42724	2.5336	8.81_135.0680n	PD_C	1-(5-Methylpyridin-2-yl)ethanone	1.46035
314.1221__1.02	2.4938	0.014086	0.42724	210.47	1.02_314.1221m/z	PD_C	0	1.7697
456.2223__1.10	2.4911	0.014189	0.42724	4.2897	1.10_456.2223m/z	PD_A	1,3-Propanediol, 2-amino-2-[2-[4-[[6-[(7-nitro-2,1,3-benzoxadiazol-4-yl)amino]hexyl]oxy]phenyl]ethyl]-	1.74657
483.2710__14.31	2.4797	0.014624	0.42724	2.4866	14.31_483.2710m/z	PD_C	{5-[2,4-bis(3-methylmorpholin-4-yl)pyrido[2,3-d]pyrimidin-7-yl]-2-methoxyphenyl}methanol	1.53632
330.1163__8.59	2.4659	0.015168	0.42724	7.0058	8.59_330.1163m/z	PD_C	N-Benzyl-2-naphthalenesulfonamide	1.49991
201.0539__12.54	-2.4605	0.015386	0.42724	0.41154	12.54_201.0539m/z	PD_A	Piperic acid	1.45866
185.1408__8.47	-2.4556	0.015586	0.42724	0.054748	8.47_185.1408n	PD_C	1-methylpiperidin-4-yl butanoate	1.40389
398.1776__6.80	2.4523	0.015724	0.42724	3.8666	NA	NA	NA	1.6724
492.1431__5.89	2.4478	0.015912	0.42724	2.1146	5.89_492.1431m/z	PD_C	6-{[(4,5-dihydroxy-3-{[(2E)-3-(4-hydroxy-3,5-dimethoxyphenyl)prop-2-enoyl]oxy}-6-(hydroxymethyl)oxan-2-yl)oxy]methyl}-4,5-dihydroxy-3-{[(2E)-3-(4-hydroxy-3,5-dimethoxyphenyl)prop-2-enoyl]oxy}oxan-2-yl (2E)-3-(4-hydroxy-3,5-dimethoxyphenyl)prop-2-enoate	1.61403
362.0985__6.96	2.4372	0.01636	0.42724	11.754	6.96_362.0985m/z	PD_C	[(6-chloro-3-phenylpyridazin-4-yl)oxy](octylsulfanyl)methanone	1.66996
538.1489__5.58	2.4317	0.016597	0.42724	3.8379	5.58_538.1489m/z	PD_C	N6-(3-Chlorophenyl)-7H-purine-2,6-diamine	1.37807
170.0539__7.13	2.4305	0.016653	0.42724	9.8034	7.13_170.0539m/z	PD_A	Albizziin	1.66986
384.1986__6.70	2.4256	0.016865	0.42724	3.2809	6.70_384.1986n	PD_C	p-Chloroisobutyrylfentanyl	1.49129
332.1117__6.03	2.4164	0.017276	0.42724	20.225	6.03_332.1117m/z	PD_C	(2R,3S)-2-(2,4-difluorophenyl)-3-(5-fluoropyrimidin-4-yl)-1-(1H-1,2,4-triazol-1-yl)butan-2-ol	1.564
232.0708__9.38	2.4143	0.017372	0.42724	17.284	NA	NA	NA	1.53014
258.1240__6.22	2.407	0.017705	0.42724	11.022	6.22_258.1240m/z	PD_C	[(2R)-3-(acetyloxy)-2-{[(6E,8Z,11Z,14Z)-5-oxoicosa-6,8,11,14-tetraenoyl]oxy}propoxy]phosphonic acid	1.64918
464.1496__8.40	2.3913	0.018439	0.42724	18.246	8.40_464.1496m/z	PD_C	Diltiazem hydrochloride	1.64779
296.1242__10.36	-2.3878	0.018608	0.42724	0.43139	10.36_296.1242m/z	PD_C	Asn-Tyr	1.59285
252.0891__9.61	2.3742	0.019273	0.42724	12.725	9.61_252.0891n	PD_A	Phenytoin	1.44259
288.1346__4.92	2.3742	0.019272	0.42724	8.2942	4.92_288.1346m/z	PD_A	2-[(2-Butoxy-4-pyrimidinyl)amino]benzoic acid	1.62959
169.0410__8.26	2.3678	0.019592	0.42724	15.957	8.26_169.0410m/z	PD_C	4-Phenyl-3,4,5,6-tetrahydrobenzo[h]quinazoline-2-thiol	1.63872
309.0833__6.30	2.3521	0.020399	0.42724	5.2715	6.30_309.0833m/z	PD_C	2-({2-amino-9-[4-hydroxy-5-(hydroxymethyl)oxolan-2-yl]-9H-purin-6-yl}oxy)acetic acid	1.49439
439.2202__4.90	2.3469	0.020674	0.42724	6.9703	4.90_439.2202n	PD_C	(2S,3S,4S,5R,6S)-6-{4-[2-(dimethylamino)-1-(1-hydroxycyclohexyl)ethyl]phenoxy}-3,4,5-trihydroxyoxane-2-carboxylic acid	1.68663
464.1675__6.69	2.336	0.021255	0.42724	7.2834	6.69_464.1675m/z	PD_C	methyl (7Z)-9-(acetyloxy)-10-(2,3-dimethyloxirane-2-carbonyloxy)-4-methyl-12-methylidene-13-oxo-3,14-dioxatricyclo[9.3.0.0Â²,â´]tetradec-7-ene-8-carboxylate	1.60949
464.1679__4.48	2.3267	0.021763	0.42724	7.4719	4.48_464.1679m/z	PD_C	Platensimycin	1.60535
377.1034__8.30	2.3243	0.021899	0.42724	3.56	8.30_377.1034n	PD_A	Omeprazole sulfone N-oxide	1.32604
464.0970__6.54	2.3204	0.022113	0.42724	6.4553	6.54_464.0970m/z	PD_C	[(3-{3-fluoro-4-[6-(2-methyl-2H-1,2,3,4-tetrazol-5-yl)pyridin-3-yl]phenyl}-2-oxo-1,3-oxazolidin-5-yl)methoxy]phosphonic acid	1.49842
378.1355__5.72	2.3128	0.022546	0.42724	46.62	5.72_378.1355m/z	PD_C	2-[3-(Trifluoromethyl)-1H-pyrazol-4-yl]ethanol	1.60242
319.1640__5.85	-2.3062	0.022925	0.42724	0.42784	5.85_319.1640m/z	PD_A	N-Phenylacetyl-L-prolylglycine ethyl ester	1.33054
412.3028__19.28	2.2967	0.023476	0.42724	12.017	19.28_412.3028m/z	PD_C	(2-{[(2S,3R)-2-[(5Z,7R,8E,10Z,13Z,15E,17S,19Z)-7,17-dihydroxydocosa-5,8,10,13,15,19-hexaenamido]-3-hydroxynonadecyl phosphono]oxy}ethyl)trimethylazanium	1.47562
425.7842__19.02	2.2951	0.023571	0.42724	6.7016	19.02_425.7842m/z	PD_C	2-amino-3-({[3-(docosa-4,7,10,13,16,19-hexaenoyloxy)-2-(nonadecanoyloxy)propoxy](hydroxy)phosphoryl}oxy)propanoic acid	1.43494
134.0959__8.52	2.2892	0.023924	0.42724	6.7249	8.52_134.0959m/z	PD_C	ethyl 1-methyl-1,2,5,6-tetrahydropyridine-3-carboxylate	1.48855
163.0863__1.10	2.2892	0.023924	0.42724	127.31	1.10_163.0863m/z	PD_C	3-Amino-1-(2-amino-3-hydroxyphenyl)propan-1-one	1.64839
170.1139__4.51	2.2892	0.023924	0.42724	25.032	NA	NA	NA	1.47402
170.1140__3.67	2.2892	0.023924	0.42724	14.489	NA	NA	NA	1.47402
186.1086__3.43	2.2892	0.023924	0.42724	4.6794	3.43_186.1086m/z	PD_C	3'-Fluoro-.alpha.-pyrrolidinopropiophenone	1.47402
204.0899__11.31	2.2892	0.023924	0.42724	4.9412	11.31_204.0899m/z	PD_C	2-chloro-N,N,6-trimethylpyrimidin-4-amine	1.77846
207.0670__11.34	2.2892	0.023924	0.42724	54.822	11.34_207.0670m/z	PD_C	3-[5-(4-Pyridinyl)-4H-1,2,4-triazol-3-yl]pyridine	1.48703
234.1405__4.67	2.2892	0.023924	0.42724	5.4592	4.67_234.1405m/z	PD_C	1-methyl-7-(propan-2-yl)phenanthrene	1.54048
238.1400__6.27	2.2892	0.023924	0.42724	6.0235	6.27_238.1400m/z	PD_C	Lys-Lys-Arg	1.47402
238.1429__3.26	2.2892	0.023924	0.42724	4.0752	3.26_238.1429m/z	PD_A	L-Tyrosine, O-(1,1-dimethylethyl)-	1.54048
252.0879__11.39	2.2892	0.023924	0.42724	25.724	11.39_252.0879m/z	PD_C	Methyl 4-(9H-purin-6-ylamino)benzoate	1.43961
252.1066__11.37	2.2892	0.023924	0.42724	120.39	11.37_252.1066m/z	PD_C	16-methylpentacyclo[11.6.1.0Â²,Â¹Â¹.0âµ,Â¹â°.0Â¹â·,Â²â°]icosa-1,3,5,7,9,11,13(20),14,16-nonaene	1.43961
256.0748__10.13	2.2892	0.023924	0.42724	4.2995	10.13_256.0748m/z	PD_A	4-Phenyl-1H-benzo[f]isoindole-1,3(2H)-dione	1.64839
258.0288__10.29	2.2892	0.023924	0.42724	304.48	10.29_258.0288m/z	PD_C	7-Chloro-4,8-dihydroxy-6-methoxy-3-methyl-3,4-dihydroisochromen-1-one	1.64839
258.1839__8.93	2.2892	0.023924	0.42724	9.7475	8.93_258.1839m/z	PD_C	Sodium [dodecanoyl(methyl)amino]acetate	1.64839
259.0782__3.75	2.2892	0.023924	0.42724	114.74	3.75_259.0782m/z	PD_C	3-Oxo-N-[2-(trifluoromethyl)phenyl]butanamide	1.47402
259.1144__11.37	2.2892	0.023924	0.42724	182.35	11.37_259.1144m/z	PD_C	2,2-Dimethyl-N-[3-(trifluoromethyl)phenyl]propanamide	1.43961
264.0585__9.54	2.2892	0.023924	0.42724	47.616	9.54_264.0585m/z	PD_C	2-(3-Chloro-5-fluorophenyl)benzonitrile	1.75736
265.0446__11.64	2.2892	0.023924	0.42724	9.3874	11.64_265.0446m/z	PD_C	5-hydroxy-7-methoxy-2,6-dimethyl-4H-chromen-4-one	2.07516
268.1429__5.58	2.2892	0.023924	0.42724	3.6322	5.58_268.1429m/z	PD_C	Cyclopropyl(4-methoxyphenyl)phenylmethanol	1.48855
270.0408__3.69	2.2892	0.023924	0.42724	30.391	3.69_270.0408m/z	PD_C	2-[2-(1H-indol-3-yl)acetamido]acetate	1.47402
270.1172__3.68	2.2892	0.023924	0.42724	11.84	3.68_270.1172m/z	PD_C	1-[(2R,3R,4S,5R)-3,4-dihydroxy-5-(hydroxymethyl)oxolan-2-yl]-1,4-dihydropyridine-3-carboxamide	1.47402
270.1327__4.15	2.2892	0.023924	0.42724	18.076	4.15_270.1327m/z	PD_A	2-(1-Hydroxy-1-methoxy-3-methylbutyl)-6-methyl-5H-[1,3]dioxolo[4,5-c]pyridin-4-one	1.79018
286.0951__3.68	2.2892	0.023924	0.42724	5.9079	3.68_286.0951m/z	PD_C	N-(1-Naphthyl)-N'-(2-pyridinyl)urea	1.47402
291.1362__9.13	2.2892	0.023924	0.42724	2.1009	9.13_291.1362m/z	PD_C	Ethyl 2-methyl-4-oxo-6-pentylcyclohex-2-enecarboxylate	1.6963
299.1735__8.54	2.2892	0.023924	0.42724	12.487	8.54_299.1735m/z	PD_A	Norsufentanil	1.48855
302.0666__3.68	2.2892	0.023924	0.42724	35.282	3.68_302.0666m/z	PD_C	1-(4-chlorophenyl)-4-(morpholin-4-yl)-2,5-dihydro-1H-imidazol-2-one	1.47402
308.1159__4.50	2.2892	0.023924	0.42724	23.914	4.50_308.1159m/z	PD_C	N-[2-(Methylanilino)ethyl]-N'-phenylurea	1.47402
312.1535__16.05	2.2892	0.023924	0.42724	14.937	16.05_312.1535m/z	PD_C	2'-(hydroxymethyl)-1',5'-dimethyl-8'-oxaspiro[oxirane-2,12'-tricyclo[7.2.1.0Â²,â·]dodecan]-5'-ene-4',10',11'-triol	1.93144
313.0072__11.26	2.2892	0.023924	0.42724	5.9285	NA	NA	NA	1.64839
324.0443__6.94	2.2892	0.023924	0.42724	11.187	6.94_324.0443m/z	PD_A	N-Acetyl-D-glucosamine 6-phosphate	1.54048
326.1865__5.97	2.2892	0.023924	0.42724	3.744	5.97_326.1865m/z	PD_C	1H-Pyrrole-2,5-dione, 1-methyl-3-(1-methyl-1H-indol-3-yl)-4-(pentylamino)-	1.54048
328.0570__7.46	2.2892	0.023924	0.42724	8.3354	7.46_328.0570m/z	PD_C	7-chloro-2-oxo-5-phenyl-2,3-dihydro-1H-1,4-benzodiazepine-3-carboxylic acid	1.54048
328.1386__4.67	2.2892	0.023924	0.42724	91.991	4.67_328.1386m/z	PD_A	Picrotin	1.79018
331.1353__6.09	2.2892	0.023924	0.42724	8.7224	6.09_331.1353m/z	PD_C	N-cyclohexyl-4-(1H-imidazol-5-yl)piperidine-1-carboimidothioic acid	1.47402
339.2267__3.47	2.2892	0.023924	0.42724	6.5859	3.47_339.2267m/z	PD_C	methyl (9Z,12Z)-octadeca-9,12-dienoate	1.47402
340.2252__4.50	2.2892	0.023924	0.42724	153.45	4.50_340.2252n	PD_C	2-[(1R,3S,5R,8S,11R)-3-ethoxy-5,8-dimethyl-2,6-dioxatricyclo[6.4.0.0Â¹,âµ]dodecan-11-yl]propan-2-yl acetate	1.47402
341.2420__4.59	2.2892	0.023924	0.42724	299.55	4.59_341.2420m/z	PD_C	DL-2-Aminocaprylic acid	1.47402
344.1062__6.55	2.2892	0.023924	0.42724	65.881	6.55_344.1062m/z	PD_C	(4-methoxy-6-{[(6-methoxy-1H-1,3-benzodiazol-2-yl)sulfinyl]methyl}-5-methylpyridin-3-yl)methanol	1.54048
345.0061__7.94	2.2892	0.023924	0.42724	140.98	7.94_345.0061m/z	PD_C	[4-(5,7-dihydroxy-6-methoxy-4-oxo-4H-chromen-3-yl)phenyl]oxidanesulfonic acid	1.47402
345.2265__15.70	2.2892	0.023924	0.42724	19.79	15.70_345.2265m/z	PD_C	2-{4,7-dimethyl-1-oxo-octahydrocyclopenta[c]pyran-3-yl}-4,7-dimethyl-1H,2H,4aH,5H,6H,7H,7aH-cyclopenta[c]pyridin-1-one	1.48703
353.0345__7.46	2.2892	0.023924	0.42724	138.57	7.46_353.0345m/z	PD_C	6-Fluoro-1H-indole-2,3-dione	1.47402
354.0099__7.87	2.2892	0.023924	0.42724	17.631	7.87_354.0099m/z	PD_C	(E)-6,6'-(Ethene-1,2-diyl)bis(3-aminobenzenesulfonic acid)	1.54048
354.2144__3.47	2.2892	0.023924	0.42724	144.16	NA	NA	NA	1.47402
354.2774__13.11	2.2892	0.023924	0.42724	20.253	13.11_354.2774m/z	PD_C	Arachidonoyl-N,N-dimethylamide	1.8019
357.0032__8.51	2.2892	0.023924	0.42724	92.021	8.51_357.0032m/z	PD_C	4-Amino-N-[4-(trifluoromethyl)-2-pyrimidinyl]benzenesulfonamide	1.48855
357.2477__8.51	2.2892	0.023924	0.42724	53.074	8.51_357.2477m/z	PD_C	3-[(2-hydroxyundec-3-enoyl)oxy]-4-(trimethylazaniumyl)butanoate	1.48855
360.0235__11.81	2.2892	0.023924	0.42724	21.992	11.81_360.0235m/z	PD_C	N-(2,4-Dinitrophenyl)-L-methionine	1.54048
360.0912__1.36	2.2892	0.023924	0.42724	7.1754	1.36_360.0912m/z	PD_C	2-(hydroxymethyl)-5-(methoxycarbonyl)-6-methyl-4-(2-nitrophenyl)pyridine-3-carboxylic acid	2.0021
364.1927__14.44	2.2892	0.023924	0.42724	3.6283	14.44_364.1927m/z	PD_C	Atazanavir	1.8019
369.1283__1.12	2.2892	0.023924	0.42724	191.59	1.12_369.1283m/z	OL_1	183115 (trans-3-hydroxycotinine glucuronide)	1.64839
372.9893__7.48	2.2892	0.023924	0.42724	128.73	7.48_372.9893m/z	PD_C	4,4'-Oxydibenzenesulfonamide	1.48855
373.1100__7.49	2.2892	0.023924	0.42724	31.991	7.49_373.1100m/z	PD_C	3-Piperidinecarboxamide, N-(4-chlorophenyl)-1-[3-(2-furanyl)benzoyl]-	1.48855
373.1110__10.32	2.2892	0.023924	0.42724	88.163	10.32_373.1110m/z	PD_C	N-(2-Chlorobenzyl)-1-(2,5-dimethylphenyl)benzimidazole-5-carboxamide	1.48855
373.1203__6.87	2.2892	0.023924	0.42724	27.685	6.87_373.1203m/z	PD_A	2,4-Thiazolidinedione, 5-[[4-[2-[5-(1-hydroxyethyl)-2-pyridinyl]ethoxy]phenyl]methyl]-	1.48855
373.2509__7.48	2.2892	0.023924	0.42724	80.249	7.48_373.2509m/z	PD_C	4-{bis[4-(dimethylamino)phenyl]methylidene}-N,N-dimethylcyclohexa-2,5-dien-1-iminium	1.48855
375.1489__9.66	2.2892	0.023924	0.42724	23.368	9.66_375.1489n	PD_C	1-[4-(3-amino-1H-indazol-4-yl)phenyl]-3-(2-fluoro-5-methylphenyl)urea	1.48855
378.0825__5.17	2.2892	0.023924	0.42724	134.46	5.17_378.0825m/z	PD_C	{4-[(carbamoyloxy)methyl]-10,10-dihydroxy-2,6-diimino-decahydropyrrolo[1,2-c]purin-9-yl}oxidanesulfonic acid	1.47402
382.0861__10.43	2.2892	0.023924	0.42724	141.81	10.43_382.0861m/z	PD_C	2-Amino-7-methyl-5H-[1,3,4]thiadiazolo[3,2-a]pyrimidin-5-one	1.54048
384.1019__12.25	2.2892	0.023924	0.42724	110.5	12.25_384.1019m/z	PD_C	5-{3-[3-(2-chloro-4-fluorophenoxy)azetidin-1-yl]-5-(methoxymethyl)-4H-1,2,4-triazol-4-yl}-2-methoxypyridine	1.54048
393.1466__5.72	2.2892	0.023924	0.42724	206.06	5.72_393.1466m/z	OL_2a	Hippuric acid-13C6	1.48855
403.7796__17.39	2.2892	0.023924	0.42724	17.726	17.39_403.7796m/z	PD_C	(2-{[(2R)-2-({7-[(1R,2R,3R,5S)-3,5-dihydroxy-2-[(1E,3S)-3-hydroxyoct-1-en-1-yl]cyclopentyl]heptanoyl}oxy)-3-(tetradecanoyloxy)propyl phosphono]oxy}ethyl)trimethylazanium	1.76018
411.7774__17.17	2.2892	0.023924	0.42724	3.714	17.17_411.7774m/z	PD_C	(2S)-2-amino-3-({[(2R)-2-{[(9S,10S,12Z)-9,10-dihydroxyoctadec-12-enoyl]oxy}-3-(octadecanoyloxy)propoxy](hydroxy)phosphoryl}oxy)propanoic acid	1.48703
416.0651__9.61	2.2892	0.023924	0.42724	8.0601	9.61_416.0651m/z	PD_C	N-{2-[(4-hydroxyphenyl)amino]pyridin-3-yl}-4-methoxybenzene-1-sulfonamide	1.6963
419.0904__9.56	2.2892	0.023924	0.42724	543.88	9.56_419.0904m/z	PD_C	N'-{2-chloro-4-[(6,7-dimethoxyquinolin-4-yl)oxy]phenyl}-N-(5-methyl-2,3-dihydro-1,2-oxazol-3-ylidene)carbamimidic acid	1.48855
424.0627__5.32	2.2892	0.023924	0.42724	183.72	5.32_424.0627m/z	PD_C	(6R,7R)-3-[(acetyloxy)methyl]-8-oxo-7-[2-(pyridin-4-ylsulfanyl)acetamido]-5-thia-1-azabicyclo[4.2.0]oct-2-ene-2-carboxylic acid	1.47402
426.7060__11.70	2.2892	0.023924	0.42724	556.46	NA	NA	NA	1.43961
429.1224__4.48	2.2892	0.023924	0.42724	60.218	4.48_429.1224m/z	PD_C	9-(2-chlorophenyl)-4-[(4-methylpiperazin-1-yl)methylidene]-12-nitro-2,5,8-triazatricyclo[8.4.0.0^{2,6}]tetradeca-1(10),5,8,11,13-pentaen-3-one	1.47402
431.3311__16.69	2.2892	0.023924	0.42724	84.33	16.69_431.3311m/z	PD_C	(3E,5E,7E,9Z,11E,13E,15Z,17E)-3,7,12,16-tetramethyl-18-(2,6,6-trimethylcyclohex-1-en-1-yl)octadeca-3,5,7,9,11,13,15,17-octaen-2-one	1.47402
431.7957__11.70	2.2892	0.023924	0.42724	316.95	11.70_431.7957m/z	PD_D	(2-aminoethoxy)[(2R)-2-({7-[(1R,2R,3R,5S)-3,5-dihydroxy-2-[(1E,3S)-3-hydroxyoct-1-en-1-yl]cyclopentyl]-6-oxoheptanoyl}oxy)-3-(icosanoyloxy)propoxy]phosphinic acid	1.43961
440.2175__9.08	2.2892	0.023924	0.42724	7.1347	9.08_440.2175m/z	PD_A	L-Alaninamide, N-[2-[2-(hydroxyamino)-2-oxoethyl]-4-methyl-1-oxopentyl]-3-(2-naphthalenyl)-L-alanyl-	2.0021
441.0695__10.45	2.2892	0.023924	0.42724	12.855	10.45_441.0695m/z	PD_C	2-cyano-3-(3,4-dihydroxyphenyl)prop-2-enethioamide	1.54048
443.1134__9.12	2.2892	0.023924	0.42724	4.717	9.12_443.1134m/z	PD_C	3-hydroxy-6,9-dimethylidene-3-(2-oxo-2-{5-[5-(prop-1-yn-1-yl)thiophen-2-yl]thiophen-2-yl}ethyl)-dodecahydroazuleno[4,5-b]furan-2-one	1.89086
446.0801__6.88	2.2892	0.023924	0.42724	320.33	6.88_446.0801m/z	OL_2a	4369359 (Sitagliptin)	1.48855
447.1590__4.48	2.2892	0.023924	0.42724	31.613	4.48_447.1590m/z	PD_A	Iressa	1.47402
456.1535__4.48	2.2892	0.023924	0.42724	16.237	4.48_456.1535m/z	PD_C	(2E)-N-methyl-3-phenyl-N-(2-{1-[(2R,3R,4S,5S,6R)-3,4,5-trihydroxy-6-(hydroxymethyl)oxan-2-yl]-1H-imidazol-4-yl}ethyl)prop-2-enamide	1.47402
463.0896__9.78	2.2892	0.023924	0.42724	470.86	9.78_463.0896m/z	PD_A	Oxazepam glucuronide	1.64839
466.6085__11.12	2.2892	0.023924	0.42724	27.158	NA	NA	NA	1.89086
467.1897__11.34	2.2892	0.023924	0.42724	76.303	11.34_467.1897m/z	PD_C	Mitoxantrone	1.48703
471.2394__11.37	2.2892	0.023924	0.42724	127.63	11.37_471.2394m/z	PD_C	5-[(diaminomethylidene)amino]-2-(2,2-diphenylacetamido)-N-[1-(4-hydroxyphenyl)ethyl]pentanamide	1.43961
475.0594__7.32	2.2892	0.023924	0.42724	199.88	7.32_475.0594m/z	PD_C	2-(2-Fluorophenyl)-4-methyl-1,3-thiazole-5-carboxylic acid	1.48855
475.0923__1.59	2.2892	0.023924	0.42724	37.069	1.59_475.0923m/z	PD_C	5-{4-chloro-3-[(4-ethoxyphenyl)methyl]phenyl}-1-(hydroxymethyl)-6,8-dioxabicyclo[3.2.1]octane-2,3,4-triol	1.76018
475.4349__17.41	2.2892	0.023924	0.42724	15.942	17.41_475.4349m/z	PD_C	1,3-dihydroxypropan-2-yl tetracosanoate	1.60347
481.2536__4.43	2.2892	0.023924	0.42724	8.5136	4.43_481.2536m/z	PD_A	17-Trifluoromethylphenyltrinorprostaglandin F2.alpha. isopropyl ester	1.64839
538.2496__15.46	2.2892	0.023924	0.42724	46.996	15.46_538.2496m/z	PD_C	N-(4-{2-[N-benzyl-3-(3,4-dimethoxyphenyl)propanamido]ethyl}phenyl)quinoline-3-carboxamide	1.8019
550.2392__4.36	2.2892	0.023924	0.42724	27.557	4.36_550.2392m/z	PD_C	3-(3-{4-[5-(2-carboxyethyl)-2-hydroxyphenyl]-1,4-bis[(carboxymethyl)amino]butyl}-4-hydroxyphenyl)propanoic acid	1.47402
687.1853__3.14	2.2892	0.023924	0.42724	96.378	3.14_687.1853m/z	PD_C	N-(4-Methylphenyl)-10H-phenothiazine-10-carboxamide	1.79018
844.5673__16.58	2.2892	0.023924	0.42724	55.913	16.58_844.5673m/z	PD_D	1,2,3,4,6,7,8-heptachlorooxanthrene	1.93144
376.0950__7.94	2.2812	0.024412	0.42724	3.724	7.94_376.0950m/z	PD_C	{5,10,10-trihydroxy-2,6-diimino-decahydropyrrolo[1,2-c]purin-4-yl}methyl N-hydroxycarbamate	1.31556
348.1250__9.08	2.2766	0.024696	0.4274	67.148	9.08_348.1250n	PD_A	Torasemide	1.51398
377.1033__8.57	2.2617	0.025627	0.4303	3.5958	8.57_377.1033n	PD_A	Omeprazole sulfone N-oxide	1.26795
329.6650__8.51	2.2545	0.026092	0.4303	3.7901	NA	NA	NA	1.54529
212.1273__3.99	2.2492	0.026436	0.4303	3.0324	3.99_212.1273m/z	OL_2a	4657542 (N-Methylphenylalanine)	1.51681
143.0501__0.60	2.2458	0.026659	0.4303	3.8487	0.60_143.0501m/z	OL_2a	112072 (ANSERINE)	1.5593
328.1107__8.57	2.2391	0.027106	0.43289	2.7991	8.57_328.1107m/z	PD_C	3-Amino-4-fluorobenzoic acid	1.24696
542.0511__12.08	2.2346	0.027412	0.43289	138.55	12.08_542.0511m/z	PD_C	[5-(5,7-dihydroxy-4-oxo-8-{[3,4,5-trihydroxy-6-(hydroxymethyl)oxan-2-yl]oxy}-4H-chromen-2-yl)-2-methoxyphenyl]oxidanesulfonic acid	1.95608
439.2202__5.02	2.2296	0.027752	0.43289	7.4966	5.02_439.2202n	PD_C	(2S,3S,4S,5R,6S)-6-{4-[2-(dimethylamino)-1-(1-hydroxycyclohexyl)ethyl]phenoxy}-3,4,5-trihydroxyoxane-2-carboxylic acid	1.60626
289.0882__5.22	2.2262	0.027982	0.43424	3.099	5.22_289.0882m/z	PD_C	2-[(4-{[(2,7-dimethyl-4-oxo-3,4-dihydroquinazolin-6-yl)methyl](prop-2-yn-1-yl)amino}-2-fluorophenyl)formamido]-4-(2H-1,2,3,4-tetrazol-5-yl)butanoic acid	1.52848
155.1253__8.86	2.2256	0.028026	0.43424	8.7885	8.86_155.1253m/z	PD_C	2-Hydroxyethyl octyl sulfide	1.51915
434.1565__8.63	2.2173	0.028606	0.43659	60.873	8.63_434.1565m/z	PD_C	.beta.-Alanine, N-[2-(3-pyridinyl)-6-(1,2,4,5-tetrahydro-3H-3-benzazepin-3-yl)-4-pyrimidinyl]-	1.43572
278.1324__4.29	2.2147	0.028788	0.43659	9.5543	4.29_278.1324m/z	PD_C	2-{[(2Z)-4-hydroxy-2-methylbut-2-en-1-yl]oxy}-6-(hydroxymethyl)oxane-3,4,5-triol	1.55346
432.1410__4.58	2.1909	0.030512	0.44457	3.9806	4.58_432.1410m/z	PD_C	Acetylcorynoline	1.53221
354.0550__8.90	2.171	0.032022	0.44603	122.95	8.90_354.0550m/z	PD_C	6-sulfanyl-9H-purin-2-ol	1.46837
324.0983__12.52	-2.1645	0.032528	0.44991	0.46509	12.52_324.0983m/z	OL_2a	638024 (Piperine)	1.59789
359.0926__9.42	2.1638	0.032586	0.44991	20.671	9.42_359.0926n	PD_C	2-(1-chloro-2-hydroxypropan-2-yl)-5-hydroxy-11-methyl-1H,2H,6H,11H-furo[2,3-c]acridin-6-one	1.30058
488.8102__18.77	-2.1612	0.032787	0.45048	0.073658	18.77_488.8102m/z	PD_C	tetraisothiocyanatomethane	1.23451
397.0695__10.83	2.1574	0.033096	0.45095	41.066	10.83_397.0695n	PD_C	4-{5-[4-(hydroxymethyl)phenyl]-3-(trifluoromethyl)-1H-pyrazol-1-yl}benzene-1-sulfonamide	1.83835
417.7392__17.12	2.153	0.033448	0.45169	8.6183	17.12_417.7392m/z	PD_C	18-(butan-2-yl)-9,21-bis(furan-3-ylmethyl)-1,3,4,10-tetramethyl-6-(2-methylpropyl)-12,15-bis(propan-2-yl)-1,4,7,10,13,16,19-heptaazacyclohenicosane-2,5,8,11,14,17,20-heptone	2.00401
417.1546__6.96	2.1477	0.033872	0.45181	12.627	NA	NA	NA	1.57864
437.1570__7.06	2.1334	0.035052	0.45632	3.3061	7.06_437.1570m/z	PD_C	Garcinone C	1.50134
272.2127__12.67	-2.1328	0.035107	0.45632	0.39248	12.67_272.2127n	PD_A	(5.alpha.)-Androst-2-en-17-one	1.38011
231.0830__2.93	2.1274	0.03556	0.45804	3.6647	2.93_231.0830m/z	PD_C	N-(2,5-Dimethylphenyl)-2,2,2-trifluoroacetamide	1.2466
489.1453__7.10	2.1187	0.036303	0.45878	5.1318	7.10_489.1453n	PD_C	N-(4-Acetamidophenyl)indomethacinamide	1.51644
287.1418__12.54	-2.1174	0.036422	0.45878	0.4814	12.54_287.1418n	PD_A	4,4'-[(4-Imino-2,5-cyclohexadien-1-ylidene)methylene]bis[benzenamine]	1.25876
432.1411__6.37	2.1122	0.036874	0.45911	10.754	6.37_432.1411m/z	PD_C	{3,4,5-trihydroxy-6-[2-(hydroxymethyl)phenoxy]oxan-2-yl}methyl (2E)-3-(4-hydroxyphenyl)prop-2-enoate	1.51032
358.1341__7.13	-2.1042	0.037575	0.45995	0.12975	7.13_358.1341n	PD_C	N-(2-Oxo-1-propyl-1,2,3,4-tetrahydroquinolin-6-yl)-1-phenylmethanesulfonamide	1.19126
445.1776__11.18	2.0947	0.038436	0.46506	10.438	11.18_445.1776n	OL_1	3478 (Glipizide)	1.31135
216.0773__10.62	-2.0898	0.038876	0.46506	0.0036545	NA	NA	NA	1.25172
268.1066__6.98	2.0877	0.039068	0.46506	110.86	6.98_268.1066m/z	PD_C	2-(hydroxymethyl)-6-(2-phenylethoxy)oxane-3,4,5-triol	1.3539
257.0829__3.39	2.0828	0.039522	0.46506	7.43	3.39_257.0829n	PD_C	2-(dimethylamino)ethyl 2-(4-chlorophenoxy)acetate	1.53069
718.3968__8.86	-2.0765	0.040112	0.46831	0.049876	NA	NA	NA	1.51421
263.1877__6.27	2.0748	0.040277	0.46831	3.8926	6.27_263.1877n	PD_A	O-Desmethylvenlafaxine	1.51509
241.0796__11.91	2.0738	0.040371	0.46831	89.135	11.91_241.0796m/z	PD_C	Ala-Glu	1.34492
376.1703__4.62	2.065	0.041211	0.46962	2.0752	4.62_376.1703m/z	PD_C	Ser-Asp-Arg	1.33671
422.1456__6.70	2.0531	0.042373	0.47693	3.9672	NA	NA	NA	1.46021
515.2336__12.62	2.0489	0.042791	0.47902	13.41	12.62_515.2336m/z	PD_C	Leu-Asp	1.32807
334.0936__5.59	2.0172	0.046049	0.49368	3.0666	NA	NA	NA	1.27261
210.1098__6.94	-2.017	0.046067	0.49368	0.24171	6.94_210.1098m/z	PD_C	2-[(2-hydroperoxybutan-2-yl)peroxy]butane-2-peroxol	1.18043
326.1023__7.75	2.0115	0.046653	0.49627	9.4547	NA	NA	NA	1.14635
255.0672__10.27	1.9869	0.049349	0.50595	1524.3	10.27_255.0672m/z	PD_A	(.+/-.)-Camphor-10-sulfonic acid	1.4502
595.4685__16.14	1.9782	0.050338	0.51103	2.8135	16.14_595.4685m/z	PD_C	N-(1-{10-[4-(octylimino)-1,4-dihydropyridin-1-yl]decyl}-1,4-dihydropyridin-4-ylidene)octan-1-amine	1.44395
345.1162__8.20	1.9751	0.050697	0.513	2.6197	8.20_345.1162m/z	PD_C	Cys-Cys-Arg	1.36882
500.1609__12.25	1.9728	0.050959	0.51442	10.182	12.25_500.1609m/z	PD_C	Piperacillin	1.81914
567.3319__9.98	-1.9724	0.051003	0.51442	0.34533	9.98_567.3319m/z	PD_C	(2-{[(2R)-3-[(4Z,7Z,10Z,13Z,16Z,19Z)-docosa-4,7,10,13,16,19-hexaenoyloxy]-2-hydroxypropyl phosphono]oxy}ethyl)trimethylazanium	1.40047
338.0591__8.74	1.9638	0.052007	0.52035	2.0174	8.74_338.0591m/z	PD_C	3-{[2-(carboxymethyl)-4-methylphenyl]amino}-4-chloro-2-fluorobenzoic acid	1.37651
344.0816__7.99	1.956	0.05293	0.52422	362.09	7.99_344.0816n	PD_C	4-chloro-21,22,23,24-tetraazapentacyclo[16.2.1.1^{3,6}.1^{8,11}.1^{13,16}]tetracosa-1,3,5,7,9,11,13(22),14,16,18(21),19-undecaene	1.27954
255.0671__11.18	1.9558	0.052962	0.52422	263.97	11.18_255.0671m/z	PD_A	(.+/-.)-Camphor-10-sulfonic acid	1.45805
407.0762__9.17	1.9376	0.055173	0.53141	2.0119	NA	NA	NA	1.37045
565.3472__0.55	1.9306	0.056032	0.53394	10.236	0.55_565.3472m/z	PD_C	15-[5,6-dihydroxy-5-(propan-2-yl)hexan-2-yl]-4,6-dihydroxy-7,12,16-trimethylpentacyclo[9.7.0.0Â¹,Â³.0Â³,â¸.0Â¹Â²,Â¹â¶]octadecane-7-carboxylic acid	1.14655
353.0639__8.93	-1.9262	0.056597	0.53603	0.013788	NA	NA	NA	1.40146
184.0783__5.15	1.921	0.05725	0.53893	4.6099	5.15_184.0783m/z	PD_C	7,14,16-trihydroxy-3-methyl-3,4,5,6,7,8,9,10,11,12-decahydro-1H-2-benzoxacyclotetradecin-1-one	1.34733
426.0752__8.68	1.9021	0.059698	0.53978	2.4554	8.68_426.0752m/z	PD_C	6-{2',4'-difluoro-4-hydroxy-[1,1'-biphenyl]-3-carbonyloxy}-3,4,5-trihydroxyoxane-2-carboxylic acid	1.36039
258.1247__7.10	1.9012	0.059828	0.53978	7.771	7.10_258.1247m/z	PD_C	2-Methoxy-5-methyl-3-(2-methylbut-3-en-2-yl)chromen-4-one	1.43605
362.0792__5.78	1.9007	0.059886	0.53978	2.9058	5.78_362.0792m/z	PD_C	Fenoxaprop ethyl	1.31134
269.1014__4.90	1.8999	0.059998	0.53978	6.0908	4.90_269.1014n	PD_A	4-Hydroxytriamterene	1.42051
417.1545__7.13	1.8996	0.060035	0.53978	5.7908	NA	NA	NA	1.56725
276.1356__4.29	1.8908	0.061216	0.54256	9.3229	4.29_276.1356m/z	PD_A	Trp-Ala	1.19094
255.1090__7.64	1.8841	0.06212	0.5459	2.43	7.64_255.1090m/z	OL_2a	7074739 (L,L-Cyclo(leucylprolyl))	1.43552
491.1339__6.15	1.8773	0.063055	0.54901	2.8275	6.15_491.1339n	PD_C	3-{4-[(6,7-dimethoxyquinolin-4-yl)oxy]-3-fluorophenyl}-1-(2-phenylacetyl)thiourea	1.13
305.1482__5.68	1.8633	0.065018	0.55565	3.661	5.68_305.1482m/z	PD_C	3-(5,5-Dimethyl-5,6-dihydro[1,2,4]triazolo[3,4-a]isoquinolin-3-yl)phenol	1.30346
288.1635__13.57	1.8537	0.066397	0.55791	3.284	13.57_288.1635m/z	PD_C	(2S,3S,4S,5R,6R)-6-{[(1S,2S,5S,7R,10R,11S,14R,15R)-14-[(2R)-4-carboxybutan-2-yl]-2,15-dimethyltetracyclo[8.7.0.0Â²,â·.0Â¹Â¹,Â¹âµ]heptadecan-5-yl]oxy}-3,4,5-trihydroxyoxane-2-carboxylic acid	1.27242
488.2677__13.85	1.8269	0.070347	0.57818	3.2757	13.85_488.2677m/z	PD_C	(5S,6R,7E,9E,11Z,14Z)-6-{[(2R)-2-amino-2-carboxyethyl]sulfanyl}-5,20-dihydroxyicosa-7,9,11,14-tetraenoic acid	1.15405
409.1150__6.88	1.8236	0.070856	0.57818	2.1092	6.88_409.1150m/z	PD_C	8-Nitro-7-methoxyisoquinoline	1.32794
172.0921__4.61	1.8197	0.071448	0.58027	4.0002	4.61_172.0921m/z	PD_C	6-Fluoro-2,3,4,9-tetrahydro-1H-carbazole	1.21566
372.1134__7.48	1.8174	0.071801	0.58127	14588	7.48_372.1134n	PD_A	2,4-Thiazolidinedione, 5-[[4-[2-[5-(1-hydroxyethyl)-2-pyridinyl]ethoxy]phenyl]methyl]-	1.2252
360.1001__7.71	1.8171	0.071852	0.58127	2.6548	7.71_360.1001m/z	PD_C	2-Fluoro-5-nitrobenzenemethanol	1.06523
361.9918__9.50	1.8146	0.07224	0.58261	2.6502	9.50_361.9918m/z	PD_C	4-Chloro-6-phenyl-2-pyridin-2-ylthieno[2,3-d]pyrimidine	1.23517
289.1721__13.38	-1.8061	0.073569	0.58303	0.40563	13.38_289.1721n	PD_C	(1S,10R,11S,13R,14R,15S)-13-(Â¹â¸F)fluoro-15-methyltetracyclo[8.7.0.0^{2,7}.0^{11,15}]heptadeca-2(7),3,5-triene-5,14-diol	1.02925
155.1253__8.32	1.8012	0.074337	0.58303	5.4241	8.32_155.1253m/z	PD_C	2-Hydroxyethyl octyl sulfide	1.23169
495.0019__11.26	1.7924	0.075738	0.584	235.32	NA	NA	NA	1.64196
206.0591__9.07	1.7848	0.076984	0.58616	2.2688	9.07_206.0591m/z	PD_C	4-chloro-N-(4,5-dihydro-1H-imidazol-2-yl)-6-methoxy-2-methylpyrimidin-5-amine	1.24246
466.2531__12.33	-1.782	0.077436	0.58639	0.34372	12.33_466.2531n	PD_C	9Z-Octadecenoic acid, (2S)-3-[(hydroxymercaptophosphinyl)oxy]-2-methoxypropyl ester	1.42764
317.2058__1.73	1.7767	0.078308	0.58809	219.58	1.73_317.2058m/z	PD_C	(3-{5-[(2S)-2-amino-2-carboxyethyl]-1H-imidazol-2-yl}-1-carboxypropyl)trimethylazanium	1.16611
377.1033__9.07	1.7746	0.078657	0.58809	2.4073	9.07_377.1033n	PD_A	Omeprazole sulfone N-oxide	1.07059
470.1644__11.52	-1.7694	0.079526	0.59043	0.45543	11.52_470.1644n	PD_C	(2S)-2-[(4-{[(4-amino-2-imino-7-oxo-1,2,3,7-tetrahydropteridin-6-yl)methyl](methyl)amino}phenyl)formamido]pentanedioic acid	1.29307
424.0783__8.68	1.7662	0.080068	0.59151	2.104	8.68_424.0783m/z	PD_C	3-(acetyloxy)-6,11,12-trihydroxy-5-(4-hydroxyphenyl)-8-oxatricyclo[7.4.0.0Â²,â·]trideca-1(9),2(7),3,5,10,12-hexaen-4-yl acetate	1.28755
308.1814__4.52	1.7603	0.08106	0.59319	42.757	4.52_308.1814m/z	PD_C	2-(2-methylpropanamido)acetic acid	1.15615
272.1638__9.12	-1.7576	0.08153	0.59423	0.00053814	9.12_272.1638m/z	PD_C	5-[2-(methylamino)ethyl]-2-[(2-methylpropanoyl)oxy]phenyl 2-methylpropanoate	1.30816
461.2286__8.84	1.7455	0.083613	0.5955	9.9837	8.84_461.2286m/z	PD_C	[(2S)-3-({[(2R)-3-(hexadecanoyloxy)-2-{[(5Z)-7-[(1R,2R,3R)-3-hydroxy-2-[(1E,3S)-3-hydroxyoct-1-en-1-yl]-5-oxocyclopentyl]hept-5-enoyl]oxy}propoxy](hydroxy)phosphoryl}oxy)-2-hydroxypropoxy]phosphonic acid	1.43883
171.1255__4.61	1.7407	0.084451	0.5958	4.0522	4.61_171.1255n	PD_A	Gabapentin	1.13841
930.0352__18.28	-1.7389	0.084769	0.596	0.055657	18.28_930.0352m/z	PD_D	5-[(4-bromo-2-chlorophenyl)amino]-4-fluoro-N-(2-hydroxyethoxy)-1-methyl-1H-1,3-benzodiazole-6-carboximidic acid	1.16741
429.4009__11.68	1.7346	0.085546	0.59761	308.84	11.68_429.4009m/z	PD_C	(2R)-1-(octadecyloxy)-3-(pentadecanoyloxy)propan-2-yl (5Z,8Z,11Z)-icosa-5,8,11-trienoate	1.08583
213.1225__1.50	-1.7337	0.085707	0.59761	0.41545	1.50_213.1225m/z	PD_A	Pro-Pro	1.03816
338.0515__3.75	1.725	0.08727	0.60387	4673.4	3.75_338.0515m/z	PD_C	N-(2-chloroethyl)-2,6-dinitro-N-propyl-4-(trifluoromethyl)aniline	1.22409
721.4111__16.02	1.7239	0.087457	0.60424	31.03	16.02_721.4111m/z	PD_C	Asp-Val-Lys	1.54066
248.1246__5.80	1.7225	0.087723	0.60424	5.8226	5.80_248.1246m/z	PD_C	4-[(diaminomethylidene)amino]-3-acetamido-2-[2-hydroxy-1-methoxy-3-(octanoyloxy)propyl]-3,4-dihydro-2H-pyran-6-carboxylic acid	1.27825
343.1288__5.89	1.7167	0.088768	0.60978	65.574	5.89_343.1288m/z	PD_C	1,4-Dihydroxy-2-(4-morpholinyl)anthra-9,10-quinone	1.15722
340.1255__8.54	1.7159	0.08892	0.60978	2.5551	8.54_340.1255m/z	PD_C	2-({9-[4-hydroxy-5-(hydroxymethyl)oxolan-2-yl]-6-oxo-6,9-dihydro-1H-purin-2-yl}amino)propanoic acid	1.15932
481.3624__13.83	1.7159	0.088913	0.60978	45.43	13.83_481.3624m/z	PD_C	0	1.38068
407.2199__12.29	-1.7082	0.090342	0.61411	0.00036947	12.29_407.2199n	PD_C	2-{2-[4-(2-methoxyphenyl)piperazin-1-yl]ethyl}-4,4-dimethyl-1,2,3,4-tetrahydroisoquinoline-1,3-dione	1.05647
459.1900__10.19	1.6962	0.092605	0.61663	5079	10.19_459.1900n	PD_A	Apixaban	1.43456
170.0591__6.33	1.6951	0.092813	0.61663	6.4188	NA	NA	NA	1.07448
197.0504__8.81	1.6943	0.092969	0.61663	2.7355	8.81_197.0504n	PD_A	2-Amino-4,5,6,7-tetrahydro-1-benzothiophene-3-carboxylic acid	0.983556
500.0786__5.35	1.6906	0.093664	0.61777	3.6274	5.35_500.0786m/z	PD_D	1-(5-Bromopyridin-2-yl)piperazine	1.26216
453.3348__12.94	-1.6838	0.094973	0.61885	0.0086772	12.94_453.3348m/z	PD_A	Arjunic acid	1.08266
478.1971__4.31	1.6824	0.095255	0.61885	0.22004	4.31_478.1971m/z	PD_C	Chlorothricin	0.955829
343.1287__6.01	1.6787	0.095969	0.62046	58.401	6.01_343.1287m/z	PD_C	2-amino-3-{4-[4-(2-amino-2-carboxyethyl)-2-hydroxyphenyl]-3-hydroxyphenyl}propanoic acid	1.11932
481.0226__11.26	1.6736	0.096983	0.62123	103.18	NA	NA	NA	1.54858
516.2766__7.89	1.6719	0.097312	0.62138	2.3045	NA	NA	NA	1.08271

## Sheet: t_test_VIPgt1_GripStrengthMales
mass_rt	t.stat	p.value	FDR	FC	Query.Signal.Name	Ontology Level	Metabolite name	VIP
420.2010__5.03	3.5449	0.00054152	0.94965	10267	5.03_420.2010m/z	PD_A	Tapentadol-.beta.-D-glucuronide	2.68935
273.1252__4.24	3.3555	0.0010308	0.94965	36.125	4.24_273.1252m/z	PD_C	Valerenic acid	2.52933
436.1405__11.64	-3.1362	0.0021039	0.94965	0.052123	11.64_436.1405n	PD_C	2-butyl-4-chloro-1-({4-[2-(2H-1,2,3,4-tetrazol-5-yl)phenyl]phenyl}methyl)-1H-imidazole-5-carboxylic acid	2.56544
312.0320__9.05	2.9108	0.0042232	0.94965	45.235	9.05_312.0320m/z	PD_C	Ketamine hydrochloride	2.20072
435.7444__15.65	2.8737	0.004719	0.94965	17.302	15.65_435.7444m/z	PD_C	2-[(1-{2-[2-(2-{[1-(1-{2-amino-5-[(diaminomethylidene)amino]pentanoyl}pyrrolidine-2-carbonyl)pyrrolidin-2-yl]formamido}acetamido)-3-phenylpropanamido]-3-hydroxypropanoyl}pyrrolidin-2-yl)formamido]-4-methylpentanoic acid	2.21576
193.0532__4.68	2.8629	0.0048731	0.94965	2.8558	4.68_193.0532n	PD_C	[3-(4-Fluorophenyl)-5-isoxazolyl]methanol	2.20009
265.0446__11.64	2.8586	0.0049356	0.94965	173.32	11.64_265.0446m/z	PD_C	5-hydroxy-7-methoxy-2,6-dimethyl-4H-chromen-4-one	2.42816
322.1497__4.72	2.8498	0.0050668	0.94965	121.96	4.72_322.1497m/z	PD_C	10-{1-azabicyclo[2.2.2]octan-3-ylmethyl}-10H-phenothiazine	2.2598
258.1843__6.47	2.813	0.0056473	0.94965	83.147	6.47_258.1843m/z	PD_A	Levorphanol	2.12907
605.4561__14.94	2.7997	0.0058707	0.94965	14.098	14.94_605.4561m/z	PD_C	5-Hydroxy-6E,8Z,11Z,14Z-eicosatetraenoic acid, 1,5-lactone	2.65733
433.2095__4.95	2.7732	0.0063424	0.94965	6693.7	4.95_433.2095n	PD_A	Dextrorphan O-.beta.-D-glucuronide	2.09678
136.0731__0.77	2.7589	0.0066118	0.94965	4.7304	0.77_136.0731n	PD_C	(3S)-2-methylbutane-1,2,3,4-tetrol	2.16005
273.1253__3.56	2.6956	0.0079265	0.94965	9.5367	3.56_273.1253m/z	PD_C	Valerenic acid	2.05956
230.0840__3.35	2.6814	0.008253	0.94965	5.1725	3.35_230.0840m/z	PD_C	5-Chloro-N-[2-(dimethylamino)ethyl]-1H-indole-2-carboxamide	2.06113
211.0818__5.17	-2.665	0.0086459	0.94965	0.36149	5.17_211.0818m/z	OL_1	79437 (1,3,7-Trimethyluric acid)	2.24078
185.0263__3.35	2.627	0.009619	0.94965	2.0414	3.35_185.0263m/z	PD_C	5-(Methylthio)salicylic acid	2.0945
110.0961__0.98	2.566	0.011386	0.94965	4.7606	0.98_110.0961m/z	OL_2a	725 (DEOXYCARNITINE)	1.96585
417.1546__6.96	2.5018	0.01356	0.94965	5.2475	NA	NA	NA	1.92799
440.1531__9.50	-2.4389	0.016039	0.94965	0.017897	9.50_440.1531n	PD_C	3-({3,4-dihydroxy-6-[(2-hydroxypropoxy)carbonyl]-5-methyloxan-2-yl}oxy)-4,5-dihydroxy-6-methoxyoxane-2-carboxylic acid	1.99998
207.0912__11.66	-2.3875	0.018359	0.94965	0.053832	11.66_207.0912m/z	PD_A	2-Anilino-2-(2-pyridinyl)propanenitrile	1.9478
315.0875__7.21	2.363	0.019566	0.94965	5.5043	NA	NA	NA	1.80735
401.1790__15.49	2.3161	0.02207	0.94965	17.829	15.49_401.1790m/z	PD_C	Met-Met-Arg	1.92219
460.2399__9.96	2.3159	0.022081	0.94965	35.383	9.96_460.2399m/z	PD_C	Pravastatin sodium	2.05444
350.1532__11.37	2.3156	0.022099	0.94965	20.373	11.37_350.1532m/z	PD_C	N-[2-(4-Morpholinyl)propyl]-4-oxo-2,3,4,5-tetrahydro-1,5-benzothiazepine-7-carboxamide	1.77378
288.2023__14.12	2.3152	0.02212	0.94965	6.2942	14.12_288.2023m/z	PD_C	N-(4-aminobutyl)-N-(3-aminopropyl)hexanamide	2.02637
264.0585__9.54	2.3105	0.022386	0.94965	37.949	9.54_264.0585m/z	PD_C	2-(3-Chloro-5-fluorophenyl)benzonitrile	1.91156
493.1266__2.95	2.3104	0.022394	0.94965	3.9183	NA	NA	NA	1.84625
307.0574__10.66	2.3102	0.022406	0.94965	27.164	10.66_307.0574n	PD_C	{[5-(2-hydroxy-4-imino-1,4-dihydropyrimidin-1-yl)-2-(hydroxymethyl)oxolan-3-yl]oxy}phosphonic acid	1.8212
372.1756__3.51	2.3077	0.022545	0.94965	16.327	3.51_372.1756m/z	PD_C	ethyl 3-{3-[(4-carbamimidoylphenyl)carbamoyl]propanamido}pent-4-ynoate	1.80219
374.1811__6.75	2.302	0.022879	0.94965	489.09	6.75_374.1811m/z	PD_C	ethyl N-({4-[(3,4,5-trihydroxy-6-methyloxan-2-yl)oxy]phenyl}methyl)carbamate	1.84725
373.1674__13.51	2.2962	0.023216	0.94965	4.4783	13.51_373.1674m/z	PD_C	Acrylfentanyl	2.0094
488.2978__10.93	2.2961	0.023224	0.94965	27.403	10.93_488.2978m/z	OL_2b	23617285 (Glycylcholic acid)	2.01209
572.1649__15.07	2.2944	0.023323	0.94965	102.53	15.07_572.1649m/z	PD_C	(10R,11R,15R,16S)-16-{[(2R,4aR,6R,7R,8R,8aS)-7,8-dihydroxy-2-methyl-hexahydro-2H-pyrano[3,2-d][1,3]dioxin-6-yl]oxy}-10-(4-hydroxy-3,5-dimethoxyphenyl)-4,6,13-trioxatetracyclo[7.7.0.0^{3,7}.0^{11,15}]hexadeca-1,3(7),8-trien-12-one	1.95785
396.1683__10.66	2.2935	0.023376	0.94965	25.615	10.66_396.1683m/z	PD_C	(2S)-2-{[(3S)-1-(carboxymethyl)-2-oxo-2,3,4,5-tetrahydro-1H-1-benzazepin-3-yl]amino}-4-phenylbutanoic acid	1.82115
378.7062__5.19	2.2849	0.023892	0.94965	19.888	NA	NA	NA	1.7292
344.1065__7.21	2.2825	0.024037	0.94965	20.966	7.21_344.1065m/z	PD_C	1-{2,4,6-trihydroxy-3-[3,4,5-trihydroxy-6-(hydroxymethyl)oxan-2-yl]phenyl}ethan-1-one	1.73432
422.1612__11.16	-2.2809	0.024133	0.94965	0.077639	11.16_422.1612n	PD_C	methyl N-(4,6-diamino-2-{1-[(2-fluorophenyl)methyl]-1H-pyrazolo[3,4-b]pyridin-3-yl}pyrimidin-5-yl)-N-methylcarbamate	1.9622
213.1226__0.73	2.2769	0.024377	0.94965	6.7242	0.73_213.1226m/z	PD_C	(2E)-3,4,7-Trimethylocta-2,6-dien-1-ol	1.89928
515.0952__13.21	2.2732	0.024605	0.94965	302.89	NA	NA	NA	1.75359
165.0902__9.38	2.2726	0.024642	0.94965	3.4464	9.38_165.0902m/z	PD_C	Withanolide A	1.94519
868.7069__18.07	2.2626	0.025269	0.94965	54.543	18.07_868.7069m/z	PD_C	2-hydroxy-3-(4-hydroxy-3,5-diiodophenyl)propanoic acid	1.83062
295.6404__12.52	2.2626	0.025272	0.94965	7.8138	12.52_295.6404m/z	PD_C	6-{4-[3,7-dimethyl-9-(2,6,6-trimethylcyclohex-1-en-1-yl)nona-2,4,6,8-tetraenamido]phenoxy}-3,4,5-trihydroxyoxane-2-carboxylic acid	1.71164
514.0929__10.88	2.2437	0.026491	0.94965	40.71	10.88_514.0929m/z	PD_C	2-(acetyloxy)-4-(trifluoromethyl)benzoic acid	2.00091
451.1049__10.51	2.2267	0.027636	0.94965	43.249	10.51_451.1049m/z	PD_D	Tributyltin benzoate	1.72855
222.1478__12.80	2.2188	0.02818	0.94965	6.0875	12.80_222.1478m/z	PD_C	3-[(2E)-hex-2-enoyloxy]-4-(trimethylazaniumyl)butanoate	1.82656
293.1847__7.11	2.2078	0.028961	0.94965	31.83	7.11_293.1847m/z	PD_A	N-Decanoyl-p-nitroaniline	1.96554
464.0970__6.54	2.2075	0.028978	0.94965	4.407	6.54_464.0970m/z	PD_C	[(3-{3-fluoro-4-[6-(2-methyl-2H-1,2,3,4-tetrazol-5-yl)pyridin-3-yl]phenyl}-2-oxo-1,3-oxazolidin-5-yl)methoxy]phosphonic acid	1.97425
189.1012__9.91	2.204	0.029231	0.94965	63.848	9.91_189.1012m/z	PD_C	N-Benzyl-1-methyl-1H-tetraazol-5-amine	1.72775
347.1373__2.33	2.194	0.029962	0.94965	4.2728	2.33_347.1373m/z	PD_C	6-carbamimidoylnaphthalen-2-yl 4-carbamimidamidobenzoate	1.69358
259.0758__9.09	2.1877	0.030423	0.94965	15.276	9.09_259.0758m/z	PD_C	4-Chloro-N-(2-phenylethyl)benzamide	1.66095
939.6896__18.44	2.1869	0.030482	0.94965	5.1819	18.44_939.6896m/z	PD_C	[(2R)-2-{[(9S,10S,12Z)-9,10-dihydroxyoctadec-12-enoyl]oxy}-3-[(22-methyltetracosanoyl)oxy]propoxy][(2S)-2,3-dihydroxypropoxy]phosphinic acid	1.90634
422.2077__5.02	2.1679	0.031937	0.94965	83.721	5.02_422.2077m/z	PD_C	Givinostat	1.67677
473.8056__15.93	2.1601	0.032542	0.94965	9.4969	NA	NA	NA	2.38011
413.1969__14.65	2.1546	0.032979	0.94965	4.0875	14.65_413.1969m/z	PD_C	3-{1-[3-(dimethylamino)propyl]-1H-indol-3-yl}-4-(1H-indol-3-yl)-2,5-dihydro-1H-pyrrole-2,5-dione	1.7339
511.3499__12.67	2.13	0.034995	0.94965	3.7746	12.67_511.3499m/z	PD_C	(1-{[1-carboxy-3-(trimethylazaniumyl)propan-2-yl]oxy}-1-oxoicosa-5,7,11,14-tetraen-9-yl)peroxy	1.71825
394.1054__7.38	2.1168	0.036127	0.94965	6.4499	7.38_394.1054m/z	PD_C	Fenoxaprop ethyl	1.67795
221.1023__5.31	2.1152	0.036267	0.94965	28.193	5.31_221.1023m/z	PD_A	1-Allyl-3,7-dimethyl-3,7-dihydro-1H-purine-2,6-dione	1.76774
501.2867__10.13	2.0848	0.038981	0.94965	0.1187	10.13_501.2867n	PD_A	GKK 1032B	1.61414
224.0903__5.39	-2.0843	0.039034	0.94965	0.34754	5.39_224.0903n	PD_C	tetramethyl-2,3,6,7,8,9-hexahydro-1H-purine-2,6,8-trione	1.84716
437.1570__7.06	2.0546	0.041863	0.94965	8.9152	7.06_437.1570m/z	PD_C	Garcinone C	1.57675
372.2764__12.68	2.0506	0.04226	0.94965	2.017	12.68_372.2764n	PD_C	(1S,2R,7R,10S,11S,14S,15S)-N-tert-butyl-2,15-dimethyl-5-oxo-6-azatetracyclo[8.7.0.0^{2,7}.0^{11,15}]heptadec-3-ene-14-carboxamide	1.74687
378.0726__10.87	2.0341	0.043913	0.94965	4.3006	10.87_378.0726m/z	PD_C	4-{[2-(2,4-dinitrophenyl)hydrazin-1-ylidene](4-hydroxyphenyl)methyl}phenol	1.58066
163.0630__6.15	2.0271	0.04464	0.94965	2.1703	6.15_163.0630n	PD_C	p-Acetaminobenzaldehyde	1.7345
535.2215__15.20	2.0213	0.045243	0.94965	20.217	15.20_535.2215m/z	PD_C	N-[3-(4-carbamimidoylphenyl)-1-oxo-1-(piperidin-1-yl)propan-2-yl]-2-(naphthalene-2-sulfonamido)acetamide	1.80554
428.1913__2.00	2.02	0.045382	0.94965	6.1226	2.00_428.1913m/z	PD_C	Cys-His-Arg	1.56489
447.1834__12.71	2.0164	0.04576	0.94965	4.5758	12.71_447.1834m/z	PD_C	3,4,13-trimethyl-5-{[(2Z)-3-(methylsulfanyl)prop-2-enoyl]oxy}-12-oxo-11,14-dioxatetracyclo[8.3.1.0Â¹,Â¹â°.0Â³,â¸]tetradecan-2-yl (2E)-2-methylbut-2-enoate	1.57595
289.1497__2.08	2.015	0.045909	0.94965	2.7647	2.08_289.1497m/z	OL_2a	71317118 (Glutarylcarnitine)	1.79424
238.0954__2.84	2.004	0.047087	0.94965	5.3861	2.84_238.0954m/z	OL_2a	92829 (Glycyltyrosine)	1.5479
138.0909__1.02	2.002	0.047308	0.94965	4.4739	1.02_138.0909m/z	PD_A	4-Amino-2,6-dimethylphenol	1.56919
182.0603__4.14	1.9858	0.049094	0.94965	27.406	4.14_182.0603m/z	PD_C	4-methoxyfuro[2,3-b]quinoline	1.53011
309.0500__7.71	1.9704	0.05085	0.94965	3.5038	7.71_309.0500m/z	PD_C	phenyl 1-hydroxynaphthalene-2-carboxylate	1.52883
231.5575__2.95	1.967	0.051245	0.94965	3.0088	2.95_231.5575m/z	PD_C	(2S,3S,4S,5R)-4-{[3-amino-5-(4-hydroxy-5-methyl-2-oxo-1,2-dihydropyrimidin-1-yl)oxolan-2-yl]methoxy}-3,5,6-trihydroxyoxane-2-carboxylic acid	1.57254
376.1853__10.62	1.9646	0.051526	0.94965	4.0846	10.62_376.1853m/z	PD_C	[3-Me-His2] TRH	1.5478
391.2830__13.85	1.9602	0.052053	0.94965	2.2637	13.85_391.2830m/z	OL_1	221493 (Cholic acid)	1.48705
806.4486__9.30	1.9529	0.052915	0.94965	4.6203	9.30_806.4486n	PD_C	1-{[3,4,5-tris(2-hydroxypropoxy)-6-{[4,5,6-tris(2-hydroxypropoxy)-2-[(2-hydroxypropoxy)methyl]oxan-3-yl]oxy}oxan-2-yl]methoxy}propan-2-ol	1.48641
159.0350__6.26	-1.9432	0.054094	0.94965	0.29974	6.26_159.0350n	PD_C	2-amino-3-(prop-2-yn-1-ylsulfanyl)propanoic acid	1.54955
715.5263__17.78	-1.9328	0.05537	0.94965	0.28308	17.78_715.5263m/z	PD_C	1-Palmitoyl-2-stearoyl-sn-glycero-3-phospho-rac-1-glycerol	1.52109
186.0484__7.11	1.9295	0.055777	0.94965	3.2773	7.11_186.0484m/z	PD_C	Methabenzthiazuron	1.54756
434.1565__8.63	1.928	0.055965	0.94965	10.435	8.63_434.1565m/z	PD_C	.beta.-Alanine, N-[2-(3-pyridinyl)-6-(1,2,4,5-tetrahydro-3H-3-benzazepin-3-yl)-4-pyrimidinyl]-	1.49857
387.1898__7.43	1.9116	0.05806	0.94965	43.904	7.43_387.1898n	PD_C	6,7-dimethoxy-2-[4-(oxolane-2-carbonyl)piperazin-1-yl]quinazolin-4-amine	1.74372
301.1321__3.84	1.8945	0.060314	0.94965	2.0522	3.84_301.1321m/z	PD_A	Desmethylranitidine	1.60377
278.1324__4.29	1.8934	0.060464	0.94965	3.6068	4.29_278.1324m/z	PD_C	2-{[(2Z)-4-hydroxy-2-methylbut-2-en-1-yl]oxy}-6-(hydroxymethyl)oxane-3,4,5-triol	1.48266
232.0708__9.38	1.8572	0.065481	0.94965	6.0013	NA	NA	NA	1.62088
430.7712__16.99	1.8461	0.067078	0.94965	3.5915	16.99_430.7712m/z	PD_C	(2S)-2-amino-3-({hydroxy[(2R)-2-[(15Z)-tetracos-15-enoyloxy]-3-[(9Z)-tetradec-9-enoyloxy]propoxy]phosphoryl}oxy)propanoic acid	1.7997
432.1410__5.48	1.8421	0.067673	0.94965	3.9877	5.48_432.1410m/z	PD_C	4,5-Dimethoxy-2,3-dihydro-1H-isoindole-1,3-dione	1.44667
212.0731__4.73	1.8418	0.06772	0.94965	3.6309	4.73_212.0731m/z	PD_C	Cnicin	1.45056
420.1867__6.70	1.8323	0.06912	0.94965	154.42	6.70_420.1867m/z	PD_A	.beta.-D-Glucopyranoside, 4-[(2,3-dihydroxy-3-methyl-1-oxobutoxy)methyl]phenyl	1.57838
474.1338__11.08	1.8284	0.069716	0.94965	296.45	11.08_474.1338m/z	PD_C	5-{[3-chloro-4-(2,3-dihydroxypropoxy)phenyl]methylidene}-3-(2-methylphenyl)-2-(propylimino)-1,3-thiazolidin-4-one	1.49285
538.3642__14.33	1.8225	0.070611	0.94965	4.1634	14.33_538.3642m/z	PD_C	(2S)-2-{[(3Z)-5-[(1S,2R,3R,5S)-3,5-dihydroxy-2-[(1E,3R)-3-hydroxyoct-1-en-1-yl]cyclopentyl]pent-3-enoyl]oxy}-3-hydroxypropyl decanoate	1.5127
810.4802__9.61	1.8149	0.071769	0.94965	2.0025	9.61_810.4802n	PD_C	[(2R)-3-[(4Z,7Z,10Z,13Z,16Z)-docosa-4,7,10,13,16-pentaenoyloxy]-2-{[(5Z,7Z,10Z,13Z,16Z,19Z)-4-hydroxydocosa-5,7,10,13,16,19-hexaenoyl]oxy}propoxy]phosphonic acid	1.4074
332.1921__11.59	-1.8081	0.072829	0.94965	0.059935	11.59_332.1921m/z	PD_C	PyroGlu-Gly-Lys	1.4908
255.1022__6.97	1.8064	0.073105	0.94965	3.3755	6.97_255.1022n	PD_A	Hydroxybupropion	1.39138
77.0264__0.80	-1.7993	0.074224	0.94965	0.32354	NA	NA	NA	1.43098
417.1545__7.13	1.7739	0.07835	0.94965	6.8184	NA	NA	NA	1.43809
399.1807__8.30	1.7698	0.079034	0.94965	105.91	8.30_399.1807m/z	PD_C	N-Butylscopolaminium cation	1.42151
431.1390__8.12	1.7592	0.080828	0.94965	534.52	8.12_431.1390m/z	PD_C	2-amino-3-[(1-carboxyethyl)carbamoyl]propanoic acid	1.39096
129.0405__0.77	1.7533	0.081843	0.94965	22.882	0.77_129.0405m/z	PD_C	6-amino-1,3,5-triazine-2,4-diol	1.47276
438.1553__10.45	-1.7529	0.0819	0.94965	0.054825	10.45_438.1553n	PD_C	Thaxtomin A	1.43774
410.1831__9.40	1.7459	0.083125	0.94965	709.34	9.40_410.1831n	PD_C	(3S)-2-[(2S)-2-{[(1S)-1-carboxy-3-phenylpropyl]amino}propanoyl]-1,2,3,4-tetrahydroisoquinoline-3-carboxylic acid	1.42193
283.9964__6.00	1.7444	0.083384	0.94965	2.7421	6.00_283.9964m/z	PD_C	7-amino-4-hydroxynaphthalene-2-sulfonic acid	1.61994
251.1232__4.46	-1.7388	0.08437	0.94965	0.017285	NA	NA	NA	1.427
281.2713__15.98	1.7103	0.089517	0.94965	84.553	15.98_281.2713n	PD_A	(9E)-9-Octadecenamide	1.36421
281.1484__3.65	1.704	0.090691	0.94965	4.6445	3.65_281.1484m/z	OL_2a	7009555 (Valyl-Tyrosine)	1.54566
488.2976__13.08	-1.7028	0.090929	0.94965	0.39462	13.08_488.2976m/z	OL_1	23617285 (Glycylcholic acid)	1.35664
421.0915__11.32	1.6913	0.093095	0.94965	2.1027	NA	NA	NA	1.32905
315.1700__13.70	-1.6873	0.093868	0.94965	0.040072	13.70_315.1700m/z	PD_C	10-methoxy-4-methyl-14-oxo-12-oxa-4-azapentacyclo[9.6.1.0Â¹,Â¹Â³.0âµ,Â¹â·.0â·,Â¹â¸]octadeca-7,9,11(18),15-tetraen-4-ium-4-yl	1.42718
120.0421__0.80	1.6853	0.094261	0.94965	2.0882	0.80_120.0421n	PD_C	3,4-dihydroxybutanoic acid	1.37911
255.0620__11.66	-1.6818	0.094928	0.94965	0.017208	11.66_255.0620m/z	PD_C	1,3-Dihydroxy-7,8,9,10-tetrahydro-6H-benzo[c]chromen-6-one	1.39854
438.1562__9.50	-1.6794	0.095413	0.94965	0.024989	NA	NA	NA	1.4861
266.1626__3.99	1.6781	0.095657	0.94965	4.2343	3.99_266.1626n	PD_A	Trimetazidine	1.51782
276.1442__4.98	-1.6776	0.095764	0.94965	0.067534	4.98_276.1442m/z	PD_C	0	1.28374
258.1240__6.22	1.6753	0.096217	0.94965	4.8212	6.22_258.1240m/z	PD_C	[(2R)-3-(acetyloxy)-2-{[(6E,8Z,11Z,14Z)-5-oxoicosa-6,8,11,14-tetraenoyl]oxy}propoxy]phosphonic acid	1.31894
288.1346__4.92	1.6711	0.097034	0.94965	3.8228	4.92_288.1346m/z	PD_A	2-[(2-Butoxy-4-pyrimidinyl)amino]benzoic acid	1.32004
572.3112__12.87	-1.6656	0.098122	0.94965	0.49471	12.87_572.3112m/z	PD_C	(2-aminoethoxy)[(2R)-2-[(13Z,16Z)-docosa-13,16-dienoyloxy]-3-hydroxypropoxy]phosphinic acid	1.37384
271.2043__14.55	1.6611	0.099023	0.94965	2.1451	14.55_271.2043m/z	PD_C	3-(adamantan-1-yl)-5H,6H,7H,8H,9H-[1,2,4]triazolo[4,3-a]azepine	1.7626
94.0650__0.71	-1.6604	0.099181	0.94965	0.48764	0.71_94.0650m/z	OL_2a	643474 (N-Methyl-L-proline)	1.39024

## Sheet: t_test_VIPgt1_BaselineWalk
mass_rt	t.stat	p.value	FDR	FC	Query.Signal.Name	Ontology Level	Metabolite Name	VIP
361.1820__7.06	3.7981	0.00018202	0.20873	2.8138	7.06_361.1820m/z	PD_A	Glu-Gly-Arg	2.70604
327.0941__2.97	3.7464	0.00022153	0.20873	3.6563	2.97_327.0941n	OL_1	83944 (4-Acetamidophenylglucuronide)	1.94207
441.1601__2.99	3.7271	0.00023818	0.20873	5.5268	2.99_441.1601m/z	PD_C	2-{[4,5-dihydroxy-6-(hydroxymethyl)-2-[(2,4,5-trihydroxyoxan-3-yl)oxy]oxan-3-yl]oxy}-6-methyloxane-3,4,5-triol	1.90961
380.0943__3.92	3.6865	0.00027737	0.20873	3.9187	3.92_380.0943m/z	PD_C	Cariporide mesylate	1.8761
182.0812__3.92	3.6521	0.00031511	0.20873	3.3758	3.92_182.0812m/z	PD_C	L-Tyrosine	1.89696
247.0140__2.86	3.6341	0.00033686	0.20873	3.8447	2.86_247.0140n	PD_C	(4-acetamido-3-hydroxyphenyl)oxidanesulfonic acid	1.90569
107.0369__3.92	3.6329	0.00033832	0.20873	3.7298	3.92_107.0369n	PD_A	4-Pyridinecarboxaldehyde	1.99406
152.0705__2.99	3.6247	0.00034867	0.20873	3.3668	2.99_152.0705m/z	OL_2b	1983 (Acetaminophen)	1.8818
388.1338__2.97	3.5957	0.00038783	0.21282	3.4041	2.97_388.1338m/z	PD_C	Swertiamarin	1.86021
312.0770__5.19	3.5535	0.00045225	0.22863	3.9215	5.19_312.0770n	PD_C	12-(chloromethyl)-12-hydroxy-3,4-dimethyl-11-oxo-10-oxatricyclo[6.4.0.0Â¹,âµ]dodeca-2,6-diene-7-carboxylic acid	1.82939
699.1142__2.97	3.5335	0.00048608	0.22863	5.395	2.97_699.1142m/z	PD_C	6-{[3,4-dihydroxy-6-(hydroxymethyl)-5-{[3,4,5-trihydroxy-6-(hydroxymethyl)oxan-2-yl]oxy}oxan-2-yl]oxy}-13-hydroxy-7,14-dimethoxy-2,9-dioxatetracyclo[6.6.2.0â´,Â¹â¶.0Â¹Â¹,Â¹âµ]hexadeca-1(15),4,6,8(16),11,13-hexaene-3,10-dione	1.83692
151.0633__3.73	3.47	0.00061011	0.23683	3.5123	3.73_151.0633n	OL_1	1983 (Acetaminophen)	1.81432
270.0672__3.37	3.4427	0.00067229	0.23683	3.6696	3.37_270.0672n	PD_A	3-Cysteinylacetaminophen	1.76609
447.1059__2.88	3.4231	0.0007204	0.23683	3.5649	2.88_447.1059m/z	PD_C	2-{[3-(2-{[2-(3-chlorophenyl)-2-hydroxyethyl]amino}propyl)-1H-indol-7-yl]oxy}acetic acid	1.75788
339.0860__2.97	3.4194	0.00072974	0.23683	6.1687	2.97_339.0860m/z	PD_C	Casticin	1.75226
412.0539__2.99	3.4112	0.00075108	0.23683	3.303	2.99_412.0539m/z	PD_C	N-[2-Chloro-5-(trifluoromethyl)phenyl]-3,4,5-trimethoxybenzamide	1.80565
140.0163__3.37	3.4065	0.00076353	0.23683	4.3638	3.37_140.0163m/z	PD_A	2-(2-Thienyl)acetohydrazide	1.76729
413.0797__2.99	3.3574	0.00090598	0.23909	3.3365	NA	NA	NA	1.76785
382.0205__2.99	3.3463	0.00094124	0.23909	3.807	2.99_382.0205m/z	PD_C	1H-Pyrrole-2,5-dione, 3-[(3-chloro-4-hydroxyphenyl)amino]-4-(2-nitrophenyl)-	1.75595
493.1807__3.05	3.3346	0.00098034	0.23909	4.1848	3.05_493.1807m/z	PD_C	N-(3-Nitrophenyl)-1-pyrrolidinecarboxamide	1.7655
322.1059__3.73	3.3206	0.0010287	0.24192	160.83	3.73_322.1059m/z	PD_C	butyl (benzylsulfanyl)(ethylsulfanyl)phosphinate	1.80008
234.0837__3.76	3.2709	0.0012188	0.26539	2.3239	3.76_234.0837m/z	PD_C	Difenacoum	1.69624
380.0053__2.99	3.2583	0.0012719	0.26539	3.7859	NA	NA	NA	1.7211
109.0525__2.99	3.2487	0.0013137	0.26539	2.8632	2.99_109.0525n	OL_2b	5801 (2-aminophenol)	1.68855
152.1044__3.72	3.2208	0.0014429	0.27147	4.1151	3.72_152.1044m/z	PD_C	2-amino-2,4-dimethylpentanal	1.76099
183.0840__3.92	3.2034	0.0015294	0.27939	4.0834	3.92_183.0840m/z	PD_C	6-Hydroxyeurycomalactone	1.68585
353.0912__2.97	3.1956	0.0015699	0.27939	6.265	2.97_353.0912m/z	PD_C	(5S)-6-(5-chloropyridin-2-yl)-7-oxo-5H,6H,7H-pyrrolo[3,4-b]pyrazin-5-yl 4-methylpiperazine-1-carboxylate	1.66863
253.0516__6.19	3.1781	0.001664	0.28221	5.0072	6.19_253.0516n	PD_A	Sulfamethoxazole	2.07468
292.0645__3.73	3.1767	0.0016714	0.28221	4.8561	3.73_292.0645m/z	PD_C	2-[5-(dimethylamino)naphthalene-1-sulfonamido]acetic acid	1.68375
396.1683__10.66	3.1351	0.0019178	0.30947	37.232	10.66_396.1683m/z	PD_C	(2S)-2-{[(3S)-1-(carboxymethyl)-2-oxo-2,3,4,5-tetrahydro-1H-1-benzazepin-3-yl]amino}-4-phenylbutanoic acid	1.99788
283.0123__3.73	3.129	0.0019562	0.30947	4.7129	3.73_283.0123m/z	PD_C	2-amino-3-(4-hydroxy-1,3-benzothiazol-6-yl)propanoic acid	1.66982
231.0195__3.21	3.1045	0.0021195	0.3172	3.3881	3.21_231.0195n	PD_A	Acetaminophen sulfate	1.59347
509.0872__2.97	3.0619	0.002433	0.34087	5.1972	2.97_509.0872n	PD_D	3-{4-bromo-5-[1-ethyl-7-(methylamino)-2-oxo-1,2-dihydro-1,6-naphthyridin-3-yl]-2-fluorophenyl}-1-phenylurea	1.61325
562.2019__4.20	3.0325	0.0026738	0.36682	24.274	4.20_562.2019m/z	PD_C	3,4,5-trihydroxy-6-({1-[2-(3-phenylpropanoyl)phenoxy]-3-(propylamino)propan-2-yl}oxy)oxane-2-carboxylic acid	1.55905
290.1409__12.29	-3.0041	0.0029264	0.38529	0.06864	12.29_290.1409n	PD_A	N-Isopropyl-2-phenyl-4-quinolinecarboxamide	1.54248
489.1620__9.74	2.9919	0.0030425	0.38529	2.9152	9.74_489.1620m/z	PD_C	2-Piperidinecarboxamide, N-[4-(4-methoxyphenyl)-2-thiazolyl]-1-[(4-methylphenyl)sulfonyl]-, (2R)-	1.95235
302.1954__4.01	2.9457	0.003518	0.42252	7.9759	4.01_302.1954m/z	PD_C	Val-Gly-Lys	1.67566
658.2058__2.97	2.9447	0.003529	0.42252	6.0991	NA	NA	NA	1.53251
431.2527__11.64	-2.9232	0.0037736	0.44374	0.022896	11.64_431.2527m/z	PD_C	Val-Trp-Lys	1.44342
531.1818__3.60	2.9091	0.0039418	0.45538	6.8343	3.60_531.1818m/z	PD_C	10'-hydroxy-1',5'-dimethyl-11'-{[3,4,5-trihydroxy-6-(hydroxymethyl)oxan-2-yl]oxy}-8'-oxaspiro[oxirane-2,12'-tricyclo[7.2.1.0Â²,â·]dodecan]-5'-en-2'-ylmethyl acetate	1.5663
245.1598__2.15	2.8911	0.0041677	0.47318	2.0276	2.15_245.1598m/z	PD_C	N'-cyano-N''-(2-methylbutan-2-yl)-N-(pyridin-3-yl)guanidine	1.46799
109.0525__3.73	2.8738	0.0043948	0.47442	2.6711	3.73_109.0525n	OL_2b	5801 (2-aminophenol)	1.53855
140.0160__5.19	2.8619	0.0045585	0.4767	4.7266	5.19_140.0160m/z	PD_C	benzenesulfonamide	1.52052
376.1876__10.66	2.8236	0.0051203	0.48865	2.2031	10.66_376.1876n	PD_A	2-(Hydroxymethyl)-2,4a,7,10b-tetramethyl-1a,2a,4,4a,10,10a,10b,11a-octahydro-2H,7H-[1]benzoxireno[3,4-f]pyrano[2,3-b]chromene-9,11(3H,8H)-dione	1.73121
483.0975__6.27	2.807	0.005383	0.50625	250.61	NA	NA	NA	1.62391
402.0491__3.73	2.7703	0.0060096	0.52836	15.192	3.73_402.0491m/z	PD_C	2-({3-hydroxy-1-[(sulfonatooxy)imino]pent-4-en-1-yl}sulfanyl)-6-(hydroxymethyl)oxane-3,4,5-triol	1.52846
109.0519__3.73	2.763	0.0061405	0.52836	3.6815	3.73_109.0519m/z	PD_C	N-(2-Furylmethyl)-N'-phenylurea	1.51553
708.1087__2.97	2.7492	0.0063981	0.52836	5.1357	2.97_708.1087m/z	PD_C	O,O-diethyl {[(4-oxo-3,4-dihydro-1,2,3-benzotriazin-3-yl)methyl]sulfanyl}phosphonothioate	1.44096
151.0623__3.73	2.7439	0.0064992	0.52836	3.0973	3.73_151.0623m/z	OL_2a	1983 (Acetaminophen)	1.4714
372.0291__7.75	2.7136	0.0071049	0.54685	5.7442	7.75_372.0291m/z	PD_C	1-[2-(2,4-dichlorophenyl)-3-(1,1,2,2-tetrafluoroethoxy)propyl]-1H-1,2,4-triazole	1.56546
211.0122__10.19	-2.6775	0.0078955	0.55905	0.39042	10.19_211.0122n	PD_C	5-Nitroisophthalic acid	1.58641
465.2005__10.39	-2.6405	0.0087851	0.59674	0.12613	NA	NA	NA	1.5039
452.1519__11.08	2.6367	0.0088809	0.59674	135.98	11.08_452.1519m/z	PD_C	5-[5-(6-amino-9H-purin-9-yl)-3,4-dihydroxyoxolan-2-yl]-5-hydroxynonane-4,6-dione	1.57309
479.1651__3.19	2.6277	0.0091129	0.60615	12.816	3.19_479.1651m/z	PD_C	15-Ketofluprostenol	1.41204
563.1756__4.97	2.6132	0.0094997	0.61443	21.248	NA	NA	NA	1.69501
140.0816__2.13	2.6125	0.0095174	0.61443	2.0926	2.13_140.0816m/z	PD_A	4-Amino-2-methyl-5-pyrimidinemethanol	1.56492
185.1026__7.53	2.5966	0.0099569	0.63657	3.0209	7.53_185.1026m/z	PD_C	(4aS,7aS)-6-Methyloctahydro-1H-pyrrolo[3,4-b]pyridine	1.50086
107.0367__2.99	2.5807	0.010416	0.64101	3.7008	2.99_107.0367n	PD_A	4-Pyridinecarboxaldehyde	1.34631
483.0323__10.25	-2.5675	0.01081	0.65912	0.0033399	10.25_483.0323m/z	PD_C	2-(5-ethenylthiophen-2-yl)-5-(prop-1-yn-1-yl)thiophene	1.32055
246.5743__3.73	2.559	0.01107	0.66271	21.675	3.73_246.5743m/z	PD_C	3-{4-[(6,7-dimethoxyquinolin-4-yl)oxy]-3-fluorophenyl}-1-(2-phenylacetyl)thiourea	1.38078
877.2411__0.55	2.5488	0.011392	0.66888	10.237	0.55_877.2411m/z	PD_D	2-(3,4-dihydroxyphenyl)-3-[(3,4,5-trihydroxyoxan-2-yl)oxy]-3,4-dihydro-2H-1-benzopyran-4,5,7-triol	1.52975
112.0212__3.39	2.5313	0.01196	0.66888	3.5356	3.39_112.0212m/z	PD_A	2-(1,3-Thiazol-5-yl)ethan-1-ol	1.31069
509.1762__3.92	2.5174	0.01243	0.66888	32.578	3.92_509.1762m/z	PD_C	9,20-diazapentacyclo[11.7.0.0^{2,10}.0^{3,8}.0^{14,19}]icosa-1(20),2,4,6,8,10,12,14,16,18-decaene	1.35003
372.2880__7.73	2.5086	0.012739	0.66888	5.523	7.73_372.2880m/z	PD_C	(E)-3-benzyl-1,2-dimethylguanidine	1.48674
351.0318__5.19	2.5057	0.012838	0.66888	9.3244	5.19_351.0318m/z	PD_C	(1E)-4-isothiocyanato-1-methanesulfinylbut-1-ene	1.39928
327.1682__10.67	-2.4654	0.014342	0.68368	0.15696	10.67_327.1682m/z	PD_C	4-[3-(tert-butylamino)-2-hydroxypropoxy]-2-methyl-1,2-dihydroisoquinolin-1-one	1.63254
405.1559__6.38	2.4544	0.014775	0.68516	5.3011	NA	NA	NA	1.4786
384.1018__13.77	-2.4458	0.015125	0.68699	0.0082165	13.77_384.1018m/z	PD_C	5-hydroxy-6-methoxy-7-{[3,4,5-trihydroxy-6-(hydroxymethyl)oxan-2-yl]oxy}-2H-chromen-2-one	1.60681
364.1184__13.46	-2.4227	0.016097	0.69279	0.020783	NA	NA	NA	1.24574
159.1255__4.46	2.4075	0.016767	0.7029	9340.7	4.46_159.1255n	OL_2b	69522 (DL-2-Aminocaprylic acid)	1.70647
146.0573__6.15	2.3918	0.017484	0.7029	2.1452	6.15_146.0573m/z	PD_D	Adipic acid	1.18196
319.9526__3.65	2.3845	0.017829	0.7029	2.3924	3.65_319.9526m/z	PD_C	2-(iodomethyl)-5-(2-nitro-1H-imidazol-1-yl)oxolane-3,4-diol	1.40332
318.0441__10.19	2.3724	0.018411	0.71315	6.3191	10.19_318.0441m/z	PD_C	1-Chloro-4-propoxy-9H-thioxanthen-9-one	1.32059
383.0896__3.19	2.3548	0.019284	0.73486	14.251	3.19_383.0896m/z	PD_C	3-Nitro-N-phenyl-4-(phenylamino)benzenesulfonamide	1.32236
405.2567__8.65	-2.3315	0.020501	0.73486	0.27055	8.65_405.2567m/z	PD_C	Asn-Val-Arg	1.20043
142.0229__8.98	2.327	0.020745	0.73486	51.353	8.98_142.0229m/z	PD_C	2,5-difluorobenzaldehyde	1.30204
314.1170__3.73	2.3233	0.020943	0.73486	61.202	3.73_314.1170m/z	PD_C	N-[6-(propane-1-sulfinyl)-1H-1,3-benzodiazol-2-yl]methoxycarboximidic acid	1.25594
346.1416__7.87	2.3228	0.020973	0.73486	14.437	7.87_346.1416m/z	PD_A	8-Chloro-N-[3-(morpholin-4-yl)propyl]-5H-pyrimido[5,4-b]indol-4-amine	1.3141
158.0270__5.84	-2.3226	0.020984	0.73486	0.11775	5.84_158.0270m/z	PD_A	2,5-Dimethyl-1,3-thiazole-4-carboxylic acid	1.17172
406.1444__6.70	2.3226	0.02098	0.73486	25.664	6.70_406.1444m/z	PD_C	3-methyl-4-oxo-3H,4H-imidazo[4,3-d][1,2,3,5]tetrazine-8-carboxamide	1.35675
377.0855__3.92	2.3111	0.021617	0.73486	28.402	3.92_377.0855m/z	PD_C	1-chloro-2-phenylbenzene	1.22012
341.2420__4.59	2.2922	0.022704	0.73486	537.49	4.59_341.2420m/z	PD_C	DL-2-Aminocaprylic acid	1.2266
598.1914__3.45	2.2898	0.022844	0.73486	16.548	3.45_598.1914m/z	PD_C	(2R,3R)-2-(3,4-dihydroxyphenyl)-3,4-dihydro-2H-1-benzopyran-3,5,7-triol	1.3601
386.2213__11.66	-2.2878	0.022963	0.73486	0.01085	11.66_386.2213m/z	OL_2a	6674 (Dehydrocholic acid)	1.49836
252.6358__3.51	2.284	0.023186	0.73486	7.0712	3.51_252.6358m/z	PD_C	2-{4-carboxy-2-[3-carboxy-2-(2,6-diaminohexanamido)propanamido]butanamido}-4-methylpentanoic acid	1.13358
540.4503__17.57	-2.2834	0.023223	0.73486	0.4507	NA	NA	NA	1.1684
472.7612__12.36	-2.2801	0.023422	0.73486	0.26221	12.36_472.7612m/z	PD_C	(9S,12S,15S,16Z,18R,19S,21R,23S,24Z,26Z,28Z,30S,32S,35R)-12-[(2R)-1-[(1R,3S,4S)-3,4-dihydroxycyclohexyl]propan-2-yl]-1,18-dihydroxy-19,30-dimethoxy-15,17,21,23,29,35-hexamethyl-11,36-dioxa-4-azatricyclo[30.3.1.0â´,â¹]hexatriaconta-16,24,26,28-tetraene-2,3,10,14,20-pentone	1.66216
334.2337__12.94	2.2713	0.023957	0.74112	80.437	12.94_334.2337m/z	PD_C	Ile-Gly-Ile	1.34596
173.1359__7.17	2.271	0.023972	0.74112	24.554	7.17_173.1359m/z	PD_C	2-Hydroxyethyl octyl sulfide	1.31831
395.2252__9.42	-2.2635	0.02444	0.74116	0.35443	9.42_395.2252m/z	PD_C	Ser-Thr-Arg	1.20586
306.0337__7.13	-2.2576	0.02481	0.74116	0.031325	7.13_306.0337m/z	PD_C	7,8,9-trihydroxy-3,5-dioxo-1H,2H,3H,5H-cyclopenta[c]isochromene-1-carboxylic acid	1.45961
291.1447__5.35	2.2568	0.024864	0.74116	79.513	5.35_291.1447m/z	PD_A	Trimethoprim	1.16988
510.6232__2.99	2.2372	0.026131	0.74116	7.7658	NA	NA	NA	1.21928
344.1749__9.22	-2.2264	0.026855	0.74116	0.15661	9.22_344.1749m/z	PD_C	Cortisone	1.30506
510.1714__10.39	-2.225	0.026948	0.74116	0.0088121	10.39_510.1714m/z	PD_C	4-Amino-5-(1H-benzimidazol-1-ylmethyl)-4H-1,2,4-triazole-3-thiol	1.50625
562.1916__4.26	2.2205	0.02726	0.74116	365.08	4.26_562.1916m/z	PD_C	Nimustine	1.18395
281.6347__5.06	2.1954	0.029026	0.76166	3.9502	NA	NA	NA	1.30494
327.0998__6.20	2.1813	0.03007	0.77957	4.5044	6.20_327.0998m/z	PD_C	Thiamine nitrate	1.13641
407.2199__12.29	-2.1234	0.034676	0.807	0.063334	12.29_407.2199n	PD_C	2-{2-[4-(2-methoxyphenyl)piperazin-1-yl]ethyl}-4,4-dimethyl-1,2,3,4-tetrahydroisoquinoline-1,3-dione	1.38041
399.0692__9.41	2.1224	0.034763	0.807	5.7636	9.41_399.0692n	PD_C	6-(difluoromethoxy)-2-[(3,4-dimethoxypyridin-2-yl)methanesulfonyl]-1H-1,3-benzodiazole	1.10176
438.1888__7.20	2.1207	0.034906	0.807	2.4107	7.20_438.1888m/z	PD_A	Benzoic acid, 4-[[[2,4-bis(acetylamino)-6-pteridinyl]methyl]methylamino]-, ethyl ester	1.22261
411.1011__3.73	2.1186	0.035085	0.807	17.268	3.73_411.1011m/z	PD_C	Pinakryptol Yellow	1.1267
279.9367__3.65	2.1174	0.035184	0.807	2.0001	NA	NA	NA	1.28567
312.0526__7.91	-2.1171	0.035209	0.807	0.023697	7.91_312.0526m/z	PD_C	3-oxo-3-[(3,4,5-trihydroxy-6-{[5-hydroxy-3-(6-methoxy-2H-1,3-benzodioxol-5-yl)-4-oxo-3,4-dihydro-2H-1-benzopyran-7-yl]oxy}oxan-2-yl)methoxy]propanoic acid	1.45391
262.0438__7.88	-2.1121	0.035644	0.807	0.03643	7.88_262.0438m/z	PD_C	Purifolinin	1.41026
332.1117__6.03	2.1102	0.03581	0.807	7.0901	6.03_332.1117m/z	PD_C	(2R,3S)-2-(2,4-difluorophenyl)-3-(5-fluoropyrimidin-4-yl)-1-(1H-1,2,4-triazol-1-yl)butan-2-ol	1.20004
306.0150__7.30	-2.1091	0.035908	0.807	0.018174	7.30_306.0150m/z	PD_C	dodecafluoropentane	1.42512
505.1991__12.29	-2.1036	0.036389	0.80999	0.07699	NA	NA	NA	1.19916
253.5769__10.56	-2.0955	0.037107	0.81454	0.060695	10.56_253.5769m/z	PD_C	(2S,3S,4R,5R,6S)-4,5-bis(acetyloxy)-6-(4-{[(ethoxymethanethioyl)amino]methyl}phenoxy)-2-methyloxan-3-yl acetate	1.29931
340.2252__4.50	2.0867	0.037901	0.81454	236.54	4.50_340.2252n	PD_C	2-[(1R,3S,5R,8S,11R)-3-ethoxy-5,8-dimethyl-2,6-dioxatricyclo[6.4.0.0Â¹,âµ]dodecan-11-yl]propan-2-yl acetate	1.11502
353.0639__8.93	2.0866	0.037911	0.81454	3.1655	NA	NA	NA	1.15098
219.0623__7.23	-2.0864	0.03793	0.81454	0.31201	7.23_219.0623m/z	OL_2a	14340 (Dihydroferulic acid)	1.07213
168.0649__2.86	2.0617	0.040245	0.82817	4.1136	2.86_168.0649m/z	OL_2b	1050 (PYRIDOXAL)	1.25099
479.2554__9.57	2.0531	0.041075	0.83213	15.124	9.57_479.2554m/z	PD_C	(Desmethyl)hydroxycerivastatin	1.10658
435.2264__12.29	-2.0515	0.041232	0.83213	0.077695	12.29_435.2264n	PD_A	Valsartan	1.20368
196.0284__4.89	2.0507	0.04131	0.83213	2.4715	4.89_196.0284n	PD_A	4-Chloro-7-hydroxy-3-methyl-1-indanone	1.30533
294.0910__11.19	2.0499	0.041389	0.83213	12.091	11.19_294.0910m/z	PD_C	6-(3-carboxypropoxy)-3,4,5-trihydroxyoxane-2-carboxylic acid	1.32661
215.1009__13.08	2.0483	0.041543	0.83213	2.2281	13.08_215.1009m/z	PD_C	N-tert-butyl-N'-[4-phenoxy-2,6-bis(propan-2-yl)phenyl]carbamimidothioic acid	1.20186
392.1466__7.59	2.0362	0.042754	0.8407	35.75	7.59_392.1466m/z	OL_2b	5462328 (Heroin)	1.05978
397.1588__7.89	2.0346	0.042921	0.8407	2.1369	7.89_397.1588m/z	PD_A	2-Amino-5-[2-[[2,3-dihydroxy-2-(1-hydroxyethyl)butanoyl]oxymethyl]-4-hydroxyanilino]-5-oxopentanoic acid	1.49305
403.7796__17.39	2.0344	0.042935	0.8407	7.6171	17.39_403.7796m/z	PD_C	(2-{[(2R)-2-({7-[(1R,2R,3R,5S)-3,5-dihydroxy-2-[(1E,3S)-3-hydroxyoct-1-en-1-yl]cyclopentyl]heptanoyl}oxy)-3-(tetradecanoyloxy)propyl phosphono]oxy}ethyl)trimethylazanium	1.12534
74.0945__11.49	2.0309	0.043291	0.8407	3.666	NA	NA	NA	1.20808
434.1567__7.05	2.0305	0.043338	0.8407	2.7454	7.05_434.1567m/z	PD_A	.beta.-Alanine, N-[2-(3-pyridinyl)-6-(1,2,4,5-tetrahydro-3H-3-benzazepin-3-yl)-4-pyrimidinyl]-	1.03363
408.1601__6.38	2.0281	0.043582	0.8407	5.6424	6.38_408.1601m/z	PD_C	3-(acetyloxy)-7,7a-dimethyl-4'-methylidene-2'-oxo-octahydrospiro[indene-2,3'-oxolane]-4-yl (2E)-3-(methylsulfanyl)prop-2-enoate	1.19423
302.1949__3.47	2.0186	0.044572	0.8407	78.208	3.47_302.1949m/z	PD_C	Val-Gly-Lys	1.58339
234.1453__9.47	2.0164	0.044797	0.8407	67.239	9.47_234.1453m/z	PD_A	Ser-Lys	1.29054
347.9869__4.76	2.0164	0.044793	0.8407	2.9231	4.76_347.9869m/z	PD_C	4-Chloro-N-(2-methylbenzoyl)benzenesulfonamide	1.12858
307.0574__10.66	-2.0118	0.045285	0.8407	0.093667	10.66_307.0574n	PD_C	{[5-(2-hydroxy-4-imino-1,4-dihydropyrimidin-1-yl)-2-(hydroxymethyl)oxolan-3-yl]oxy}phosphonic acid	1.60095
306.2386__13.80	2.0084	0.045642	0.8407	69.764	13.80_306.2386m/z	PD_A	2,2',2''-(1-Oxa-4,7,10-triazacyclododecane-4,7,10-triyl)triethanol	1.22846
431.3311__16.69	1.9981	0.046765	0.8407	124.34	16.69_431.3311m/z	PD_C	(3E,5E,7E,9Z,11E,13E,15Z,17E)-3,7,12,16-tetramethyl-18-(2,6,6-trimethylcyclohex-1-en-1-yl)octadeca-3,5,7,9,11,13,15,17-octaen-2-one	1.07311
338.1956__7.29	1.987	0.047986	0.8407	2.8011	7.29_338.1956m/z	PD_A	N-(1,4-Dihydroxy-4-methylpentan-2-yl)-3-hydroxy-5-oxo-6-phenylhexanamide	1.09324
514.0789__8.15	1.9856	0.048136	0.8407	24.68	8.15_514.0789m/z	PD_D	Lorazepam glucuronide	1.05333
292.1096__10.17	1.9847	0.048236	0.8407	2.1567	10.17_292.1096m/z	PD_C	1,2-Diphenyl-1H-indole	1.03563
180.0804__8.68	1.9808	0.048681	0.8407	5.4484	8.68_180.0804m/z	PD_A	Benzanilide	1.1433
321.1177__4.24	1.9769	0.049127	0.8407	24.917	4.24_321.1177m/z	PD_C	N-[3-(6-{[4-(1,4-dimethyl-3-oxopiperazin-2-yl)phenyl]amino}-4-methyl-5-oxo-4,5-dihydropyrazin-2-yl)-2-methylphenyl]-4,5,6,7-tetrahydro-1-benzothiophene-2-carboxamide	1.0485
252.2306__13.23	1.974	0.049452	0.8407	74.878	13.23_252.2306m/z	PD_C	1-{[4-(1,4,8,11-tetraazacyclotetradecan-1-ylmethyl)phenyl]methyl}-1,4,8,11-tetraazacyclotetradecane	1.20819
471.1980__7.33	-1.9739	0.049469	0.8407	0.47515	7.33_471.1980m/z	PD_A	17.beta.-Estradiol 3-.beta.-D-glucuronide	1.33454
403.0572__3.73	1.9735	0.049515	0.8407	14.12	3.73_403.0572m/z	PD_C	N-[(2,2,2-Trifluoroethoxy)carbonyl]glycine	1.06816
308.1159__4.50	1.9714	0.049755	0.8407	91.258	4.50_308.1159m/z	PD_C	N-[2-(Methylanilino)ethyl]-N'-phenylurea	1.06054
280.0979__1.67	1.9704	0.049869	0.8407	39.286	1.67_280.0979m/z	PD_C	1-(2,4-Dihydroxyphenyl)-2-(4-fluorophenoxy)ethanone	1.25724
332.1921__11.59	1.9681	0.050128	0.8407	9.5626	11.59_332.1921m/z	PD_C	PyroGlu-Gly-Lys	1.25517
303.0454__4.37	1.965	0.050493	0.8407	3.078	4.37_303.0454m/z	PD_C	3-(Chloromethyl)benzonitrile	1.13585
429.1224__4.48	1.9632	0.050705	0.8407	139.18	4.48_429.1224m/z	PD_C	9-(2-chlorophenyl)-4-[(4-methylpiperazin-1-yl)methylidene]-12-nitro-2,5,8-triazatricyclo[8.4.0.0^{2,6}]tetradeca-1(10),5,8,11,13-pentaen-3-one	1.05847
270.1172__3.68	1.9568	0.051457	0.8407	21.85	3.68_270.1172m/z	PD_C	1-[(2R,3R,4S,5R)-3,4-dihydroxy-5-(hydroxymethyl)oxolan-2-yl]-1,4-dihydropyridine-3-carboxamide	1.05524
241.5642__7.23	-1.945	0.052869	0.8407	0.42109	NA	NA	NA	1.10065
370.1888__11.01	-1.9412	0.053326	0.8407	0.011981	11.01_370.1888n	PD_C	methyl 6,18-dihydroxy-3,13-diazapentacyclo[11.8.0.0^{2,10}.0^{4,9}.0^{15,20}]henicosa-2(10),4(9),5,7-tetraene-19-carboxylate	0.980651
302.0666__3.68	1.9408	0.053371	0.8407	63.085	3.68_302.0666m/z	PD_C	1-(4-chlorophenyl)-4-(morpholin-4-yl)-2,5-dihydro-1H-imidazol-2-one	1.04911
386.1540__7.10	1.94	0.053479	0.8407	2.1246	NA	NA	NA	1.1278
1308.7486__10.27	-1.9375	0.053775	0.8407	0.072799	NA	NA	NA	1.4396
433.0702__5.13	1.9217	0.055749	0.8407	2.2024	5.13_433.0702m/z	PD_C	5-(4-chlorophenyl)-4-pyrimidinyl-4-amine	1.23141
479.2034__9.47	-1.9194	0.056037	0.8407	0.25663	9.47_479.2034m/z	PD_C	N-(3-Methoxypropyl)-2-(phenylsulfanyl)acetamide	1.10369
479.3710__16.96	-1.9159	0.056485	0.8407	0.24753	16.96_479.3710m/z	PD_C	(2S)-1-hydroxy-3-(octanoyloxy)propan-2-yl hexadecanoate	0.976141
255.0620__11.66	1.9131	0.056849	0.8407	5.6744	11.66_255.0620m/z	PD_C	1,3-Dihydroxy-7,8,9,10-tetrahydro-6H-benzo[c]chromen-6-one	1.14342
371.1497__7.73	1.908	0.05751	0.8407	8.6323	7.73_371.1497n	PD_A	Trazodone	1.29068
436.0693__12.29	-1.9022	0.058262	0.8407	0.008641	12.29_436.0693m/z	PD_C	3,3-bis(2,3,4-trihydroxyphenyl)-3H-2,1lambda6-benzoxathiole-1,1-dione	1.1918
663.4961__18.11	1.8956	0.059132	0.8407	3.4518	18.11_663.4961m/z	PD_C	(2S)-3-(decanoyloxy)-2-[(10-methylundecanoyl)oxy]propyl tridecanoate	1.29767
358.1997__4.48	1.8886	0.060073	0.8407	315.32	4.48_358.1997m/z	PD_C	[(2R)-2-{[(5Z,8Z,11Z)-13-(3-pentyloxiran-2-yl)trideca-5,8,11-trienoyl]oxy}-3-(tridecanoyloxy)propoxy]phosphonic acid	1.0752
458.2072__10.14	-1.8711	0.06247	0.8407	0.23573	10.14_458.2072n	PD_C	(2S,3S,4S,5R,6S)-3,4,5-trihydroxy-6-({2-[3-(methylamino)propyl]-2-azatricyclo[9.4.0.0Â³,â¸]pentadeca-1(15),3,5,7,11,13-hexaen-6-yl}oxy)oxane-2-carboxylic acid	1.37491
591.0928__5.12	1.8674	0.062981	0.8407	3.7177	5.12_591.0928m/z	PD_C	4-Chloro-N-(2,5-dimethylphenyl)benzenesulfonamide	1.11937
386.2889__12.10	-1.8658	0.06321	0.8407	0.45527	12.10_386.2889m/z	PD_C	(1S,2R,7R,10S,11S,14S,15S)-N-tert-butyl-2,15-dimethyl-5-oxo-6-azatetracyclo[8.7.0.0^{2,7}.0^{11,15}]heptadec-3-ene-14-carboxamide	1.5138
384.0858__7.15	1.8552	0.064716	0.8407	3.0096	7.15_384.0858m/z	PD_C	2-{4-[2-(Trifluoromethyl)benzoyl]-1-piperazinyl}-1,3-thiazole-5-carboxamide	1.4134
486.0207__7.15	1.8507	0.065358	0.8407	58.768	7.15_486.0207m/z	PD_C	(2S,3S,4S,5R)-3,4,5-trihydroxy-6-{2-[(5-nitro-1,3-thiazol-2-yl)carbamoyl]phenoxy}oxane-2-carboxylic acid	1.35928
244.6044__4.90	1.8496	0.065519	0.8407	34.539	4.90_244.6044m/z	PD_C	[(3S,4aS,7R,8R,8aS)-3,4'-Dihydroxy-4,4,7,8a-tetramethyl-6'-oxospiro[2,3,4a,5,6,7-hexahydro-1H-naphthalene-8,2'-7,8-dihydro-3H-furo[2,3-e]isoindole]-2-yl] acetate	0.980081
412.3028__19.28	1.8482	0.065716	0.8407	3.041	19.28_412.3028m/z	PD_C	(2-{[(2S,3R)-2-[(5Z,7R,8E,10Z,13Z,15E,17S,19Z)-7,17-dihydroxydocosa-5,8,10,13,15,19-hexaenamido]-3-hydroxynonadecyl phosphono]oxy}ethyl)trimethylazanium	0.937939
433.2095__4.95	1.8483	0.065711	0.8407	5.7132	4.95_433.2095n	PD_A	Dextrorphan O-.beta.-D-glucuronide	1.41416
417.1545__7.13	1.8454	0.066129	0.8407	2.5821	NA	NA	NA	1.1338
572.1649__15.07	1.8361	0.067491	0.8407	23.931	15.07_572.1649m/z	PD_C	(10R,11R,15R,16S)-16-{[(2R,4aR,6R,7R,8R,8aS)-7,8-dihydroxy-2-methyl-hexahydro-2H-pyrano[3,2-d][1,3]dioxin-6-yl]oxy}-10-(4-hydroxy-3,5-dimethoxyphenyl)-4,6,13-trioxatetracyclo[7.7.0.0^{3,7}.0^{11,15}]hexadeca-1,3(7),8-trien-12-one	1.40053
596.1751__4.71	1.8335	0.067879	0.8407	40.527	4.71_596.1751m/z	OL_2a	11250133 (Procyanidin B1)	1.12326
288.1022__13.99	-1.8324	0.068046	0.8407	0.0019159	13.99_288.1022n	PD_C	7-chloro-5-(cyclohex-1-en-1-yl)-1-methyl-2,3-dihydro-1H-1,4-benzodiazepin-2-one	1.06257
389.1099__1.73	1.8214	0.069706	0.8407	28.093	1.73_389.1099m/z	PD_C	5-Ethoxy-2-mercaptobenzimidazole	0.997885
343.1287__6.01	1.8045	0.072327	0.8407	28.878	6.01_343.1287m/z	PD_C	2-amino-3-{4-[4-(2-amino-2-carboxyethyl)-2-hydroxyphenyl]-3-hydroxyphenyl}propanoic acid	1.0113
384.1019__12.25	-1.8042	0.072365	0.8407	0.049321	12.25_384.1019m/z	PD_C	5-{3-[3-(2-chloro-4-fluorophenoxy)azetidin-1-yl]-5-(methoxymethyl)-4H-1,2,4-triazol-4-yl}-2-methoxypyridine	1.10621
437.2325__12.29	-1.8037	0.072451	0.8407	0.15099	12.29_437.2325n	PD_C	(2E)-3-(4-hydroxyphenyl)-N-[3-({4-[(2E)-3-(4-hydroxyphenyl)prop-2-enamido]butyl}amino)propyl]prop-2-enamide	1.12342
173.0476__5.84	-1.7964	0.073611	0.8407	0.04998	5.84_173.0476n	OL_1	7124 (Quinaldic acid)	1.12854
522.3085__14.52	-1.7939	0.074009	0.8407	0.4297	14.52_522.3085m/z	PD_C	N8,N8,3-Trimethyl-2,8-phenazinediamine	0.95767
353.0214__10.17	1.7879	0.074972	0.8407	18577	10.17_353.0214n	PD_A	Aceclofenac	1.10062
406.1440__8.02	1.7863	0.075228	0.8407	12.503	8.02_406.1440m/z	PD_C	Scropolioside B	1.03998
336.1907__4.87	1.782	0.075937	0.8407	2.0356	4.87_336.1907m/z	PD_C	9-amino-N-[3-(dimethylamino)propyl]acridine-4-carboxamide	0.93059
616.2990__8.03	1.7773	0.076697	0.8407	3.6231	NA	NA	NA	1.33294
352.0129__7.87	-1.7715	0.077655	0.8407	0.045635	7.87_352.0129m/z	PD_C	1-[(4-Chloro-3-nitrophenyl)sulfonyl]-2-ethyl-4-methyl-1H-imidazole	1.28174
187.1255__6.94	1.7667	0.078466	0.8407	2.1371	6.94_187.1255m/z	PD_D	6-amino-2-dodecanamidohexanoic acid	1.33022
515.2610__12.08	1.7589	0.079781	0.8407	4.5424	12.08_515.2610m/z	PD_C	8-formyl-3a,5a-dimethyl-1-(propan-2-yl)-6-[(3,4,5-trihydroxyoxan-2-yl)oxy]-2H,3H,3aH,4H,5H,5aH,6H,9H,10H,10aH-cyclohepta[e]inden-9-yl acetate	1.12293
384.0701__5.33	1.7459	0.082019	0.8407	60.053	5.33_384.0701m/z	PD_A	Brinzolamide	1.10118
320.0618__12.94	-1.7443	0.082311	0.8407	0.41961	12.94_320.0618n	PD_C	2-{[1-(2-fluorophenyl)ethyl]imino}-5-methyl-5-(trifluoromethyl)-1,3-thiazolidin-4-one	1.12833
186.0850__7.60	1.7442	0.08232	0.8407	1548.2	7.60_186.0850m/z	PD_C	Dodecylbenzenesulfonic acid	1.05025
154.0226__7.88	-1.7394	0.083155	0.8407	0.16197	7.88_154.0226m/z	PD_C	2-[(2E)-5-oxo-2,5-dihydrofuran-2-ylidene]acetic acid	1.27929
558.2387__3.75	-1.7379	0.083433	0.8407	0.028884	3.75_558.2387m/z	PD_C	2-{3-[3-({5-ethyl-4'-fluoro-2-hydroxy-[1,1'-biphenyl]-4-yl}oxy)propoxy]-2-propylphenoxy}benzoic acid	1.12679
503.2233__11.39	-1.7351	0.083925	0.8407	0.1892	11.39_503.2233m/z	PD_C	2-[4-(3,5-dihydroxydecyl)-2-methoxyphenoxy]-6-(hydroxymethyl)oxane-3,4,5-triol	1.55106
518.2787__11.84	-1.7335	0.084211	0.8407	0.11596	11.84_518.2787m/z	PD_C	2-(2-{[3-(1H-1,3-benzodiazol-2-yl)propyl](methyl)amino}ethyl)-6-fluoro-1-(propan-2-yl)-1,2,3,4-tetrahydronaphthalen-2-yl 2-methoxyacetate	0.960195
474.1338__11.08	1.7254	0.08565	0.8407	104.9	11.08_474.1338m/z	PD_C	5-{[3-chloro-4-(2,3-dihydroxypropoxy)phenyl]methylidene}-3-(2-methylphenyl)-2-(propylimino)-1,3-thiazolidin-4-one	0.926375
525.2691__7.90	-1.7207	0.086508	0.8407	0.2112	7.90_525.2691m/z	PD_C	{[(1R,3S)-3-({[(2R)-2-{[(9S,10S,12Z)-9,10-dihydroxyoctadec-12-enoyl]oxy}-3-(icosanoyloxy)propoxy](hydroxy)phosphoryl}oxy)-2,4,5,6-tetrahydroxycyclohexyl]oxy}phosphonic acid	1.04503
184.0961__2.93	1.7195	0.086722	0.8407	13.386	2.93_184.0961m/z	PD_A	(-)-Epinephrine	0.939279
601.6617__15.49	-1.719	0.086821	0.8407	0.025202	NA	NA	NA	1.18968
324.0443__6.94	-1.7108	0.088325	0.8407	0.10181	6.94_324.0443m/z	PD_A	N-Acetyl-D-glucosamine 6-phosphate	1.02449
261.5854__10.39	-1.7098	0.088515	0.8407	0.18117	10.39_261.5854m/z	PD_C	3-benzyl 5-ethyl 6-methyl-2-phenyl-4-(2-phenylethynyl)-1,4-dihydropyridine-3,5-dicarboxylate	1.16358
265.0446__11.64	-1.7072	0.088995	0.8407	0.021731	11.64_265.0446m/z	PD_C	5-hydroxy-7-methoxy-2,6-dimethyl-4H-chromen-4-one	1.05615
353.6404__10.39	-1.7059	0.089234	0.8407	0.14411	NA	NA	NA	1.15006
415.0535__1.59	1.7014	0.090079	0.8407	7.1785	1.59_415.0535m/z	PD_C	2-(butan-2-yl)-4,6-dinitrophenyl 2,4-dinitrophenyl carbonate	0.85793
838.5085__18.21	-1.7003	0.090282	0.8407	0.073985	18.21_838.5085m/z	PD_C	dicyclohexyl({2',6'-dimethoxy-[1,1'-biphenyl]-2-yl})phosphane	0.90428
266.6336__3.63	-1.6965	0.091009	0.8407	0.16492	3.63_266.6336m/z	PD_C	5-ethyl-2-(5-{[4-(2-hydroxyethyl)piperazin-1-yl]sulfonyl}-2-propoxyphenyl)-7-propyl-3H,4H,5H-pyrrolo[3,2-d]pyrimidin-4-one	1.24639
619.4086__14.65	-1.6956	0.091168	0.8407	0.066101	14.65_619.4086m/z	PD_C	N-{4-[4-(cyclopropylmethyl)piperazin-1-yl]cyclohexyl}-4-{[7-ethyl-5-methyl-6-oxo-8-(propan-2-yl)-5,6,7,8-tetrahydropteridin-2-yl]amino}-3-methoxybenzamide	1.08015
209.0979__12.29	-1.6954	0.091209	0.8407	0.050559	12.29_209.0979m/z	PD_C	2,3,4a-Trihydroxy-4,4,6a,9,12b-pentamethyl-3,4,4a,6,6a,12,12a,12b-octahydro-2H,9H-benzo[f]pyrano[2,3-b]chromene-1,11(5H,10H)-dione	1.08019
192.0678__12.29	-1.6943	0.091423	0.8407	0.055701	12.29_192.0678m/z	PD_C	Gly-Gly-Gly-Gly-Gly-Gly	0.975254
273.1332__9.11	1.6906	0.092118	0.8407	22.405	9.11_273.1332m/z	OL_2a	HMDB0030254 (3-(3,4,5-Trimethoxyphenyl)propanoic acid)	0.925893
307.9522__7.89	-1.6738	0.095393	0.8407	0.065413	7.89_307.9522m/z	PD_C	4-hydroxy-3-iodo-5-nitrobenzonitrile	1.24466
445.2342__10.57	-1.6722	0.095694	0.8407	0.15897	10.57_445.2342m/z	PD_C	Arg-Met-Arg	1.54289
351.0338__11.42	1.6713	0.095885	0.8407	3.0986	11.42_351.0338n	PD_C	2-(2-chlorophenyl)-2-{4H,5H,6H,7H-thieno[3,2-c]pyridin-5-yl}propanedioic acid	1.56216
317.2058__1.73	1.6634	0.097451	0.8407	228.53	1.73_317.2058m/z	PD_C	(3-{5-[(2S)-2-amino-2-carboxyethyl]-1H-imidazol-2-yl}-1-carboxypropyl)trimethylazanium	0.928754
359.2890__15.37	-1.6634	0.09745	0.8407	0.35313	15.37_359.2890m/z	PD_C	icosane-1,20-diol	1.02904
231.0230__8.13	1.6547	0.099214	0.8407	6.7761	8.13_231.0230m/z	PD_C	Methyl 3-(3,3-difluorocyclobutyl)-3-oxopropanoate	0.989034
261.0971__2.71	1.6547	0.099214	0.8407	11.668	2.71_261.0971m/z	PD_C	4-[4-(Trifluoromethoxy)phenoxy]piperidine	0.989045
379.1232__4.15	1.6546	0.09922	0.8407	14.137	4.15_379.1232m/z	PD_C	N-[5-hydroxy-3-(propyldisulfanyl)pent-2-en-2-yl]-N-[(6-imino-2-methyl-1,6-dihydropyrimidin-5-yl)methyl]formamide	0.989145
459.1492__4.07	1.6546	0.099231	0.8407	115.91	4.07_459.1492m/z	PD_C	Primulaverin	0.988385
460.2399__9.96	1.6545	0.099239	0.8407	12.878	9.96_460.2399m/z	PD_C	Pravastatin sodium	0.946863
89.0385__8.16	1.6545	0.099237	0.8407	12.31	8.16_89.0385m/z	PD_C	2-methoxyphenol	0.988305
248.0742__0.98	1.6545	0.099252	0.8407	2.8681	0.98_248.0742m/z	PD_C	Ethyl 2-amino-4-phenylthiophene-3-carboxylate	1.12386
337.1130__3.39	1.6545	0.099253	0.8407	234.25	3.39_337.1130m/z	PD_C	2-[6-(morpholin-4-yl)pyrimidin-4-yl]-4-(1H-1,2,3-triazol-1-yl)-2,3-dihydro-1H-pyrazol-3-one	0.988121
408.3447__16.69	1.6544	0.099257	0.8407	23.779	NA	NA	NA	0.899581
185.0359__7.59	1.6544	0.099262	0.8407	18.859	7.59_185.0359m/z	PD_C	Benzenebutanamide, N-(4-oxo-4H-3,1-benzothiazin-2-yl)-	0.988017
285.0854__6.31	1.6544	0.099275	0.8407	3.9067	6.31_285.0854m/z	PD_C	1,3,4-Trihydroxy-5-[(E)-3-[2-(4-hydroxy-3-methoxyphenyl)-3-(hydroxymethyl)-7-methoxy-2,3-dihydro-1-benzofuran-5-yl]prop-2-enoyl]oxycyclohexane-1-carboxylic acid	1.01458
328.1542__3.61	1.6544	0.099262	0.8407	4.9627	3.61_328.1542m/z	PD_C	Ovalitenin B	1.33163
399.0900__5.64	1.6542	0.099306	0.8407	243.45	5.64_399.0900m/z	PD_C	1,3,4,5,6-pentahydroxyhexan-2-one; 2,3,4,5,6-pentahydroxyhexanal	0.987637
89.0385__6.17	1.6542	0.099312	0.8407	4.1573	6.17_89.0385m/z	OL_2a	HMDB0000873 (4-Methylcatechol)	0.989577
307.9594__0.60	1.654	0.099351	0.8407	8.513	0.60_307.9594m/z	PD_D	2-Bromo-1-(4-chlorophenyl)-2-phenylethanone	0.934554
481.2536__4.43	1.6537	0.099406	0.8407	3.2337	4.43_481.2536m/z	PD_A	17-Trifluoromethylphenyltrinorprostaglandin F2.alpha. isopropyl ester	0.918059
73.0672__10.00	1.6537	0.099413	0.8407	6.7576	NA	NA	NA	0.886258
272.0844__7.58	1.6536	0.099429	0.8407	2.7989	7.58_272.0844m/z	PD_C	5'-Fluoro-2'-hydroxy-4-methoxychalcone	0.834187
160.0864__3.01	1.6536	0.09944	0.8407	31.377	3.01_160.0864m/z	PD_A	1-(2-Aminophenyl)-1H-pyrazole	0.989707
550.6036__4.56	1.6535	0.099456	0.8407	3.3237	NA	NA	NA	1.05568
146.0708__3.21	1.6531	0.09954	0.8407	17.428	3.21_146.0708m/z	PD_A	3-(1H-Pyrazol-3-yl)pyridine	0.989725
185.1273__7.64	1.6518	0.0998	0.8407	30.955	7.64_185.1273m/z	PD_C	1-methyl-4-(propan-2-yl)cyclohexane	0.984799

## Sheet: VIPgt1_RACE
mass_rt	Query.Signal.Name	Comp..1	Comp..2	Comp..3	Comp..4	Comp..5	Comp..6	Comp..7	Comp..8
98.0963__0.96	0.96_98.0963m/z	4.3721	3.7865	3.4743	3.28	3.1685	3.1393	3.1021	3.0869
814.5712__18.44	18.44_814.5712m/z	4.2687	3.7143	3.445	3.282	3.1867	3.1542	3.109	3.0934
161.1280__0.60	0.60_161.1280m/z	4.2082	3.7203	3.435	3.2429	3.1285	3.0951	3.0508	3.0362
805.5441__18.33	18.33_805.5441n	4.1831	3.7011	3.4035	3.228	3.1315	3.0992	3.0543	3.0388
199.0816__1.73	1.73_199.0816m/z	4.1568	3.5836	3.2834	3.1275	3.0211	2.9896	2.9475	2.9379
143.0942__3.81	3.81_143.0942n	4.0207	3.46	3.1812	3.0148	2.9086	2.8782	2.8367	2.8224
167.0564__2.86	2.86_167.0564m/z	3.9572	3.3916	3.1267	3.018	2.9198	2.8907	2.8489	2.8388
439.2653__15.15	15.15_439.2653m/z	3.9014	3.3346	3.064	2.9226	2.8703	2.8531	2.8161	2.8019
167.0559__3.12	3.12_167.0559m/z	3.8979	3.3326	3.0835	2.9912	2.8995	2.8703	2.8287	2.8203
746.5689__18.28	18.28_746.5689m/z	3.892	3.3445	3.0631	2.9317	2.8843	2.8544	2.815	2.8007
833.5898__18.56	18.56_833.5898n	3.8905	3.3413	3.1303	2.9918	2.9197	2.8892	2.8519	2.8376
183.0508__2.53	2.53_183.0508m/z	3.8654	3.3348	3.0575	2.9084	2.8051	2.782	2.7547	2.7407
112.0391__1.02	1.02_112.0391m/z	3.8403	3.3799	3.1216	2.9534	2.8498	2.8244	2.7879	2.7742
732.5529__18.07	18.07_732.5529m/z	3.7969	3.247	2.9734	2.8664	2.8355	2.8101	2.7762	2.7637
744.5531__17.94	17.94_744.5531m/z	3.7649	3.2607	2.9901	2.8236	2.7252	2.6961	2.6669	2.6533
767.5389__17.94	17.94_767.5389m/z	3.7625	3.2195	2.957	2.8266	2.7524	2.7252	2.6856	2.672
566.4901__18.74	18.74_566.4901n	3.7415	3.1976	2.9281	2.7707	2.6986	2.6701	2.6354	2.6286
820.5071__17.73	17.73_820.5071m/z	3.6846	3.192	2.9417	2.7775	2.6888	2.6671	2.6309	2.6219
705.5298__17.96	17.96_705.5298n	3.6741	3.1397	2.8789	2.7813	2.7622	2.7366	2.7009	2.6891
280.9953__4.09	4.09_280.9953m/z	3.6467	3.1994	2.9557	2.8096	2.7509	2.7216	2.683	2.6767
182.1024__0.57	0.57_182.1024n	3.6348	3.2263	2.9978	2.8311	2.7331	2.7063	2.6682	2.6553
231.1440__1.41	1.41_231.1440m/z	3.5821	3.1454	2.9824	2.8301	2.7299	2.7012	2.6643	2.651
182.0750__4.09	4.09_182.0750m/z	3.5617	3.0782	2.8222	2.7429	2.6905	2.6627	2.6241	2.6144
170.0806__2.86	2.86_170.0806m/z	3.5577	3.0738	2.8148	2.6646	2.6047	2.5771	2.5441	2.5316
359.2839__14.68	14.68_359.2839m/z	3.5546	3.1917	2.9674	2.817	2.7215	2.6924	2.6592	2.6459
197.0662__3.88	3.88_197.0662m/z	3.5347	3.0351	2.7984	2.66	2.5722	2.5453	2.5092	2.4968
792.0441__18.04	NA	3.5083	3.0734	2.8428	2.6901	2.6057	2.5782	2.5407	2.5333
817.5968__18.49	18.49_817.5968n	3.437	2.9969	2.7603	2.6059	2.5154	2.4905	2.4598	2.4483
180.0645__4.09	4.09_180.0645n	3.4262	2.9595	2.7152	2.6648	2.6265	2.6	2.5626	2.5547
270.1972__11.19	11.19_270.1972n	3.4045	3.085	2.8381	2.6922	2.6264	2.5996	2.5629	2.5515
167.0562__3.31	3.31_167.0562m/z	3.4044	2.911	2.7145	2.6371	2.5554	2.5297	2.4928	2.4847
829.5441__18.21	18.21_829.5441n	3.4021	2.9594	2.7519	2.6117	2.5209	2.4945	2.4589	2.4464
729.5301__17.73	17.73_729.5301n	3.4017	2.9129	2.6677	2.5304	2.4671	2.4483	2.4127	2.4042
392.2919__14.78	14.78_392.2919n	3.3909	3.0848	2.8661	2.7227	2.6298	2.6045	2.5738	2.5608
704.5213__17.62	17.62_704.5213m/z	3.3856	2.8933	2.655	2.5661	2.5669	2.5427	2.5071	2.4954
180.1012__2.86	2.86_180.1012m/z	3.3614	3.1031	2.8517	2.6948	2.6051	2.5773	2.5401	2.5273
299.6315__15.30	NA	3.3558	2.8682	2.7651	2.637	2.5696	2.5433	2.5098	2.499
302.1588__3.63	3.63_302.1588m/z	3.3472	2.93	2.6898	2.5445	2.5129	2.495	2.49	2.4803
385.7527__18.04	18.04_385.7527m/z	3.3391	2.8903	2.7097	2.5582	2.5062	2.4803	2.4481	2.4414
181.1156__4.09	4.09_181.1156m/z	3.3262	2.8898	2.6474	2.5875	2.5594	2.5332	2.4965	2.4869
321.0659__4.09	4.09_321.0659m/z	3.3203	2.8678	2.6269	2.5688	2.5394	2.5124	2.4764	2.4666
392.2914__13.93	13.93_392.2914n	3.3199	3.1305	2.9891	2.8649	2.7792	2.7543	2.728	2.7157
95.0371__1.34	1.34_95.0371n	3.2827	2.9074	2.6762	2.5332	2.4499	2.4237	2.3909	2.3787
167.1060__11.94	11.94_167.1060m/z	3.2636	2.7888	2.554	2.4134	2.3297	2.3053	2.2822	2.2808
172.0397__1.19	1.19_172.0397m/z	3.2534	2.8136	2.5775	2.4578	2.5096	2.4831	2.4537	2.4509
291.6462__15.30	NA	3.2407	2.7698	2.7196	2.6021	2.5361	2.5099	2.4746	2.4641
756.5527__17.81	17.81_756.5527m/z	3.2214	2.7529	2.523	2.4125	2.3478	2.3303	2.2964	2.287
122.0685__0.65	0.65_122.0685m/z	3.2031	2.7693	2.542	2.4	2.3778	2.3543	2.3221	2.3107
467.3001__14.76	14.76_467.3001n	3.1991	2.7478	2.5281	2.4011	2.3843	2.3746	2.3413	2.3305
300.6317__15.30	15.30_300.6317m/z	3.1849	2.7221	2.6742	2.5583	2.487	2.4628	2.4298	2.4192
834.6543__19.39	19.39_834.6543m/z	3.1505	2.8323	2.6077	2.4653	2.3826	2.3583	2.3482	2.3367
307.0500__4.09	4.09_307.0500m/z	3.1338	2.7364	2.5059	2.4411	2.3852	2.3598	2.3255	2.3241
213.1226__4.48	4.48_213.1226m/z	3.1323	2.6768	2.494	2.4172	2.3316	2.307	2.2761	2.2681
282.1119__15.20	15.20_282.1119n	3.1072	2.8279	2.7	2.55	2.4978	2.4717	2.4358	2.4278
357.1030__3.77	3.77_357.1030m/z	3.0893	2.6467	2.4705	2.363	2.2941	2.2711	2.2401	2.2297
211.0707__3.35	3.35_211.0707m/z	3.0877	2.6527	2.4319	2.2961	2.2183	2.1993	2.1791	2.1681
195.0756__3.75	3.75_195.0756m/z	3.081	2.6982	2.491	2.357	2.4083	2.3862	2.3549	2.343
150.0190__2.86	2.86_150.0190n	3.0769	2.6293	2.4985	2.4069	2.3221	2.3047	2.2747	2.2656
328.2599__15.51	15.51_328.2599n	3.0491	2.6056	2.3952	2.2723	2.2587	2.2346	2.2167	2.2082
282.0263__4.09	NA	3.0325	2.657	2.4343	2.3665	2.337	2.3121	2.2828	2.2761
266.6387__15.02	15.02_266.6387m/z	3.029	2.5887	2.4735	2.3417	2.3137	2.312	2.2788	2.2675
331.2253__11.02	11.02_331.2253m/z	2.9845	2.7047	2.4857	2.347	2.2953	2.2733	2.2411	2.2297
759.5407__18.46	18.46_759.5407n	2.9788	2.6271	2.4607	2.3539	2.302	2.2907	2.2574	2.2487
334.2135__11.19	11.19_334.2135n	2.975	2.6952	2.5111	2.3977	2.317	2.2923	2.2591	2.2493
212.0901__3.89	3.89_212.0901n	2.9467	2.5201	2.3777	2.3063	2.255	2.2338	2.2064	2.1954
146.0573__6.15	6.15_146.0573m/z	2.9386	2.6999	2.5281	2.4086	2.3262	2.3153	2.3232	2.3118
195.1121__2.23	2.23_195.1121m/z	2.9304	2.6575	2.4758	2.3619	2.3015	2.2782	2.248	2.2369
508.3384__15.41	15.41_508.3384m/z	2.928	2.5113	2.4353	2.3059	2.2896	2.2838	2.2574	2.2484
790.0447__18.33	NA	2.9259	2.5186	2.3089	2.1797	2.1027	2.0932	2.0629	2.0524
253.6305__14.76	NA	2.9221	2.5196	2.3191	2.2104	2.2181	2.2084	2.1771	2.1673
493.3162__15.02	15.02_493.3162n	2.9201	2.4974	2.3766	2.2548	2.233	2.234	2.2016	2.1909
539.3126__15.02	NA	2.9143	2.4934	2.4302	2.3006	2.2518	2.2554	2.2228	2.2122
218.9941__3.56	3.56_218.9941m/z	2.9141	2.8298	2.6172	2.4793	2.4186	2.3934	2.3667	2.3584
171.1123__4.58	4.58_171.1123m/z	2.9083	2.4981	2.3062	2.2253	2.1462	2.1234	2.0931	2.0884
245.1598__2.15	2.15_245.1598m/z	2.9069	2.7267	2.7242	2.6023	2.53	2.5037	2.4728	2.462
170.0805__2.28	2.28_170.0805m/z	2.8916	2.471	2.348	2.2577	2.2152	2.1918	2.1635	2.1526
174.1000__0.73	0.73_174.1000n	2.8912	2.5165	2.3106	2.19	2.1324	2.1097	2.0793	2.0699
199.1070__3.47	3.47_199.1070m/z	2.889	2.4692	2.39	2.3462	2.2741	2.2528	2.2233	2.2166
210.0744__4.94	4.94_210.0744n	2.886	2.5106	2.3003	2.2162	2.1723	2.1491	2.1181	2.1165
751.5510__19.15	19.15_751.5510n	2.885	2.5764	2.3602	2.2374	2.2031	2.1976	2.1733	2.163
204.1336__2.03	2.03_204.1336m/z	2.8731	2.4719	2.3159	2.2127	2.258	2.2358	2.2074	2.1975
547.2336__15.02	15.02_547.2336n	2.8658	2.4507	2.332	2.2104	2.201	2.1986	2.1667	2.1557
490.9468__15.49	15.49_490.9468m/z	2.86	2.5421	2.3926	2.2892	2.2225	2.2	2.1707	2.1597
261.6163__14.76	14.76_261.6163m/z	2.858	2.4584	2.2557	2.1578	2.1659	2.1599	2.1309	2.1212
318.2548__16.71	16.71_318.2548n	2.858	2.4439	2.511	2.4066	2.3324	2.3075	2.276	2.2653
258.6492__15.02	15.02_258.6492m/z	2.853	2.4384	2.3094	2.1866	2.1612	2.1546	2.1237	2.1153
379.2873__17.86	17.86_379.2873m/z	2.8522	2.5576	2.346	2.215	2.1491	2.1281	2.1046	2.0948
153.1147__2.03	2.03_153.1147n	2.8472	2.4417	2.2708	2.2302	2.1684	2.1454	2.1161	2.1099
777.5279__17.91	17.91_777.5279n	2.8463	2.4327	2.2289	2.1423	2.0799	2.0628	2.0328	2.023
290.1589__3.47	3.47_290.1589m/z	2.8274	2.4674	2.2595	2.1377	2.1478	2.1386	2.1336	2.1283
284.1585__15.30	15.30_284.1585m/z	2.8225	2.4164	2.3414	2.253	2.2097	2.1869	2.1552	2.1459
166.0719__3.54	3.54_166.0719m/z	2.8144	2.4096	2.2353	2.1106	2.0466	2.0252	2.0159	2.006
286.2283__16.71	16.71_286.2283n	2.808	2.4084	2.4228	2.303	2.2371	2.2147	2.1945	2.1841
148.0752__7.32	7.32_148.0752m/z	2.7855	2.4079	2.2237	2.1147	2.1388	2.1162	2.091	2.0817
190.0490__5.37	5.37_190.0490m/z	2.7849	2.469	2.2762	2.1633	2.2646	2.2405	2.2093	2.1997
120.0440__2.78	2.78_120.0440m/z	2.7651	2.5257	2.3159	2.1961	2.2064	2.1856	2.1538	2.1442
469.3063__14.76	NA	2.7642	2.383	2.2223	2.1239	2.0659	2.0897	2.0634	2.0535
303.6456__15.30	NA	2.7612	2.3699	2.3353	2.2262	2.1484	2.1257	2.1053	2.0978
211.0818__5.17	5.17_211.0818m/z	2.7391	2.3431	2.2099	2.1889	2.1451	2.1243	2.1014	2.0929
707.5220__17.78	17.78_707.5220m/z	2.7336	2.3364	2.1404	2.1021	2.0819	2.0665	2.0365	2.0272
777.0532__18.01	NA	2.7274	2.3519	2.1975	2.0751	2.002	1.9809	1.9889	1.9788
142.0859__0.91	0.91_142.0859m/z	2.723	2.3993	2.2882	2.1671	2.0904	2.0701	2.0522	2.0462
589.3280__15.30	NA	2.7119	2.3458	2.3499	2.2796	2.2499	2.2259	2.1939	2.1839
339.2669__14.78	14.78_339.2669m/z	2.7103	2.4919	2.3064	2.1827	2.1051	2.0845	2.069	2.0585
138.0658__5.78	5.78_138.0658m/z	2.7084	2.3227	2.1821	2.1298	2.0919	2.0698	2.0399	2.0296
181.0961__4.90	4.90_181.0961m/z	2.7018	2.3365	2.1396	2.0243	1.9636	1.9427	1.9145	1.9047
342.2553__16.69	16.69_342.2553n	2.6989	2.308	2.4184	2.318	2.2698	2.2467	2.2184	2.208
138.0546__0.69	0.69_138.0546m/z	2.6944	2.3043	2.1885	2.0959	2.0237	2.0096	1.9901	1.9815
344.2611__16.69	NA	2.6911	2.3028	2.4158	2.308	2.2606	2.2369	2.2131	2.2023
618.5216__19.13	19.13_618.5216n	2.6609	2.2762	2.0844	1.9691	1.9004	1.8861	1.86	1.8759
239.0937__3.39	3.39_239.0937n	2.6573	2.5277	2.3754	2.2516	2.1718	2.1487	2.1176	2.1072
217.1286__0.91	0.91_217.1286m/z	2.6566	2.3448	2.2499	2.128	2.1083	2.091	2.0663	2.056
311.6314__15.30	NA	2.6543	2.2997	2.2756	2.1691	2.0936	2.0714	2.0496	2.0398
136.0384__1.17	1.17_136.0384n	2.6489	2.32	2.1258	2.0365	1.966	1.9542	1.9261	1.9198
728.5824__17.99	17.99_728.5824n	2.6468	2.3457	2.2008	2.0777	2.0076	1.9871	1.977	1.967
310.2281__16.69	NA	2.6458	2.261	2.3783	2.2767	2.2338	2.2102	2.188	2.1777
720.5525__18.11	18.11_720.5525m/z	2.6427	2.2584	2.098	2.0337	1.964	1.9479	1.9284	1.922
275.6243__15.02	15.02_275.6243m/z	2.6377	2.2578	2.1428	2.0462	2.05	2.0524	2.0226	2.0133
563.3118__15.30	15.30_563.3118m/z	2.6343	2.2594	2.3102	2.2072	2.1337	2.1239	2.1181	2.1125
138.0488__1.17	1.17_138.0488m/z	2.6318	2.299	2.1058	2.0158	1.9465	1.931	1.9029	1.896
481.3158__15.20	15.20_481.3158n	2.6291	2.2512	2.1615	2.0423	2.002	1.9907	1.9997	1.9933
219.1104__3.88	3.88_219.1104n	2.623	2.333	2.1376	2.0349	1.9647	1.9456	1.9191	1.9129
145.0524__2.78	2.78_145.0524n	2.6214	2.4089	2.2179	2.1112	2.1306	2.1102	2.0795	2.0698
302.1954__4.01	4.01_302.1954m/z	2.6182	2.3703	2.3214	2.2941	2.2236	2.2005	2.1782	2.1712
126.0215__0.67	0.67_126.0215m/z	2.5989	2.2223	2.0351	1.936	1.8728	1.8552	1.855	1.8462
741.5669__18.44	18.44_741.5669n	2.5966	2.4417	2.2373	2.1124	2.0381	2.0204	1.9916	1.9826
469.3027__15.81	15.81_469.3027m/z	2.5899	2.2133	2.036	1.9583	1.8908	1.8723	1.8451	1.8358
808.6447__18.87	18.87_808.6447n	2.5842	2.3772	2.2083	2.0855	2.0116	1.9926	1.9684	1.9583
572.2976__15.30	15.30_572.2976m/z	2.5818	2.2063	2.2674	2.1692	2.1034	2.0956	2.0856	2.0776
221.0635__1.05	1.05_221.0635m/z	2.5813	2.2072	2.0779	1.9754	1.9085	1.8939	1.8725	1.8632
346.2210__7.64	7.64_346.2210m/z	2.5767	2.253	2.0696	1.9675	1.9041	1.8841	1.8632	1.8554
191.0577__2.78	2.78_191.0577n	2.5724	2.3793	2.1842	2.0756	2.1033	2.0833	2.053	2.0434
386.2445__12.64	12.64_386.2445n	2.5723	2.5481	2.3781	2.2466	2.1714	2.1487	2.1253	2.1164
438.0445__4.09	4.09_438.0445m/z	2.5706	2.2025	2.0646	2.0568	2.0134	1.9919	1.9677	1.959
124.0502__4.67	4.67_124.0502m/z	2.5645	2.21	2.0463	1.9773	1.9784	1.9584	1.9301	1.9207
468.2988__14.89	14.89_468.2988m/z	2.563	2.207	2.0299	1.9644	1.9669	1.9614	1.9335	1.9319
157.0602__1.12	1.12_157.0602m/z	2.5615	2.2882	2.0984	1.996	1.9895	1.9684	1.9421	1.9335
312.6316__15.30	NA	2.5591	2.1975	2.1715	2.0631	1.9898	1.9687	1.9553	1.9493
288.2155__8.42	8.42_288.2155m/z	2.552	2.2942	2.1025	1.9993	1.9813	1.9611	1.9443	1.935
275.1239__11.80	11.80_275.1239m/z	2.5339	2.5398	2.3327	2.2262	2.1533	2.1307	2.1024	2.0971
453.3326__17.46	17.46_453.3326m/z	2.528	2.2483	2.0623	1.956	1.8879	1.8691	1.8507	1.8643
137.0749__1.19	1.19_137.0749m/z	2.524	2.2107	2.0245	1.9283	1.862	1.8468	1.8201	1.814
272.1844__6.33	6.33_272.1844m/z	2.5201	2.205	2.035	1.941	1.8784	1.8593	1.8332	1.8257
257.1888__9.51	9.51_257.1888m/z	2.52	2.254	2.122	2.0066	1.9417	1.9235	1.9083	1.9001
756.6135__18.56	18.56_756.6135n	2.5119	2.2007	2.1642	2.0843	2.0197	1.9988	1.9774	1.9682
266.1376__5.04	5.04_266.1376m/z	2.5063	2.1421	2.0523	1.9898	1.928	1.9076	1.8798	1.8704
273.0467__4.11	4.11_273.0467n	2.4988	2.1634	2.0115	1.9572	1.8892	1.8722	1.8469	1.8404
117.0576__2.78	2.78_117.0576n	2.4921	2.2536	2.0815	1.9884	2.0016	1.9833	1.9544	1.9463
774.6002__18.92	18.92_774.6002m/z	2.4906	2.1373	1.9704	1.8826	1.8517	1.8325	1.8119	1.8026
350.1347__11.54	11.54_350.1347m/z	2.4826	2.2992	2.2723	2.2251	2.1862	2.1632	2.1318	2.1257
572.3055__5.37	5.37_572.3055n	2.4823	2.2616	2.1683	2.0862	2.0265	2.0061	1.9769	1.9711
132.0726__1.34	1.34_132.0726n	2.4815	2.2549	2.0687	2.025	2.0065	1.9916	1.9639	1.9556
374.2810__13.28	13.28_374.2810n	2.4811	2.2491	2.0935	1.9777	1.9264	1.9062	1.8807	1.8718
180.0646__4.67	4.67_180.0646n	2.4787	2.1301	1.9861	1.9512	1.9474	1.9292	1.9011	1.892
196.0907__5.78	5.78_196.0907m/z	2.4786	2.1203	2.0123	1.9769	1.9371	1.9166	1.8897	1.8802
198.0746__1.07	1.07_198.0746n	2.4779	2.1179	2.0194	1.9333	1.8731	1.8545	1.8287	1.8227
292.1562__5.62	5.62_292.1562m/z	2.4768	2.1214	1.9438	1.8365	1.8025	1.7864	1.7608	1.7519
816.5502__18.07	18.07_816.5502m/z	2.4715	2.148	2.0303	1.9197	1.8606	1.8498	1.8339	1.8261
392.2912__15.91	15.91_392.2912n	2.4713	2.1786	2.0091	1.8968	1.8329	1.8194	1.7963	1.7871
220.0841__2.08	2.08_220.0841n	2.4673	2.1604	2.0353	1.9555	2.0181	2.0006	1.9756	1.9656
773.5870__18.46	18.46_773.5870m/z	2.4546	2.1412	1.9709	1.8621	1.796	1.7829	1.8093	1.8015
237.2201__15.51	15.51_237.2201m/z	2.4527	2.0969	1.9585	1.8526	1.826	1.813	1.7909	1.7863
871.6452__14.60	NA	2.4495	2.2215	2.0524	2.0959	2.0216	2.0077	1.9964	1.9871
159.0684__2.30	2.30_159.0684n	2.4466	2.0951	1.937	1.8359	1.7749	1.7583	1.7538	1.7453
215.0614__6.03	6.03_215.0614n	2.4368	2.0875	1.9428	1.8969	1.8656	1.8459	1.8232	1.8139
413.2647__15.67	15.67_413.2647m/z	2.4365	2.1689	1.9861	1.8891	1.8247	1.8074	1.784	1.7792
391.2830__13.85	13.85_391.2830m/z	2.4228	2.2438	2.1336	2.0285	1.9571	1.9388	1.9453	1.9355
320.2609__16.74	NA	2.4225	2.0704	2.1685	2.0804	2.0188	1.9973	1.9713	1.9621
183.0532__2.80	2.80_183.0532n	2.4208	2.0801	1.9223	1.8622	1.7969	1.7828	1.7788	1.7709
259.6487__15.86	15.86_259.6487m/z	2.4131	2.2882	2.1409	2.0323	1.9603	1.9476	1.9192	1.9152
94.0650__0.71	0.71_94.0650m/z	2.41	2.082	1.9126	1.807	1.7473	1.7307	1.7065	1.6986
478.2912__15.37	15.37_478.2912m/z	2.4053	2.1082	1.9566	1.9424	1.876	1.872	1.8552	1.8459
241.1722__13.28	NA	2.405	2.2995	2.118	2.0251	1.9536	1.9378	1.9292	1.9196
699.5635__17.49	17.49_699.5635n	2.4049	2.2675	2.0791	1.9983	1.944	1.9238	1.9151	1.9062
194.0803__5.78	5.78_194.0803n	2.4035	2.0569	1.9551	1.9282	1.8949	1.8752	1.8488	1.8394
787.5960__18.67	NA	2.3962	2.0489	1.9781	1.9267	1.9542	1.9366	1.9127	1.9034
365.2647__15.84	15.84_365.2647m/z	2.3874	2.0401	1.8688	1.7712	1.7501	1.7315	1.708	1.7049
118.1091__0.67	NA	2.3828	2.0435	1.92	1.8512	1.8224	1.8176	1.7912	1.7853
546.3446__15.51	15.51_546.3446m/z	2.3806	2.0345	1.9303	1.8264	1.7919	1.8043	1.7973	1.7889
260.6382__15.20	15.20_260.6382m/z	2.3636	2.0199	1.9518	1.8427	1.8024	1.7891	1.7973	1.7936
495.3228__15.02	NA	2.3618	2.0275	1.9184	1.8376	1.8226	1.8389	1.8129	1.8037
121.0717__0.63	0.63_121.0717m/z	2.3581	2.0324	1.9479	1.8416	1.934	1.9277	1.9055	1.8958
244.1532__4.46	4.46_244.1532m/z	2.3524	2.0573	1.983	1.9224	1.8872	1.868	1.8414	1.832
152.0585__2.38	2.38_152.0585n	2.3487	2.0286	1.8911	1.7995	1.7893	1.7852	1.789	1.7827
438.3181__13.25	NA	2.3457	2.2912	2.0986	2.0055	1.9343	1.9165	1.8994	1.8898
375.2880__13.67	13.67_375.2880m/z	2.344	2.1369	2.0392	1.9527	1.8966	1.8804	1.8901	1.8815
180.0643__4.82	4.82_180.0643n	2.3288	2.0044	1.8552	1.83	1.8841	1.8691	1.8444	1.8351
360.2883__16.69	16.69_360.2883m/z	2.3209	1.986	2.0485	1.984	1.9199	1.8998	1.8757	1.8684
380.2311__15.46	NA	2.3202	1.9867	1.8334	1.7624	1.7017	1.6835	1.6688	1.6654
196.1209__5.56	5.56_196.1209n	2.3156	1.9829	1.9132	1.9226	1.8587	1.8396	1.8138	1.807
296.1653__15.20	15.20_296.1653n	2.3112	2.1906	2.1186	2.0012	1.9692	1.9502	1.9218	1.9125
214.1310__4.14	4.14_214.1310n	2.31	2.0386	1.8733	1.775	1.7738	1.7557	1.7362	1.7359
584.4128__13.83	NA	2.3049	2.2863	2.1174	2.1097	2.0363	2.0146	1.9994	1.9897
439.2682__13.70	13.70_439.2682n	2.3017	1.9845	1.8432	1.8074	1.8414	1.8229	1.7964	1.7876
302.1949__3.47	3.47_302.1949m/z	2.2984	2.0675	2.0243	1.9927	1.9607	1.94	1.912	1.9043
348.1553__13.75	13.75_348.1553m/z	2.297	2.1035	1.9911	1.8976	1.8436	1.8245	1.8009	1.7963
450.2949__16.14	16.14_450.2949m/z	2.2968	2.0799	1.9575	1.866	1.8185	1.7991	1.7733	1.7681
566.2696__10.73	NA	2.2949	2.1713	2.0197	1.9073	1.8428	1.8287	1.8126	1.8035
487.3022__14.89	14.89_487.3022m/z	2.2888	1.974	1.8804	1.8899	1.8247	1.8156	1.8006	1.7923
901.6384__19.41	19.41_901.6384m/z	2.2884	1.9634	1.8024	1.7062	1.6461	1.629	1.6053	1.5973
153.0423__2.35	2.35_153.0423n	2.2871	1.9707	1.8411	1.7552	1.762	1.753	1.7656	1.7586
244.0913__0.87	0.87_244.0913m/z	2.2865	1.968	1.8147	1.7209	1.7343	1.7177	1.6936	1.687
496.3614__13.80	NA	2.286	2.0196	1.8511	1.7862	1.7265	1.7217	1.7091	1.7093
832.6634__19.21	19.21_832.6634m/z	2.2823	1.9507	1.7889	1.7005	1.6535	1.6499	1.6263	1.618
118.0628__3.56	3.56_118.0628n	2.2796	2.2209	2.0343	1.9238	1.8576	1.8403	1.8299	1.8274
253.1171__3.99	3.99_253.1171m/z	2.2734	2.0508	1.8794	1.7803	1.9467	1.9414	1.914	1.9045
114.1275__6.19	6.19_114.1275m/z	2.2672	2.0911	1.9738	1.8666	1.8361	1.8177	1.7939	1.7871
211.0572__4.74	4.74_211.0572m/z	2.2602	1.9559	1.8198	1.7181	1.8196	1.8057	1.8082	1.809
259.1891__11.88	11.88_259.1891m/z	2.2516	2.0122	1.8587	1.7574	1.6994	1.6813	1.658	1.6781
321.1177__4.24	4.24_321.1177m/z	2.2516	2.0116	1.8456	1.7982	1.786	1.7677	1.7543	1.7453
147.0895__1.27	1.27_147.0895n	2.2505	1.9741	1.816	1.7403	1.6941	1.6771	1.6546	1.6462
730.5983__18.41	18.41_730.5983n	2.25	1.9367	1.8173	1.7161	1.6577	1.6436	1.6472	1.639
416.7791__18.59	18.59_416.7791m/z	2.2488	2.1089	1.9317	1.8237	1.7753	1.7685	1.7433	1.735
118.0859__0.65	0.65_118.0859m/z	2.2443	1.9455	1.81	1.748	1.766	1.7593	1.7403	1.7332
517.2848__15.37	NA	2.2437	1.9251	1.7819	1.7974	1.7498	1.7496	1.7331	1.7321
182.0603__4.14	4.14_182.0603m/z	2.2427	2.042	1.9661	1.8807	1.8243	1.805	1.7789	1.7709
784.6457__19.31	19.31_784.6457n	2.2376	2.0397	1.9549	1.8504	1.7922	1.7732	1.7716	1.763
777.6941__11.64	11.64_777.6941m/z	2.2358	1.9435	1.7931	1.7155	1.6564	1.6482	1.6246	1.6169
160.1329__6.19	6.19_160.1329m/z	2.2302	2.0583	1.9419	1.8358	1.8028	1.7845	1.7614	1.7551
570.3970__13.36	NA	2.2287	2.1185	1.9591	1.8747	1.8134	1.795	1.7851	1.7786
314.1221__1.02	1.02_314.1221m/z	2.228	1.9691	1.8398	1.7445	1.6996	1.686	1.6685	1.6617
310.1449__13.23	NA	2.2196	1.9536	1.8847	1.8999	1.8523	1.834	1.8188	1.8096
372.2654__13.88	13.88_372.2654n	2.2147	1.9889	1.8316	1.7328	1.6756	1.6681	1.6793	1.6719
149.0633__1.93	1.93_149.0633m/z	2.2128	2.0732	1.9531	1.88	1.8423	1.8301	1.8118	1.8027
202.1178__1.64	1.64_202.1178m/z	2.211	1.9162	1.831	1.785	1.8369	1.8204	1.7973	1.7882
763.5934__18.56	18.56_763.5934m/z	2.1973	1.8813	1.7342	1.7383	1.7362	1.7237	1.6991	1.6947
706.5830__17.86	17.86_706.5830m/z	2.1951	2.0593	1.8858	1.8004	1.7372	1.7212	1.7372	1.7302
191.0846__13.77	13.77_191.0846m/z	2.192	1.9182	1.757	1.672	1.6238	1.6078	1.5995	1.5914
136.0425__0.75	0.75_136.0425m/z	2.1914	1.9456	1.8381	1.7535	1.6969	1.6792	1.6595	1.6548
153.0628__2.38	2.38_153.0628m/z	2.1889	1.8819	1.7893	1.7637	1.714	1.7151	1.7441	1.7402
759.5771__18.54	18.54_759.5771n	2.181	1.8663	1.7292	1.7434	1.7433	1.7286	1.7067	1.7017
149.1000__1.27	1.27_149.1000m/z	2.1801	1.9168	1.7865	1.6908	1.6357	1.6188	1.5992	1.5928
795.5739__18.77	18.77_795.5739m/z	2.18	1.8831	1.7363	1.7478	1.7114	1.6941	1.6707	1.6622
559.4318__17.78	17.78_559.4318m/z	2.1789	1.8845	1.7439	1.6584	1.6073	1.5904	1.5679	1.5662
204.0488__3.56	NA	2.1784	2.2343	2.0573	1.9625	1.9034	1.8848	1.8625	1.856
106.0494__0.65	0.65_106.0494m/z	2.1777	1.9064	1.7835	1.7079	1.6487	1.6561	1.6837	1.6752
431.2459__14.78	14.78_431.2459m/z	2.1754	1.9748	1.8145	1.7249	1.6638	1.6537	1.6435	1.6375
402.7714__18.09	18.09_402.7714m/z	2.1709	1.857	1.7537	1.6563	1.6324	1.6235	1.6062	1.5981
298.1134__3.54	3.54_298.1134m/z	2.1661	1.8651	1.821	1.9259	1.8932	1.8987	1.8715	1.862
223.1685__16.48	16.48_223.1685m/z	2.1587	1.8507	1.7211	1.6248	1.5815	1.5668	1.5532	1.5464
540.3867__13.83	13.83_540.3867n	2.1507	2.2019	2.0216	1.9792	1.9093	1.8894	1.8672	1.8583
758.5096__17.54	17.54_758.5096n	2.1493	1.8727	1.7715	1.676	1.6166	1.602	1.5857	1.5803
819.6132__19.07	19.07_819.6132n	2.144	1.839	1.7025	1.627	1.5865	1.6211	1.6188	1.6186
361.2723__15.22	15.22_361.2723m/z	2.1434	2.0695	1.905	1.8027	1.7578	1.7626	1.7458	1.74
746.5088__18.46	18.46_746.5088m/z	2.142	1.8643	1.7152	1.6203	1.5757	1.5651	1.5844	1.5782
195.0378__5.78	5.78_195.0378m/z	2.1382	1.8272	1.7654	1.7659	1.7646	1.7465	1.7211	1.7123
669.4933__17.09	17.09_669.4933m/z	2.137	1.8272	1.7154	1.6244	1.603	1.589	1.5778	1.5701
209.1161__10.66	10.66_209.1161m/z	2.1366	1.8273	1.6811	1.6054	1.5526	1.536	1.5346	1.5271
489.8001__15.75	NA	2.1366	1.8671	1.7513	1.6797	1.6449	1.6485	1.6248	1.6176
227.0382__3.01	3.01_227.0382m/z	2.1344	1.8247	1.8294	1.7388	1.6791	1.6616	1.6555	1.6477
338.2594__13.85	NA	2.1336	1.9727	1.807	1.7137	1.6529	1.6403	1.6173	1.6091
818.5579__14.25	NA	2.1313	2.2119	2.0339	2.0098	1.9404	1.9201	1.897	1.8903
598.4285__14.28	14.28_598.4285n	2.1308	2.2321	2.044	1.9912	1.9223	1.9024	1.8748	1.8678
309.2383__16.12	16.12_309.2383m/z	2.1301	1.8414	1.7257	1.631	1.5766	1.5601	1.5597	1.5712
302.1868__9.51	9.51_302.1868n	2.1238	1.8923	1.7668	1.668	1.61	1.5972	1.5911	1.5842
218.1387__1.95	1.95_218.1387m/z	2.1214	1.9255	1.8663	1.778	1.787	1.768	1.7473	1.7501
402.7639__18.33	18.33_402.7639m/z	2.1161	1.9163	1.7653	1.667	1.6104	1.5961	1.594	1.5874
468.3203__16.44	16.44_468.3203n	2.1122	1.842	1.7431	1.6486	1.5965	1.5869	1.5733	1.5655
613.4789__18.49	18.49_613.4789m/z	2.1096	1.8036	1.6524	1.566	1.5156	1.5113	1.4912	1.5069
331.2254__10.54	10.54_331.2254m/z	2.1082	1.9088	1.7487	1.6532	1.6299	1.6149	1.6058	1.5977
174.1235__2.10	2.10_174.1235m/z	2.1077	1.803	1.7472	1.6909	1.7592	1.7418	1.7349	1.7261
319.1138__10.44	10.44_319.1138m/z	2.1047	1.808	1.6651	1.5751	1.5397	1.5306	1.5269	1.5203
241.0570__5.62	5.62_241.0570m/z	2.1029	1.7993	1.6966	1.6798	1.6202	1.6052	1.582	1.5779
445.2342__10.57	10.57_445.2342m/z	2.1023	1.867	1.7099	1.6349	1.6245	1.6104	1.6039	1.5978
302.2313__9.67	9.67_302.2313m/z	2.1019	1.8288	1.6748	1.5994	1.5853	1.5688	1.5461	1.5382
243.1093__6.35	6.35_243.1093m/z	2.1012	1.8483	1.7266	1.6378	1.5868	1.5716	1.5491	1.5504
264.1325__11.90	NA	2.0964	1.9102	1.7493	1.6636	1.6046	1.6003	1.5771	1.5761
490.3652__15.44	15.44_490.3652n	2.0961	1.8457	1.7215	1.6316	1.6169	1.6127	1.5901	1.5837
820.0986__18.77	NA	2.0922	1.7897	1.6552	1.661	1.6152	1.6211	1.5977	1.5918
166.0858__0.98	0.98_166.0858m/z	2.0917	1.8944	1.7664	1.6677	1.6093	1.6039	1.5849	1.5771
811.6082__18.59	18.59_811.6082n	2.0901	1.9179	1.7643	1.6656	1.6274	1.61	1.6027	1.5951
417.3215__19.41	19.41_417.3215m/z	2.0888	1.7892	1.7152	1.6318	1.5773	1.5636	1.5409	1.5335
485.2932__16.44	16.44_485.2932m/z	2.0838	1.7962	1.7021	1.6231	1.5892	1.5733	1.553	1.5455
403.2653__12.54	12.54_403.2653m/z	2.0812	1.9685	1.8182	1.7454	1.687	1.6703	1.6618	1.6548
194.0780__3.95	3.95_194.0780m/z	2.0756	1.7858	1.6501	1.5696	1.6278	1.6106	1.6107	1.603
237.0059__7.03	7.03_237.0059m/z	2.0744	1.9389	1.81	1.7142	1.6573	1.6468	1.6267	1.6251
468.3291__12.71	NA	2.0735	1.9863	1.8286	1.7433	1.6935	1.6807	1.6743	1.6685
774.5313__14.25	14.25_774.5313n	2.0717	2.1947	2.0102	1.9803	1.9138	1.8936	1.8732	1.8664
1051.4365__7.24	NA	2.0667	1.7666	1.6574	1.6243	1.6538	1.6541	1.639	1.6455
529.3486__15.49	15.49_529.3486m/z	2.0653	1.9115	1.7534	1.6996	1.6404	1.6232	1.6022	1.5941
246.1366__4.58	4.58_246.1366n	2.0648	1.9245	1.8079	1.7082	1.6562	1.6421	1.6282	1.62
496.2303__9.51	9.51_496.2303n	2.0642	1.8486	1.753	1.6561	1.6037	1.5887	1.5777	1.5735
231.1547__15.02	NA	2.058	1.8349	1.8167	1.7397	1.7009	1.7435	1.72	1.7119
293.0486__5.08	5.08_293.0486m/z	2.0574	1.7632	1.6548	1.5746	1.5888	1.5733	1.5504	1.5427
75.0803__0.67	NA	2.0564	1.7923	1.701	1.6307	1.6513	1.6359	1.6121	1.6092
430.2530__14.86	NA	2.0563	1.8292	1.6791	1.6139	1.5913	1.6039	1.5809	1.5769
795.6138__19.21	19.21_795.6138n	2.0547	1.8985	1.759	1.6667	1.6384	1.632	1.6136	1.6058
526.3712__13.33	NA	2.0521	2.0657	1.9025	1.8416	1.7782	1.7602	1.7569	1.7491
862.5847__14.25	NA	2.052	2.1868	2.0108	1.9641	1.8944	1.8743	1.8538	1.8462
161.1360__6.19	6.19_161.1360m/z	2.05	1.8718	1.7585	1.6604	1.6235	1.6076	1.5842	1.5772
181.1158__4.68	4.68_181.1158m/z	2.0488	1.766	1.6481	1.6337	1.6701	1.6527	1.6291	1.621
194.1300__12.91	12.91_194.1300n	2.0485	1.779	1.6828	1.6056	1.5505	1.5348	1.5141	1.5128
628.4391__13.83	13.83_628.4391n	2.048	2.1322	1.9708	1.9569	1.8873	1.8675	1.8545	1.845
175.1241__14.28	NA	2.043	2.0536	1.8806	1.8716	1.8052	1.791	1.7855	1.777
613.3785__9.72	9.72_613.3785m/z	2.04	1.8921	1.7331	1.6792	1.6322	1.6308	1.6126	1.6044
513.3535__16.05	16.05_513.3535m/z	2.0393	1.805	1.6664	1.5816	1.5259	1.5133	1.4914	1.4847
255.1061__0.67	0.67_255.1061m/z	2.0265	1.7465	1.6792	1.6135	1.5656	1.5938	1.571	1.5672
220.0253__3.56	3.56_220.0253n	2.0264	2.0106	1.8433	1.7553	1.6934	1.6783	1.6623	1.6603
502.8382__14.60	NA	2.0253	1.9076	1.7675	1.8536	1.7877	1.7729	1.7854	1.777
642.4547__14.25	NA	2.0222	2.2222	2.0349	1.9841	1.9137	1.8932	1.8677	1.8601
743.5826__18.87	18.87_743.5826n	2.021	1.953	1.805	1.7041	1.6435	1.6405	1.6166	1.6112
384.0701__5.33	5.33_384.0701m/z	2.0186	1.8529	1.898	1.8982	1.8884	1.8742	1.863	1.8551
575.3121__15.30	15.30_575.3121m/z	2.0182	1.7325	1.6512	1.5777	1.5239	1.5148	1.5044	1.504
457.9395__15.49	15.49_457.9395m/z	2.0181	1.8494	1.7233	1.6287	1.5709	1.5548	1.5344	1.5266
145.0737__2.20	2.20_145.0737n	2.0139	1.7371	1.9245	1.9046	1.9182	1.8997	1.8724	1.8629
435.2032__15.98	15.98_435.2032m/z	2.0134	1.7326	1.5871	1.4998	1.5061	1.5105	1.4895	1.4819
133.0373__0.80	0.80_133.0373n	2.0114	1.7254	1.6183	1.5567	1.5274	1.526	1.5228	1.5191
506.2509__10.39	10.39_506.2509n	2.0097	1.8545	1.703	1.6253	1.5741	1.5645	1.571	1.5633
210.1364__6.97	6.97_210.1364n	2.0095	1.7221	1.6497	1.656	1.6252	1.6112	1.588	1.5802
331.2253__10.88	10.88_331.2253m/z	2.0085	1.9297	1.7746	1.6847	1.6693	1.6534	1.6294	1.625
551.3034__1.67	NA	2.0067	1.7484	1.6014	1.5418	1.5039	1.5071	1.5418	1.5364
442.2914__15.41	15.41_442.2914n	2.0063	1.8226	1.7013	1.6598	1.6202	1.6195	1.5985	1.5922
75.0683__0.63	0.63_75.0683n	2.0056	1.7255	1.7908	1.741	1.694	1.6847	1.6698	1.6613
252.9781__7.03	7.03_252.9781m/z	2.0051	1.9382	1.8621	1.7738	1.721	1.7077	1.6843	1.6794
399.2725__15.15	15.15_399.2725m/z	2.004	1.7629	1.6146	1.6068	1.5813	1.6249	1.6137	1.6068
554.4021__14.31	NA	2.0029	2.1857	2.0022	1.9475	1.8788	1.8589	1.8319	1.8248
1052.7055__14.55	NA	1.999	2.1618	1.9885	1.9683	1.8995	1.8794	1.8573	1.8505
876.6001__14.60	NA	1.9974	2.0717	1.8998	1.8487	1.7866	1.7689	1.7432	1.7389
424.3027__12.67	12.67_424.3027n	1.9955	1.934	1.7777	1.6939	1.6429	1.6344	1.6224	1.6177
185.1277__6.17	6.17_185.1277m/z	1.9934	1.704	1.674	1.749	1.6921	1.6766	1.6529	1.6504
155.0445__0.93	0.93_155.0445m/z	1.9857	1.7019	1.7553	1.7062	1.8699	1.8561	1.8344	1.8267
191.0806__2.93	2.93_191.0806m/z	1.9839	1.6968	1.6205	1.53	1.4932	1.4854	1.4798	1.4726
535.3270__13.59	NA	1.9812	1.7574	1.635	1.5445	1.49	1.4745	1.4534	1.4474
278.6441__1.67	1.67_278.6441m/z	1.9799	1.7338	1.5877	1.5163	1.487	1.4996	1.5418	1.5352
432.1194__5.39	5.39_432.1194n	1.9793	1.8339	1.6807	1.589	1.669	1.6512	1.6448	1.6369
466.3499__14.33	NA	1.9791	2.1284	1.9528	1.8568	1.8106	1.7913	1.7677	1.759
906.6109__14.25	NA	1.979	2.1037	1.9361	1.9074	1.8397	1.8201	1.7991	1.7904
277.1185__13.77	13.77_277.1185m/z	1.9784	1.7105	1.568	1.5119	1.4587	1.4455	1.425	1.4205
832.5735__14.60	NA	1.978	2.1556	1.9747	1.9429	1.8783	1.8583	1.8332	1.8261
920.6263__14.57	NA	1.9764	2.1592	1.9809	1.9438	1.8763	1.8563	1.8295	1.8234
475.3233__13.83	13.83_475.3233m/z	1.9753	2.1053	1.9351	1.8945	1.8285	1.8089	1.784	1.7764
148.0033__0.63	0.63_148.0033m/z	1.9719	1.6851	1.5612	1.4741	1.4217	1.4067	1.4038	1.3979
232.1530__6.08	6.08_232.1530m/z	1.9718	1.9303	1.7683	1.8149	1.7508	1.7369	1.7129	1.7061
1008.6792__14.57	NA	1.9707	2.1457	1.9724	1.9514	1.8831	1.863	1.8391	1.8328
1919.7157__16.94	NA	1.9706	1.7564	1.6094	1.5268	1.4734	1.4614	1.4578	1.4511
788.5441__14.60	14.60_788.5441n	1.9706	2.1281	1.9502	1.9247	1.8581	1.8386	1.8136	1.8058
132.0652__0.65	0.65_132.0652m/z	1.9692	1.7157	1.7126	1.6273	1.6082	1.5941	1.623	1.6159
445.2507__1.67	1.67_445.2507m/z	1.9645	1.7023	1.5712	1.5113	1.4648	1.4595	1.4555	1.4483
686.4787__14.25	NA	1.9645	2.1889	2.0044	1.9803	1.9119	1.8914	1.868	1.8601
535.3445__12.78	12.78_535.3445m/z	1.9628	1.9151	1.756	1.66	1.6286	1.6138	1.6042	1.5996
532.2324__5.75	5.75_532.2324m/z	1.962	1.6784	1.5563	1.526	1.5122	1.4964	1.4746	1.4788
424.2723__15.75	15.75_424.2723n	1.9596	1.7409	1.6454	1.6055	1.5547	1.5381	1.5224	1.5273
369.0618__13.08	13.08_369.0618m/z	1.9582	1.8453	1.7551	1.6684	1.8049	1.7872	1.7839	1.7787
565.2609__11.02	11.02_565.2609m/z	1.9579	1.9594	1.7948	1.7056	1.7105	1.6938	1.6796	1.674
636.3970__16.84	16.84_636.3970m/z	1.9564	1.8035	1.6627	1.5973	1.5464	1.53	1.5194	1.5155
186.1122__0.91	0.91_186.1122m/z	1.9525	2.1621	2.1623	2.1041	2.0381	2.024	1.9969	1.9868
586.3919__11.86	NA	1.95	1.792	1.6676	1.5746	1.5825	1.5679	1.5604	1.5569
419.7467__18.09	18.09_419.7467m/z	1.9494	1.6663	1.5497	1.463	1.4483	1.4518	1.434	1.4267
174.0290__7.03	7.03_174.0290n	1.9488	1.8064	1.7037	1.6427	1.5847	1.5761	1.5629	1.5612
94.0651__2.78	2.78_94.0651m/z	1.9469	1.8329	1.6928	1.6219	1.665	1.6566	1.6352	1.6274
268.1299__13.08	13.08_268.1299n	1.9441	1.7335	1.5894	1.5009	1.6518	1.6392	1.6263	1.6181
231.1439__0.69	0.69_231.1439m/z	1.9438	1.6711	1.5306	1.4787	1.6216	1.6159	1.598	1.5907
185.1276__5.97	5.97_185.1276m/z	1.9377	1.6643	1.7282	1.8526	1.8353	1.8289	1.8161	1.8093
173.0476__5.84	5.84_173.0476n	1.9359	1.7006	1.6043	1.5819	1.5509	1.5353	1.5221	1.5148
92.0472__0.67	0.67_92.0472n	1.9324	1.6514	1.6602	1.5962	1.5756	1.5894	1.5663	1.561
204.1335__2.48	2.48_204.1335m/z	1.9303	1.6501	1.6257	1.576	1.6367	1.6193	1.6094	1.6012
841.4187__8.70	NA	1.9297	1.6492	1.5943	1.5989	1.5431	1.5325	1.5175	1.5221
283.1527__13.08	13.08_283.1527m/z	1.9295	1.722	1.5776	1.4893	1.6405	1.6269	1.6159	1.6077
1013.4831__7.24	NA	1.9268	1.6537	1.5274	1.472	1.5039	1.5001	1.4982	1.506
194.0578__2.61	2.61_194.0578n	1.9251	1.6928	1.6111	1.5474	1.4959	1.4815	1.4605	1.4531
332.2342__14.94	14.94_332.2342n	1.9248	1.6756	1.5483	1.4617	1.411	1.3959	1.3895	1.3928
750.5419__18.95	18.95_750.5419m/z	1.9208	1.6509	1.5118	1.4491	1.4315	1.4734	1.4763	1.4705
496.2534__12.04	12.04_496.2534m/z	1.9206	1.8165	1.7564	1.7184	1.6784	1.661	1.6371	1.6338
143.0311__1.15	1.15_143.0311m/z	1.9175	1.7945	1.6769	1.6243	1.5763	1.5647	1.5419	1.5341
185.0417__2.90	2.90_185.0417m/z	1.9152	1.6615	1.5791	1.5907	1.6652	1.6518	1.6347	1.6265
285.1362__12.54	12.54_285.1362n	1.9128	1.8081	1.7497	1.7168	1.6581	1.6404	1.6253	1.6195
1019.5031__7.24	NA	1.9086	1.6379	1.5165	1.4623	1.5069	1.4992	1.4973	1.509
298.0956__4.78	4.78_298.0956m/z	1.9065	1.6689	1.7691	1.7396	1.84	1.8205	1.7973	1.7882
209.1189__15.75	15.75_209.1189m/z	1.9049	1.6498	1.5895	1.5633	1.5163	1.5003	1.4873	1.4893
467.2968__15.81	15.81_467.2968m/z	1.9047	1.7612	1.6469	1.6561	1.6364	1.6312	1.6286	1.6214
1096.7312__14.55	NA	1.9043	2.0624	1.8976	1.8714	1.8053	1.786	1.7639	1.7572
265.1263__15.41	15.41_265.1263m/z	1.9037	1.6318	1.4959	1.4127	1.3698	1.356	1.344	1.3516
584.2983__15.30	15.30_584.2983m/z	1.9031	1.6263	1.5678	1.4808	1.4303	1.4154	1.4323	1.4253
97.0283__0.67	0.67_97.0283m/z	1.9011	1.6285	1.5084	1.4262	1.3793	1.3985	1.4133	1.4079
285.0771__11.80	11.80_285.0771m/z	1.8976	1.6372	1.4992	1.4366	1.3882	1.3771	1.3578	1.3702
950.6372__14.25	NA	1.8971	2.0903	1.9195	1.8599	1.794	1.7756	1.7588	1.7508
242.1573__15.20	NA	1.8965	1.7796	1.7166	1.6215	1.6136	1.5985	1.576	1.5681
246.1693__4.82	4.82_246.1693m/z	1.8964	1.7699	1.6478	1.5789	1.5925	1.5826	1.578	1.5793
212.0709__5.34	5.34_212.0709m/z	1.8958	1.6803	1.573	1.4861	1.4364	1.4212	1.4024	1.3979
300.1978__12.02	12.02_300.1978m/z	1.8944	1.7221	1.6427	1.5653	1.5684	1.5584	1.5487	1.5632
313.1007__13.08	13.08_313.1007m/z	1.8922	1.7327	1.6188	1.5373	1.5528	1.5366	1.5172	1.5195
267.1327__4.36	4.36_267.1327m/z	1.8898	1.6382	1.5014	1.4235	1.3734	1.3819	1.3682	1.3633
262.0366__1.55	1.55_262.0366m/z	1.8896	1.6864	1.6382	1.604	1.6711	1.6539	1.6325	1.6255
231.0230__8.13	8.13_231.0230m/z	1.8889	1.6898	1.5582	1.5587	1.5866	1.571	1.5669	1.5589
236.1715__16.10	16.10_236.1715m/z	1.8889	1.7681	1.8078	1.853	1.9123	1.9189	1.9683	1.9893
261.0971__2.71	2.71_261.0971m/z	1.8889	1.6898	1.5582	1.5587	1.5866	1.5711	1.5669	1.5589
379.1232__4.15	4.15_379.1232m/z	1.8888	1.6898	1.5583	1.559	1.587	1.5714	1.5672	1.5593
459.1492__4.07	4.07_459.1492m/z	1.8888	1.6893	1.5577	1.5574	1.5847	1.5692	1.565	1.5571
89.0385__8.16	8.16_89.0385m/z	1.8887	1.6892	1.5576	1.5572	1.5845	1.569	1.5648	1.5569
185.0359__7.59	7.59_185.0359m/z	1.8886	1.6889	1.5574	1.5566	1.5838	1.5682	1.5641	1.5562
248.0742__0.98	0.98_248.0742m/z	1.8886	1.652	1.5158	1.431	1.3831	1.3693	1.3525	1.3503
337.1130__3.39	3.39_337.1130m/z	1.8886	1.689	1.5575	1.5568	1.584	1.5685	1.5644	1.5564
502.2759__13.85	13.85_502.2759m/z	1.8885	1.6774	1.6945	1.7305	1.7335	1.7233	1.7134	1.7063
399.0900__5.64	5.64_399.0900m/z	1.8883	1.6885	1.557	1.5559	1.5828	1.5673	1.5632	1.5553
89.0385__6.17	6.17_89.0385m/z	1.8883	1.6899	1.5584	1.56	1.5886	1.573	1.5688	1.5609
2145.8675__17.04	NA	1.8879	1.7283	1.5893	1.5175	1.4862	1.4709	1.457	1.4496
160.0864__3.01	3.01_160.0864m/z	1.8876	1.6896	1.5582	1.5605	1.5895	1.5739	1.5697	1.5617
964.6530__14.57	NA	1.8873	2.1413	1.964	1.9362	1.8676	1.8478	1.8224	1.8155
146.0708__3.21	3.21_146.0708m/z	1.887	1.6893	1.5579	1.5607	1.59	1.5743	1.5701	1.5621
288.2074__12.31	NA	1.8868	1.8334	1.6836	1.5909	1.5448	1.5284	1.5112	1.504
214.0258__7.52	7.52_214.0258m/z	1.8857	1.708	1.5953	1.5065	1.6046	1.5876	1.5648	1.5595
185.1273__7.64	7.64_185.1273m/z	1.8856	1.6851	1.5537	1.5506	1.5763	1.5608	1.5568	1.5489
300.1585__4.34	4.34_300.1585m/z	1.8855	1.8593	1.9248	1.8488	1.7831	1.7677	1.7515	1.7428
150.0502__0.65	NA	1.8852	1.6344	1.5572	1.4997	1.4795	1.493	1.4724	1.4649
157.0128__3.32	3.32_157.0128m/z	1.8835	1.613	1.4956	1.4159	1.3972	1.3833	1.3702	1.3663
289.1277__3.05	3.05_289.1277m/z	1.8832	1.6868	1.5558	1.5605	1.5909	1.5752	1.5709	1.563
209.0679__3.72	3.72_209.0679n	1.8815	1.6078	1.6759	1.6454	1.654	1.6369	1.6133	1.6055
127.0240__0.61	NA	1.8801	1.6945	1.6797	1.6163	1.5628	1.5473	1.5685	1.5666
262.9687__1.95	1.95_262.9687m/z	1.88	1.6112	1.4895	1.4063	1.3664	1.3913	1.4336	1.4406
708.4524__16.86	16.86_708.4524m/z	1.88	1.6851	1.5558	1.4723	1.4202	1.4068	1.4008	1.395
209.1168__13.08	13.08_209.1168m/z	1.8797	1.6824	1.5418	1.4558	1.5876	1.577	1.5666	1.5587
409.2929__15.81	15.81_409.2929m/z	1.8793	1.7758	1.6516	1.6524	1.6197	1.6297	1.6063	1.6026
346.0958__8.62	8.62_346.0958m/z	1.8784	1.6773	1.5463	1.5407	1.5646	1.5493	1.5454	1.5375
147.0548__6.04	6.04_147.0548m/z	1.8783	1.6772	1.5463	1.5406	1.5645	1.5492	1.5453	1.5374
159.1162__12.71	12.71_159.1162m/z	1.8768	1.6497	1.5107	1.4745	1.4236	1.4086	1.3968	1.4037
346.2857__17.07	17.07_346.2857n	1.8761	1.6334	1.7127	1.6182	1.6541	1.6365	1.6142	1.6088
388.2423__11.86	11.86_388.2423n	1.8756	1.8253	1.679	1.5874	1.5661	1.5496	1.5355	1.5348
197.1276__7.35	7.35_197.1276m/z	1.8747	1.6483	1.5138	1.4502	1.4054	1.3904	1.3703	1.3649
171.0285__5.54	5.54_171.0285m/z	1.8724	1.6026	1.4675	1.3856	1.3408	1.3319	1.3242	1.3175
361.1130__2.43	2.43_361.1130m/z	1.8708	1.6775	1.5474	1.5557	1.588	1.5723	1.568	1.56
305.1234__3.39	3.39_305.1234m/z	1.8667	1.6656	1.5354	1.5271	1.5493	1.5341	1.5303	1.5225
162.0577__1.07	1.07_162.0577m/z	1.8657	1.7519	1.7604	1.7219	1.6634	1.6458	1.6237	1.6155
373.2571__14.89	14.89_373.2571m/z	1.8641	1.5941	1.4741	1.4193	1.4038	1.4367	1.4257	1.4192
656.4705__14.68	NA	1.8615	2.1158	1.9375	1.9253	1.8596	1.8405	1.8141	1.8065
269.6431__14.76	14.76_269.6431m/z	1.8594	1.604	1.5027	1.4236	1.3933	1.4181	1.3998	1.3933
306.1429__12.46	NA	1.8548	1.904	1.7571	1.6796	1.6312	1.6137	1.6226	1.619
930.0352__18.28	18.28_930.0352m/z	1.8546	1.6725	1.5339	1.4484	1.4094	1.3951	1.3767	1.3704
542.3662__11.75	NA	1.8541	1.7432	1.6097	1.5232	1.5144	1.5011	1.4948	1.4961
60.0322__0.61	0.61_60.0322n	1.853	1.7346	1.7007	1.6959	1.7164	1.6982	1.7089	1.7003
472.3026__12.41	12.41_472.3026m/z	1.8494	1.6526	1.5188	1.4339	1.3851	1.3711	1.3603	1.3559
900.5697__18.69	18.69_900.5697m/z	1.8494	1.6508	1.5308	1.4824	1.5101	1.5161	1.5074	1.5015
352.0823__13.08	13.08_352.0823n	1.8483	1.6509	1.5234	1.4389	1.5861	1.5736	1.582	1.5773
730.5076__14.25	NA	1.8469	2.0924	1.918	1.9211	1.8542	1.836	1.8158	1.8076
299.1469__4.50	NA	1.8468	1.8204	1.8874	1.8131	1.7488	1.7351	1.7238	1.7158
277.0841__1.39	1.39_277.0841m/z	1.8461	1.7235	1.5878	1.5031	1.4501	1.4357	1.4259	1.4202
700.4971__14.65	NA	1.8445	2.1055	1.9287	1.9138	1.8461	1.829	1.8024	1.7938
368.3433__18.09	18.09_368.3433n	1.8443	1.8848	1.7337	1.6615	1.6375	1.6216	1.598	1.5949
289.1608__7.01	7.01_289.1608m/z	1.8418	1.6307	1.5853	1.4981	1.4579	1.4663	1.4845	1.4773
797.5888__18.77	18.77_797.5888m/z	1.8415	1.5789	1.4504	1.4155	1.3653	1.3727	1.3556	1.3491
289.1721__13.38	13.38_289.1721n	1.8403	1.6699	1.5505	1.4648	1.4144	1.4182	1.4145	1.4279
201.0539__12.54	12.54_201.0539m/z	1.8397	1.6665	1.5936	1.5529	1.5009	1.4851	1.4636	1.4563
197.0930__5.78	5.78_197.0930m/z	1.838	1.5719	1.5492	1.5591	1.5518	1.5353	1.513	1.5053
364.1927__14.44	14.44_364.1927m/z	1.8374	1.7085	1.6847	1.6505	1.6185	1.6014	1.5782	1.5703
395.2753__16.26	16.26_395.2753m/z	1.8372	1.6798	1.5409	1.4593	1.4377	1.4318	1.411	1.4052
268.0807__2.46	2.46_268.0807n	1.8357	1.7235	1.67	1.5776	1.5425	1.5261	1.5062	1.5024
413.2648__13.33	13.33_413.2648m/z	1.8333	1.8099	1.8466	1.8072	1.7666	1.7551	1.739	1.7343
497.3586__16.64	16.64_497.3586m/z	1.8318	1.5756	1.4749	1.3946	1.3464	1.3369	1.3333	1.3265
477.3025__12.06	12.06_477.3025m/z	1.8284	1.8912	1.7394	1.6802	1.6538	1.6426	1.6391	1.6406
804.5424__13.93	13.93_804.5424n	1.8275	1.9493	1.7901	1.791	1.7286	1.7206	1.7117	1.7047
86.0600__2.20	2.20_86.0600m/z	1.8274	1.5653	1.7674	1.6987	1.867	1.849	1.8221	1.8128
660.4264__11.54	11.54_660.4264n	1.8236	1.5664	1.4682	1.3868	1.3413	1.3301	1.3228	1.3299
198.0883__7.97	7.97_198.0883n	1.8218	1.6069	1.4723	1.3924	1.3772	1.3634	1.3446	1.3379
511.3336__15.67	15.67_511.3336m/z	1.8195	1.9748	1.8089	1.7242	1.667	1.6503	1.6422	1.6342
330.2180__10.37	10.37_330.2180n	1.8194	1.7066	1.5634	1.4766	1.4381	1.4316	1.4334	1.4265
215.1009__13.08	13.08_215.1009m/z	1.8193	1.5569	1.4331	1.3652	1.3173	1.3034	1.2914	1.2853
614.4214__13.38	13.38_614.4214n	1.819	1.8589	1.7281	1.7272	1.6734	1.6628	1.6789	1.675
769.5584__18.16	18.16_769.5584m/z	1.8182	1.5697	1.4973	1.5317	1.5002	1.498	1.4805	1.4735
200.0910__2.75	2.75_200.0910m/z	1.8176	1.5625	1.4709	1.4263	1.4009	1.3907	1.3751	1.3684
1505.1183__18.07	NA	1.8167	1.5979	1.4852	1.4091	1.359	1.3508	1.3347	1.3357
267.0303__11.77	11.77_267.0303m/z	1.8166	1.5814	1.45	1.3978	1.3505	1.3362	1.3216	1.3162
227.1742__9.66	9.66_227.1742m/z	1.8159	1.5794	1.4909	1.5226	1.4859	1.475	1.4572	1.4539
393.3203__15.98	NA	1.8133	1.8795	1.7575	1.6592	1.6012	1.622	1.6128	1.6046
555.3225__15.30	15.30_555.3225m/z	1.8132	1.5644	1.4948	1.4271	1.3989	1.3856	1.3788	1.372
284.0984__2.48	2.48_284.0984m/z	1.8124	1.6916	1.689	1.5976	1.5671	1.5524	1.53	1.526
744.5204__14.60	NA	1.8124	2.066	1.8923	1.8629	1.7997	1.7807	1.7548	1.7479
789.6119__19.02	NA	1.8071	1.5482	1.4177	1.3704	1.341	1.3309	1.3126	1.3089
597.3718__16.84	16.84_597.3718m/z	1.8054	1.5782	1.4665	1.3887	1.3402	1.3277	1.3086	1.3114
460.2784__15.93	15.93_460.2784m/z	1.8029	1.6047	1.5157	1.434	1.3882	1.3758	1.3774	1.3709
152.0467__5.08	5.08_152.0467n	1.8019	1.5595	1.5144	1.4826	1.4729	1.4576	1.4369	1.4305
529.3374__13.38	NA	1.8005	1.7531	1.6062	1.5304	1.4792	1.4727	1.466	1.46
301.1307__10.31	10.31_301.1307n	1.8	1.6982	1.6339	1.5942	1.5591	1.5431	1.5282	1.5388
1140.7577__14.55	NA	1.7983	2.0576	1.8931	1.8615	1.7958	1.7766	1.7612	1.7536
460.2709__15.41	15.41_460.2709n	1.7974	1.5458	1.4285	1.3503	1.3304	1.3171	1.299	1.2957
330.2624__11.54	11.54_330.2624m/z	1.7948	1.7737	1.6739	1.5809	1.5709	1.5544	1.5318	1.526
275.9940__7.53	7.53_275.9940m/z	1.7941	1.8504	1.7506	1.6528	1.6895	1.6715	1.6511	1.6435
304.6534__15.53	15.53_304.6534m/z	1.7927	1.5322	1.6388	1.5712	1.5257	1.5113	1.4897	1.4821
567.3319__9.98	9.98_567.3319m/z	1.792	1.5601	1.5403	1.4646	1.4635	1.4616	1.4556	1.4534
507.2469__15.30	15.30_507.2469m/z	1.7917	1.6246	1.6116	1.5282	1.4846	1.4727	1.4875	1.4802
717.5665__18.72	18.72_717.5665n	1.7913	1.7263	1.5832	1.5063	1.4571	1.4546	1.4379	1.4345
499.2181__8.17	8.17_499.2181m/z	1.7905	1.554	1.4239	1.3526	1.3258	1.3125	1.2933	1.2868
578.2339__17.88	17.88_578.2339m/z	1.7897	1.5899	1.6291	1.6763	1.6756	1.659	1.6391	1.6312
175.1433__0.60	0.60_175.1433m/z	1.7881	1.5795	1.4625	1.3887	1.3633	1.3489	1.331	1.3272
431.2393__13.25	13.25_431.2393m/z	1.7806	1.8371	1.7858	1.7408	1.736	1.7184	1.6977	1.6949
295.6567__15.30	NA	1.7797	1.559	1.5437	1.47	1.4207	1.4071	1.3929	1.3943
523.3075__9.74	9.74_523.3075m/z	1.7791	1.5395	1.4744	1.3934	1.4183	1.4035	1.4171	1.4122
726.4591__16.94	16.94_726.4591m/z	1.7764	1.6523	1.5212	1.4711	1.4475	1.4327	1.4184	1.4307
221.1186__15.75	15.75_221.1186m/z	1.7754	1.5934	1.4594	1.3848	1.337	1.3228	1.3047	1.3085
338.1030__13.08	NA	1.775	1.537	1.4075	1.3338	1.5007	1.4909	1.4873	1.4817
830.9636__15.32	NA	1.774	1.5711	1.4391	1.3801	1.3397	1.3346	1.331	1.3244
362.2665__17.54	17.54_362.2665m/z	1.7732	1.6316	1.5771	1.4889	1.4363	1.4377	1.4348	1.4305
406.1883__9.32	9.32_406.1883n	1.7729	1.5439	1.4228	1.4017	1.4571	1.4446	1.4273	1.4245
680.5704__17.88	NA	1.7724	1.8249	1.6801	1.601	1.5576	1.5446	1.5412	1.5338
760.5158__13.85	13.85_760.5158n	1.7704	1.9052	1.7515	1.7673	1.7055	1.6957	1.7025	1.6974
343.1288__5.89	5.89_343.1288m/z	1.77	1.5845	1.4646	1.4861	1.5263	1.5112	1.5098	1.5021
449.3131__12.41	12.41_449.3131n	1.7694	1.5377	1.409	1.3399	1.2926	1.281	1.2623	1.257
769.5980__19.10	19.10_769.5980n	1.7672	1.7187	1.5769	1.4888	1.4377	1.4354	1.4157	1.4098
344.2702__16.86	16.86_344.2702n	1.7664	1.5184	1.774	1.7045	1.7301	1.7118	1.6893	1.6858
102.0467__7.20	NA	1.7633	1.5356	1.4065	1.3841	1.3627	1.3628	1.389	1.3947
569.3379__15.30	NA	1.762	1.5066	1.7053	1.642	1.5836	1.5777	1.5852	1.5772
384.2710__17.99	17.99_384.2710m/z	1.7617	1.5473	1.4196	1.3449	1.342	1.3428	1.3374	1.3319
380.2497__17.86	17.86_380.2497m/z	1.7603	1.6955	1.5645	1.4774	1.4314	1.4314	1.4406	1.4333
218.1269__13.91	13.91_218.1269n	1.7589	1.5785	1.4455	1.4405	1.4555	1.4538	1.4606	1.4553
508.7788__15.41	15.41_508.7788m/z	1.7577	1.5059	1.379	1.3791	1.3429	1.3899	1.3769	1.3706
224.1310__9.98	9.98_224.1310n	1.756	1.5407	1.4686	1.3877	1.4478	1.443	1.4383	1.431
177.0538__6.36	6.36_177.0538m/z	1.7546	1.5	1.4114	1.3333	1.3554	1.3409	1.3214	1.3165
181.0849__7.98	7.98_181.0849m/z	1.7542	1.5533	1.424	1.3613	1.3193	1.3102	1.2912	1.2847
176.0659__0.71	0.71_176.0659m/z	1.7536	1.4994	1.4191	1.3452	1.417	1.4102	1.4211	1.414
866.5715__18.41	18.41_866.5715n	1.7531	1.5045	1.3865	1.3189	1.2935	1.2874	1.2828	1.278
77.0264__0.80	NA	1.752	1.5034	1.3773	1.3288	1.3971	1.3851	1.3651	1.3583
658.4485__13.44	NA	1.7518	1.7374	1.6436	1.5548	1.5058	1.4985	1.4963	1.4926
124.0269__2.08	2.08_124.0269n	1.7516	1.5204	1.4311	1.3572	1.4264	1.4226	1.4083	1.402
460.2172__8.25	8.25_460.2172m/z	1.7502	1.6153	1.5769	1.4938	1.4551	1.4408	1.4299	1.4265
645.2913__12.76	12.76_645.2913m/z	1.7495	1.7381	1.6983	1.6197	1.5646	1.5489	1.5344	1.5272
563.2452__11.05	11.05_563.2452m/z	1.7463	1.7202	1.5765	1.4907	1.465	1.4495	1.4285	1.4393
175.0864__1.90	1.90_175.0864m/z	1.7458	1.5312	1.4383	1.4519	1.4076	1.3926	1.3841	1.3771
507.3678__16.48	16.48_507.3678n	1.7452	1.7866	1.7378	1.648	1.6039	1.611	1.6127	1.6049
347.2204__11.25	11.25_347.2204m/z	1.7432	1.5639	1.454	1.3786	1.365	1.3505	1.3348	1.3321
417.1853__2.95	NA	1.7431	1.5133	1.3979	1.3385	1.2967	1.2951	1.2942	1.2944
225.0722__6.32	6.32_225.0722m/z	1.7412	1.5874	1.5897	1.5011	1.5168	1.5032	1.4827	1.4758
495.9597__11.27	NA	1.741	1.5326	1.4161	1.3379	1.307	1.2974	1.2818	1.2757
186.0850__7.60	7.60_186.0850m/z	1.7388	1.5741	1.4488	1.4617	1.5276	1.5118	1.5161	1.5095
137.0457__2.46	2.46_137.0457m/z	1.738	1.6263	1.5875	1.5002	1.4716	1.4563	1.4383	1.435
709.5581__16.12	16.12_709.5581m/z	1.7337	1.5658	1.4702	1.3917	1.4042	1.3953	1.378	1.3724
281.1710__13.25	13.25_281.1710m/z	1.7318	1.5805	1.4476	1.3702	1.3914	1.3875	1.3698	1.3982
317.3150__12.36	NA	1.7316	1.5966	1.4658	1.4106	1.3783	1.3745	1.3763	1.3699
456.7841__15.75	15.75_456.7841m/z	1.7302	1.6111	1.5394	1.4589	1.408	1.3987	1.3796	1.3792
728.5663__16.14	16.14_728.5663m/z	1.73	1.7554	1.8725	1.808	1.7444	1.7272	1.704	1.6984
845.5151__17.81	NA	1.7297	1.5754	1.4426	1.3807	1.3319	1.3191	1.3171	1.3115
287.1418__12.54	12.54_287.1418n	1.7284	1.6197	1.5834	1.5721	1.5186	1.5043	1.4846	1.4777
378.2745__15.75	15.75_378.2745n	1.7232	1.5966	1.5128	1.4638	1.4125	1.3974	1.383	1.3866
134.0596__5.07	5.07_134.0596m/z	1.7231	1.4832	1.5474	1.5012	1.5188	1.5071	1.5136	1.5124
442.2681__15.75	NA	1.7222	1.5337	1.4657	1.4175	1.3741	1.3602	1.3428	1.345
186.0353__2.68	2.68_186.0353m/z	1.7218	1.4744	1.352	1.2933	1.2527	1.2423	1.2298	1.2238
462.2666__13.36	13.36_462.2666m/z	1.7154	1.5467	1.4182	1.3557	1.3335	1.3298	1.3166	1.3143
484.3242__10.95	NA	1.714	1.552	1.5086	1.4295	1.4556	1.4456	1.4571	1.4504
505.3490__14.96	NA	1.7137	1.6343	1.5184	1.4466	1.3952	1.3813	1.389	1.3835
1498.9532__14.96	NA	1.7132	1.9013	1.741	1.7033	1.6492	1.6321	1.609	1.6022
215.6302__12.12	12.12_215.6302m/z	1.713	1.4654	1.3421	1.2925	1.262	1.2488	1.2371	1.2419
440.2970__10.82	NA	1.713	1.5351	1.4783	1.4008	1.417	1.4104	1.4137	1.4077
304.2389__18.95	18.95_304.2389n	1.7128	1.5727	1.4408	1.3702	1.3246	1.3135	1.2977	1.3126
426.0752__8.68	8.68_426.0752m/z	1.7103	1.5839	1.5251	1.4504	1.5527	1.5392	1.5216	1.5139
366.2626__11.72	11.72_366.2626m/z	1.7083	1.5102	1.3834	1.3249	1.282	1.2685	1.2746	1.2795
788.6161__19.31	19.31_788.6161m/z	1.7055	1.5393	1.4612	1.5629	1.5588	1.5571	1.5358	1.528
757.5615__18.16	18.16_757.5615n	1.705	1.5032	1.428	1.4201	1.3863	1.3755	1.3637	1.3593
281.0979__5.51	5.51_281.0979m/z	1.7021	1.4685	1.6407	1.6475	1.7699	1.7515	1.7295	1.7237
257.1121__2.71	2.71_257.1121m/z	1.7013	1.4563	1.6605	1.6436	1.7916	1.7764	1.761	1.7529
505.6438__15.20	NA	1.7004	1.8328	1.6837	1.6004	1.5449	1.5303	1.509	1.5013
257.1458__0.67	0.67_257.1458m/z	1.6995	1.4634	1.4114	1.3864	1.3561	1.3421	1.3302	1.3235
179.1424__19.41	19.41_179.1424m/z	1.6994	1.6562	1.6516	1.6265	1.6071	1.5904	1.5695	1.5632
186.0551__2.30	2.30_186.0551m/z	1.6989	1.4584	1.3455	1.2706	1.3074	1.2989	1.3045	1.2999
349.1481__11.54	11.54_349.1481m/z	1.6977	1.4537	1.3479	1.3152	1.3101	1.3137	1.2983	1.3065
471.3097__12.12	12.12_471.3097m/z	1.6977	1.5364	1.5819	1.6099	1.5673	1.5508	1.5289	1.5211
258.0840__2.88	2.88_258.0840n	1.6958	1.4495	1.5223	1.5686	1.5149	1.5109	1.49	1.4838
1358.9100__15.22	NA	1.6956	2.039	1.8709	1.819	1.755	1.7378	1.7131	1.7088
642.4019__17.01	17.01_642.4019m/z	1.6951	1.7805	1.6494	1.5588	1.5041	1.4881	1.4665	1.4734
797.5863__18.39	18.39_797.5863m/z	1.6948	1.4517	1.3411	1.2733	1.2499	1.2382	1.2492	1.2442
379.1482__9.01	9.01_379.1482m/z	1.693	1.5061	1.3909	1.3402	1.3513	1.3372	1.3197	1.3158
151.0748__10.65	10.65_151.0748m/z	1.6924	1.5352	1.4068	1.333	1.4757	1.4608	1.4676	1.4744
347.2178__14.84	14.84_347.2178m/z	1.692	1.6275	1.4917	1.583	1.5268	1.5117	1.5403	1.5331
433.7627__18.67	18.67_433.7627m/z	1.6919	1.4883	1.3957	1.3319	1.3066	1.2936	1.305	1.2998
396.2501__12.91	12.91_396.2501n	1.6913	1.5025	1.3949	1.3463	1.3026	1.3152	1.2968	1.3154
467.1768__5.00	5.00_467.1768m/z	1.6905	1.4449	1.3576	1.2878	1.276	1.3054	1.3057	1.3185
1036.7104__15.12	NA	1.6892	2.0653	1.8947	1.8294	1.7648	1.746	1.721	1.7163
343.1287__6.01	6.01_343.1287m/z	1.6868	1.498	1.3895	1.4166	1.4493	1.4355	1.4323	1.425
441.9356__15.02	15.02_441.9356m/z	1.6867	1.7915	1.6409	1.6226	1.5649	1.557	1.5386	1.5309
118.0626__2.99	2.99_118.0626n	1.6862	1.4409	1.4436	1.3862	1.3635	1.349	1.3751	1.3683
268.6241__15.20	15.20_268.6241m/z	1.6859	1.4477	1.3586	1.2999	1.2748	1.269	1.2997	1.2983
312.1467__7.20	7.20_312.1467n	1.6845	1.4696	1.3458	1.3269	1.3056	1.3069	1.3313	1.3397
388.2290__1.67	1.67_388.2290m/z	1.6836	1.4461	1.3325	1.3226	1.2847	1.2809	1.2933	1.287
941.4595__8.05	NA	1.682	1.4792	1.3614	1.2892	1.2704	1.2584	1.2684	1.2709
374.2420__16.31	NA	1.6811	1.474	1.3498	1.2904	1.3575	1.3708	1.3658	1.3733
537.2146__7.24	7.24_537.2146m/z	1.6795	1.4366	1.3565	1.3043	1.3461	1.3536	1.3449	1.3482
466.3277__16.51	16.51_466.3277m/z	1.6791	1.7481	1.6376	1.5474	1.4933	1.5057	1.5041	1.4965
698.5279__17.44	17.44_698.5279m/z	1.6787	1.444	1.3641	1.3112	1.2981	1.2984	1.3071	1.3018
798.4930__10.56	10.56_798.4930m/z	1.6744	1.6376	1.5062	1.4221	1.3762	1.3663	1.37	1.367
544.3297__14.91	14.91_544.3297m/z	1.6741	1.4755	1.6533	1.6082	1.5525	1.5805	1.5737	1.5661
679.8887__8.81	8.81_679.8887m/z	1.6722	1.7419	1.6255	1.5409	1.5127	1.5021	1.484	1.4801
348.0501__8.16	8.16_348.0501m/z	1.668	1.5119	1.3917	1.3868	1.4361	1.4208	1.4043	1.3971
487.3381__16.12	16.12_487.3381m/z	1.6658	1.6052	1.5216	1.438	1.3911	1.381	1.3699	1.3633
231.0494__3.72	NA	1.6649	1.4314	1.3641	1.3363	1.2977	1.2848	1.2758	1.2706
612.4443__14.70	NA	1.6648	2.0568	1.8843	1.8546	1.7901	1.7726	1.7468	1.7383
311.2353__15.75	15.75_311.2353m/z	1.6635	1.4843	1.411	1.3361	1.3043	1.2967	1.2881	1.2878
762.4953__12.25	NA	1.6635	1.6166	1.4845	1.4078	1.4132	1.3992	1.3986	1.4019
934.6419__14.86	NA	1.6625	2.0711	1.9006	1.8388	1.7734	1.7545	1.7294	1.7236
525.2844__15.37	15.37_525.2844n	1.6618	1.4602	1.3513	1.296	1.2546	1.242	1.2753	1.2692
501.3911__16.99	16.99_501.3911m/z	1.6614	1.4337	1.4011	1.3234	1.3125	1.2985	1.3012	1.2949
1038.6899__14.25	NA	1.6608	1.8958	1.7392	1.6714	1.6124	1.5957	1.5827	1.5746
419.2604__10.51	10.51_419.2604m/z	1.66	1.5065	1.4239	1.3488	1.3927	1.3836	1.3859	1.3802
458.2557__15.41	NA	1.6596	1.4709	1.4151	1.4168	1.3748	1.3733	1.3681	1.3644
371.1497__7.73	7.73_371.1497n	1.6577	1.4297	1.3116	1.2874	1.2748	1.2669	1.2562	1.2513
1066.7208__14.84	NA	1.6563	2.0559	1.8837	1.8415	1.7769	1.7581	1.7329	1.7282
427.3029__15.86	15.86_427.3029m/z	1.6554	1.4744	1.3545	1.3511	1.3587	1.36	1.3436	1.3412
264.2443__16.12	16.12_264.2443n	1.6519	1.5151	1.4411	1.3623	1.3876	1.3924	1.3723	1.3671
447.3445__16.48	16.48_447.3445m/z	1.6508	1.4741	1.4466	1.3668	1.3314	1.3234	1.3238	1.3171
1663.9325__15.30	NA	1.6501	1.4107	1.3917	1.3155	1.2741	1.2724	1.2582	1.2546
339.0146__8.21	8.21_339.0146m/z	1.6499	1.4107	1.2944	1.2239	1.1971	1.1921	1.2147	1.2091
825.9865__15.32	NA	1.6495	1.4138	1.4415	1.3719	1.3349	1.3211	1.3113	1.3052
515.3696__16.53	16.53_515.3696m/z	1.6493	1.4662	1.4374	1.3575	1.3271	1.3162	1.3172	1.3106
766.5154__17.46	17.46_766.5154m/z	1.649	1.4894	1.5089	1.4435	1.4781	1.4631	1.4482	1.4439
425.7570__15.58	15.58_425.7570m/z	1.6482	1.4369	1.3749	1.3531	1.3071	1.2942	1.2791	1.2763
1022.6953__14.84	NA	1.6464	2.0459	1.875	1.828	1.7645	1.7457	1.7203	1.715
208.1204__6.82	6.82_208.1204n	1.6455	1.4062	1.4214	1.5234	1.4978	1.482	1.4627	1.4563
485.3221__16.12	16.12_485.3221m/z	1.6446	1.5854	1.503	1.4212	1.3726	1.3582	1.3512	1.3451
560.2980__15.32	15.32_560.2980m/z	1.6434	1.4409	1.6425	1.5604	1.5062	1.5242	1.5304	1.5267
241.0299__3.80	3.80_241.0299m/z	1.6431	1.4051	1.3761	1.4123	1.3712	1.3734	1.3589	1.3539
510.3762__14.31	NA	1.6427	2.0456	1.8735	1.8164	1.7534	1.735	1.7098	1.7016
568.5059__19.36	19.36_568.5059n	1.6412	1.6118	1.4765	1.3969	1.3487	1.3414	1.3252	1.3547
501.7999__15.65	NA	1.6405	1.4436	1.3342	1.284	1.272	1.2699	1.2529	1.2535
758.5362__14.96	NA	1.6401	2.09	1.9262	1.8767	1.8102	1.7928	1.767	1.7581
802.5626__14.94	NA	1.6379	2.0928	1.9253	1.8847	1.819	1.8012	1.775	1.7664
153.0904__5.54	5.54_153.0904m/z	1.6373	1.5069	1.424	1.4125	1.408	1.4148	1.4064	1.4036
268.1066__6.98	6.98_268.1066m/z	1.637	1.4793	1.3659	1.3968	1.4389	1.4245	1.4199	1.4127
285.1588__5.44	5.44_285.1588n	1.6365	1.4259	1.3999	1.3953	1.3807	1.3663	1.3478	1.3427
181.0587__2.78	2.78_181.0587m/z	1.6348	1.4212	1.3482	1.3007	1.3353	1.3214	1.3208	1.3197
191.1532__11.80	11.80_191.1532m/z	1.6329	1.4656	1.3747	1.2984	1.2557	1.2432	1.2267	1.2223
1314.8836__15.22	NA	1.6325	1.9973	1.8342	1.7843	1.7213	1.7051	1.6805	1.6759
219.1862__14.52	NA	1.6318	1.6558	1.5236	1.4424	1.393	1.3791	1.3669	1.364
850.5482__12.36	NA	1.6317	1.714	1.5908	1.5079	1.4819	1.4704	1.494	1.49
288.1428__2.75	2.75_288.1428m/z	1.6314	1.4371	1.3359	1.3094	1.4895	1.4741	1.4734	1.4663
774.1204__10.75	10.75_774.1204m/z	1.6286	1.4923	1.3923	1.3274	1.3238	1.3098	1.293	1.3046
204.1230__0.93	0.93_204.1230m/z	1.6269	1.5207	1.4953	1.4387	1.446	1.4353	1.4253	1.4181
480.3072__15.81	15.81_480.3072m/z	1.6269	1.5397	1.4211	1.4443	1.4001	1.4036	1.4058	1.3988
463.3049__16.12	16.12_463.3049n	1.6262	1.4078	1.327	1.2611	1.2163	1.2766	1.2805	1.2744
632.3943__16.91	16.91_632.3943m/z	1.6259	1.5729	1.4449	1.4056	1.3938	1.3832	1.3662	1.3639
559.3956__16.14	NA	1.6258	1.4201	1.3261	1.2756	1.2555	1.2434	1.2303	1.2254
179.0310__5.54	5.54_179.0310m/z	1.6257	1.3916	1.4166	1.3595	1.3201	1.3069	1.295	1.2884
568.7885__8.45	NA	1.6256	1.8673	1.8053	1.7715	1.7085	1.6914	1.6738	1.6752
267.1190__9.21	9.21_267.1190m/z	1.6255	1.5947	1.7698	1.6924	1.635	1.6189	1.628	1.6203
626.4597__15.07	NA	1.6244	1.981	1.8327	1.7654	1.7026	1.6889	1.6684	1.66
244.0442__7.52	7.52_244.0442m/z	1.624	1.5007	1.3746	1.3286	1.3232	1.3147	1.3372	1.3339
389.0940__6.92	6.92_389.0940m/z	1.6239	1.4451	1.3286	1.3196	1.3388	1.326	1.3252	1.3195
904.6310__15.17	NA	1.6239	2.0907	1.9403	1.8627	1.7966	1.7784	1.754	1.7463
364.2236__10.63	10.63_364.2236n	1.6232	1.5185	1.392	1.3184	1.3071	1.2979	1.2896	1.2831
769.4482__10.51	10.51_769.4482m/z	1.623	1.4364	1.3166	1.3284	1.3431	1.3398	1.3366	1.3312
506.3593__16.00	16.00_506.3593m/z	1.6221	1.5531	1.5585	1.477	1.4323	1.4412	1.4425	1.436
512.3162__11.46	11.46_512.3162n	1.6215	1.4523	1.3396	1.2686	1.2609	1.254	1.279	1.2779
362.1545__0.93	0.93_362.1545m/z	1.6214	1.5885	1.5953	1.6434	1.7079	1.6998	1.6917	1.6846
505.3486__15.51	NA	1.6212	1.6836	1.559	1.4887	1.4532	1.4381	1.4185	1.4114
488.2740__15.41	NA	1.6211	1.4346	1.322	1.2484	1.2227	1.2129	1.1976	1.1952
505.0921__1.07	1.07_505.0921m/z	1.621	1.485	1.3599	1.3039	1.2708	1.2573	1.27	1.2645
568.4178__14.73	NA	1.6198	2.0705	1.9068	1.8468	1.7828	1.7662	1.7406	1.7318
185.0914__2.20	2.20_185.0914m/z	1.618	1.4704	1.8431	1.9485	1.88	1.8744	1.8815	1.8728
388.7434__14.25	14.25_388.7434m/z	1.6178	1.868	1.7107	1.7285	1.6707	1.6567	1.6606	1.6525
272.2127__12.67	12.67_272.2127n	1.615	1.5057	1.3865	1.3225	1.2849	1.2725	1.2574	1.2513
508.3403__15.15	15.15_508.3403m/z	1.6134	1.9773	1.8263	1.7635	1.7015	1.6851	1.6615	1.6545
790.0611__18.01	18.01_790.0611m/z	1.6121	1.384	1.3667	1.3238	1.2778	1.2648	1.281	1.2747
533.6577__0.60	NA	1.6116	1.4485	1.3997	1.3763	1.3463	1.3321	1.3157	1.3166
532.1842__15.70	NA	1.6112	1.4569	1.3398	1.2755	1.2355	1.2227	1.2056	1.201
1294.8174__14.52	NA	1.6104	1.9036	1.7434	1.6848	1.6373	1.6339	1.6232	1.616
185.1044__6.90	6.90_185.1044n	1.6103	1.3769	1.2622	1.1917	1.1661	1.1568	1.155	1.1502
304.1739__4.24	4.24_304.1739m/z	1.6093	1.3779	1.3062	1.2692	1.2588	1.2528	1.2468	1.2508
236.5587__2.95	2.95_236.5587m/z	1.6075	1.3737	1.2959	1.2764	1.2325	1.2441	1.2463	1.247
209.0875__2.78	2.78_209.0875m/z	1.6074	1.4511	1.3816	1.411	1.3746	1.3601	1.3669	1.3612
287.2202__13.25	13.25_287.2202m/z	1.607	1.5871	1.5855	1.4973	1.4557	1.4405	1.421	1.4414
421.0915__11.32	NA	1.6059	1.4593	1.401	1.3311	1.4002	1.3883	1.3707	1.3646
498.3399__11.64	NA	1.6053	1.7221	1.577	1.5094	1.5031	1.4926	1.5005	1.5062
249.1495__4.58	4.58_249.1495m/z	1.605	1.5487	1.452	1.3717	1.3258	1.312	1.2935	1.2935
361.1656__16.12	16.12_361.1656m/z	1.6045	1.3713	1.3996	1.3571	1.3123	1.2993	1.3053	1.3054
433.2095__4.95	4.95_433.2095n	1.6038	1.4609	1.4235	1.414	1.4234	1.4132	1.3995	1.394
194.0684__2.30	2.30_194.0684n	1.6036	1.4516	1.5675	1.4926	1.4704	1.4547	1.4451	1.4379
121.0280__4.05	4.05_121.0280m/z	1.6018	1.3754	1.3145	1.276	1.2677	1.255	1.2393	1.2333
393.1707__15.25	15.25_393.1707m/z	1.6018	1.4548	1.373	1.3346	1.304	1.2918	1.2735	1.2675
443.2756__14.91	14.91_443.2756m/z	1.6017	1.3703	1.2818	1.2387	1.1948	1.1822	1.1705	1.1677
492.1749__11.52	NA	1.6015	1.3723	1.2823	1.2841	1.2613	1.2564	1.2411	1.2348
1080.7366__15.09	NA	1.601	2.0635	1.8948	1.8229	1.7583	1.7407	1.7157	1.7093
931.4048__12.91	12.91_931.4048m/z	1.6008	1.4647	1.3441	1.2704	1.226	1.2314	1.2258	1.2199
427.2946__15.51	15.51_427.2946m/z	1.5997	1.6056	1.4723	1.4689	1.4177	1.4359	1.4242	1.4176
781.5609__18.09	18.09_781.5609n	1.5993	1.4235	1.4002	1.3221	1.2845	1.2802	1.2878	1.2841
195.1365__5.78	5.78_195.1365m/z	1.5976	1.3699	1.3242	1.2922	1.2894	1.2757	1.2646	1.2671
822.9790__15.32	NA	1.5966	1.4444	1.4397	1.3647	1.317	1.3181	1.3343	1.3331
514.0789__8.15	8.15_514.0789m/z	1.5938	1.3977	1.3315	1.4237	1.5245	1.5088	1.4888	1.4822
94.0087__0.87	0.87_94.0087n	1.5924	1.4028	1.2858	1.2303	1.3062	1.2923	1.2737	1.2677
351.0318__5.19	5.19_351.0318m/z	1.5913	1.3634	1.2507	1.2099	1.2083	1.1981	1.1893	1.189
381.2870__16.12	16.12_381.2870m/z	1.5901	1.4702	1.3696	1.3022	1.3254	1.3192	1.3045	1.3028
1242.8260__14.78	NA	1.5895	1.9473	1.7832	1.7531	1.6927	1.675	1.6524	1.6464
1124.7626__15.07	NA	1.5889	2.0507	1.8855	1.8098	1.7455	1.7272	1.7028	1.6975
490.3415__14.86	14.86_490.3415m/z	1.5889	1.9468	1.7827	1.7587	1.7009	1.6829	1.6584	1.6534
449.3132__14.04	14.04_449.3132n	1.5876	1.3929	1.2762	1.2088	1.1891	1.1769	1.1635	1.1582
300.6392__15.60	NA	1.5849	1.4249	1.4017	1.3358	1.3331	1.3196	1.3043	1.2986
384.1583__16.10	16.10_384.1583n	1.5834	1.3776	1.3366	1.2623	1.2684	1.2579	1.2464	1.2414
422.3381__16.34	16.34_422.3381n	1.5834	1.4512	1.3927	1.3148	1.2684	1.266	1.2648	1.2588
160.1330__0.84	0.84_160.1330m/z	1.5831	1.4198	1.3489	1.3213	1.2776	1.275	1.2574	1.2511
1168.7892__15.07	NA	1.5797	2.035	1.8688	1.803	1.739	1.7222	1.6972	1.6938
467.3116__16.17	16.17_467.3116m/z	1.5783	1.5029	1.4803	1.4075	1.3586	1.3493	1.3314	1.3259
176.9785__0.82	0.82_176.9785m/z	1.577	1.3666	1.2746	1.2506	1.2106	1.2689	1.2738	1.2674
97.1010__10.39	10.39_97.1010m/z	1.5748	1.4197	1.334	1.405	1.3847	1.4024	1.3847	1.3782
424.0957__11.32	11.32_424.0957m/z	1.5746	1.4233	1.3355	1.2887	1.3752	1.3627	1.3475	1.3407
407.1189__5.14	5.14_407.1189m/z	1.5739	1.4088	1.3144	1.337	1.3631	1.3506	1.3548	1.3483
291.6415__15.04	15.04_291.6415m/z	1.5738	1.4092	1.34	1.3053	1.275	1.2855	1.2673	1.2612
146.0921__0.87	0.87_146.0921m/z	1.5735	1.3478	1.2364	1.177	1.2066	1.1937	1.1849	1.1858
392.3510__14.15	14.15_392.3510m/z	1.5712	1.4169	1.3841	1.307	1.3433	1.3518	1.3326	1.3328
224.0964__9.31	9.31_224.0964m/z	1.5697	1.3532	1.5046	1.4325	1.4441	1.446	1.429	1.4331
515.2610__12.08	12.08_515.2610m/z	1.5662	1.347	1.2347	1.1657	1.1243	1.1136	1.0985	1.0931
378.0726__10.87	10.87_378.0726m/z	1.5659	1.4277	1.3518	1.2863	1.3602	1.3459	1.3448	1.3383
381.1345__12.31	12.31_381.1345m/z	1.5646	1.43	1.3233	1.2625	1.2401	1.234	1.2169	1.2111
521.3288__12.19	12.19_521.3288m/z	1.564	1.4742	1.3609	1.2926	1.2744	1.267	1.2636	1.2619
361.1657__18.09	18.09_361.1657m/z	1.5633	1.3525	1.246	1.1831	1.1614	1.1584	1.1457	1.1413
214.0146__4.99	4.99_214.0146n	1.563	2.0066	1.8413	1.748	1.686	1.6682	1.6445	1.6395
162.9629__0.82	0.82_162.9629m/z	1.5627	1.3357	1.2324	1.2024	1.1954	1.2055	1.2676	1.265
298.6339__15.30	NA	1.5624	1.4167	1.3443	1.2783	1.301	1.2911	1.2726	1.2683
532.2277__10.37	NA	1.5619	1.4534	1.3385	1.282	1.2464	1.2583	1.2798	1.2733
704.3107__15.63	15.63_704.3107m/z	1.559	1.5216	1.3937	1.3225	1.2763	1.2626	1.2772	1.2708
217.0464__8.45	8.45_217.0464m/z	1.558	1.5021	1.5724	1.5655	1.5278	1.5123	1.4904	1.483
978.6686__14.86	NA	1.556	1.985	1.8196	1.7578	1.6959	1.6778	1.6538	1.6499
208.1360__13.21	NA	1.5557	1.7118	1.5773	1.4913	1.4385	1.4239	1.4224	1.4157
159.1203__4.77	NA	1.5555	1.4986	1.4027	1.3336	1.2926	1.2825	1.2774	1.2725
174.0214__3.57	3.57_174.0214m/z	1.5553	1.386	1.3192	1.2463	1.2038	1.193	1.1773	1.1728
980.6481__13.64	NA	1.5535	1.7197	1.5879	1.5541	1.5301	1.5198	1.5348	1.5335
604.3776__17.01	17.01_604.3776m/z	1.5521	1.4312	1.3229	1.3121	1.2973	1.287	1.2696	1.2636
1212.8153__15.04	15.04_1212.8153n	1.5509	2.0507	1.8866	1.8227	1.758	1.7417	1.7164	1.7111
922.6061__13.25	NA	1.5508	1.4206	1.3681	1.2974	1.3008	1.2914	1.2745	1.2706
471.3431__16.58	16.58_471.3431m/z	1.5498	1.3773	1.3474	1.273	1.2306	1.223	1.2278	1.2215
320.2347__14.94	14.94_320.2347n	1.5495	1.4101	1.3045	1.2351	1.1974	1.1925	1.1786	1.174
545.2202__13.46	13.46_545.2202m/z	1.5495	1.3311	1.2453	1.1956	1.156	1.1437	1.1276	1.1218
387.2494__15.17	15.17_387.2494m/z	1.5453	1.6462	1.5272	1.4819	1.4302	1.4177	1.4055	1.4117
324.1807__5.98	5.98_324.1807m/z	1.5445	1.3334	1.2749	1.2604	1.2173	1.2072	1.1907	1.1875
283.1138__9.68	9.68_283.1138m/z	1.5444	1.6731	1.5325	1.6867	1.6342	1.6199	1.6011	1.5931
278.2235__15.81	15.81_278.2235n	1.5423	1.347	1.2698	1.2053	1.2409	1.2378	1.2266	1.2434
1122.7817__15.79	15.79_1122.7817n	1.54	1.9461	1.8022	1.7138	1.6535	1.6372	1.6182	1.6102
199.0570__3.90	3.90_199.0570m/z	1.5399	1.3626	1.3951	1.3955	1.5292	1.5157	1.4939	1.4864
593.5014__19.36	19.36_593.5014m/z	1.5383	1.4452	1.3242	1.253	1.2085	1.1959	1.186	1.2386
220.5840__2.95	2.95_220.5840m/z	1.538	1.3179	1.2258	1.1916	1.1677	1.1552	1.1385	1.1405
2101.8429__17.07	NA	1.5375	1.4473	1.3274	1.2576	1.2223	1.2112	1.229	1.2237
361.0828__10.39	10.39_361.0828m/z	1.5363	1.3652	1.2806	1.2793	1.2579	1.2445	1.229	1.2258
218.1046__6.36	6.36_218.1046n	1.5353	1.3538	1.4379	1.5692	1.5229	1.5067	1.4849	1.4891
330.1899__5.72	5.72_330.1899m/z	1.5353	1.3294	1.2265	1.1579	1.233	1.2246	1.2235	1.22
150.0578__1.98	1.98_150.0578m/z	1.5346	1.3367	1.2241	1.1933	1.1617	1.1495	1.1376	1.1318
221.0890__3.43	3.43_221.0890m/z	1.5339	1.4572	1.5648	1.5139	1.5886	1.5751	1.5531	1.5511
451.6814__8.76	NA	1.5333	1.3302	1.3099	1.293	1.2581	1.2627	1.2545	1.2708
479.3366__15.86	15.86_479.3366n	1.533	1.6772	1.6461	1.5619	1.5143	1.5314	1.517	1.5098
650.4014__9.92	9.92_650.4014m/z	1.5315	1.5836	1.4546	1.4491	1.3988	1.4136	1.393	1.3868
554.0065__15.34	15.34_554.0065m/z	1.5313	1.5817	1.465	1.4235	1.3734	1.3626	1.349	1.3432
318.1796__7.21	7.21_318.1796m/z	1.5312	1.3098	1.2725	1.2536	1.2132	1.2004	1.1835	1.1804
618.3876__16.86	16.86_618.3876m/z	1.5302	1.3114	1.2786	1.2421	1.2119	1.2019	1.1889	1.1837
197.0119__1.46	1.46_197.0119m/z	1.5288	1.4915	1.3674	1.2939	1.2625	1.2661	1.2804	1.2752
109.0315__0.82	0.82_109.0315m/z	1.5284	1.3137	1.2481	1.1825	1.2023	1.1899	1.1779	1.1761
251.0813__5.93	5.93_251.0813m/z	1.5269	1.3119	1.2363	1.2956	1.2617	1.2574	1.2452	1.2524
328.2469__11.01	11.01_328.2469m/z	1.5268	1.4195	1.3139	1.2727	1.2986	1.2894	1.2827	1.2764
267.1479__7.20	7.20_267.1479m/z	1.5255	1.3171	1.207	1.1469	1.1063	1.1418	1.1803	1.1754
227.9972__1.27	1.27_227.9972m/z	1.524	1.3113	1.2009	1.1635	1.1614	1.156	1.1479	1.142
395.7827__14.63	14.63_395.7827m/z	1.5232	1.3797	1.2947	1.3265	1.28	1.2848	1.27	1.269
147.0893__0.91	0.91_147.0893n	1.5228	1.3708	1.4092	1.3687	1.4175	1.4187	1.3986	1.3918
461.0418__6.42	6.42_461.0418m/z	1.5225	1.3508	1.2471	1.2106	1.1939	1.1816	1.1644	1.1589
338.0591__8.74	8.74_338.0591m/z	1.5193	1.3718	1.2838	1.2265	1.3201	1.3082	1.2933	1.2867
230.1377__2.66	2.66_230.1377m/z	1.5179	1.4209	1.3479	1.3281	1.4839	1.4691	1.4477	1.4478
335.0550__8.74	NA	1.5173	1.376	1.2984	1.2502	1.3379	1.3261	1.3109	1.3043
304.2390__16.10	16.10_304.2390n	1.5147	1.3133	1.4132	1.3862	1.3479	1.3349	1.3271	1.324
610.6923__0.57	0.57_610.6923m/z	1.5134	1.318	1.2576	1.2866	1.2414	1.233	1.2225	1.2228
1484.9379__14.76	NA	1.5129	1.4474	1.3269	1.2599	1.2181	1.2054	1.1879	1.1834
592.5056__18.95	18.95_592.5056n	1.5093	1.3596	1.245	1.1807	1.1495	1.1377	1.1272	1.1592
358.1341__7.13	7.13_358.1341n	1.5089	1.2904	1.2332	1.3548	1.3086	1.2964	1.2807	1.2749
314.3040__13.33	13.33_314.3040m/z	1.5078	1.3971	1.3441	1.269	1.2815	1.2901	1.2721	1.2807
86.0189__1.00	1.00_86.0189n	1.5073	1.3438	1.3221	1.4116	1.3634	1.3573	1.3741	1.3709
1154.7734__14.81	NA	1.5057	1.9787	1.8144	1.7538	1.6915	1.6743	1.65	1.6456
331.0824__7.06	7.06_331.0824m/z	1.5057	1.3427	1.2511	1.1811	1.1427	1.1341	1.133	1.1273
495.2919__15.12	15.12_495.2919m/z	1.5026	1.3124	1.2138	1.2153	1.2118	1.2006	1.1866	1.1902
358.2575__10.62	10.62_358.2575m/z	1.5002	1.2983	1.3788	1.3842	1.4246	1.4161	1.4029	1.415
150.0544__3.72	3.72_150.0544m/z	1.4991	1.3392	1.254	1.2152	1.2612	1.2478	1.2319	1.2355
579.3706__12.33	12.33_579.3706m/z	1.4987	1.476	1.3557	1.2876	1.259	1.2477	1.2418	1.2506
325.0788__2.61	2.61_325.0788n	1.4986	1.2806	1.2036	1.1374	1.259	1.2467	1.2317	1.2273
340.1725__6.18	NA	1.4986	1.2812	1.1806	1.1391	1.1304	1.1233	1.1296	1.136
594.3695__16.99	16.99_594.3695m/z	1.4986	1.5322	1.4036	1.3311	1.2866	1.2729	1.2585	1.256
846.5893__14.91	NA	1.4986	2.0069	1.8485	1.7926	1.729	1.7108	1.6864	1.6795
382.2554__9.73	NA	1.4984	1.397	1.3033	1.232	1.2694	1.2695	1.2835	1.2779
1256.8414__15.04	NA	1.498	2.0125	1.8449	1.809	1.7447	1.7292	1.7056	1.7003
322.2855__17.20	NA	1.4973	1.3038	1.419	1.3496	1.3728	1.3593	1.3492	1.3424
704.5710__16.56	16.56_704.5710n	1.4969	1.4654	1.3552	1.3094	1.377	1.3846	1.3716	1.3716
589.8670__16.86	NA	1.4968	1.5224	1.3944	1.3181	1.2754	1.2635	1.2489	1.2426
611.3777__16.89	16.89_611.3777m/z	1.4968	1.5283	1.4045	1.343	1.3101	1.2978	1.2879	1.282
418.7464__18.09	18.09_418.7464m/z	1.4967	1.3148	1.2216	1.1544	1.1168	1.1083	1.105	1.0995
417.3028__15.98	15.98_417.3028m/z	1.4966	1.3093	1.2226	1.1543	1.1161	1.1052	1.092	1.0874
579.3706__12.85	12.85_579.3706m/z	1.4964	1.4038	1.3044	1.2546	1.2271	1.2177	1.2251	1.22
189.0741__1.24	1.24_189.0741n	1.4936	1.7867	1.6405	1.5519	1.5724	1.574	1.557	1.5495
478.2878__15.37	NA	1.4935	1.321	1.2334	1.3877	1.3384	1.3852	1.3928	1.3895
948.6578__15.15	NA	1.4921	2.0261	1.8781	1.793	1.7301	1.7122	1.6919	1.6844
1198.8000__14.81	14.81_1198.8000n	1.4903	1.9375	1.7757	1.7388	1.6773	1.6599	1.6365	1.6323
368.2398__8.84	8.84_368.2398n	1.49	1.3615	1.2557	1.1895	1.184	1.1955	1.1871	1.1921
83.0359__1.27	NA	1.49	1.3338	1.2306	1.2176	1.293	1.2821	1.2664	1.2608
318.1183__1.41	1.41_318.1183m/z	1.4894	1.3389	1.231	1.2342	1.2218	1.215	1.225	1.2187
543.4009__16.71	16.71_543.4009m/z	1.489	1.3096	1.2936	1.2215	1.178	1.1687	1.1753	1.1693
196.0961__4.17	4.17_196.0961m/z	1.4873	1.3288	1.2186	1.1732	1.133	1.1224	1.1064	1.1024
697.4340__12.06	12.06_697.4340m/z	1.4864	1.4388	1.3539	1.2897	1.2938	1.2829	1.2877	1.2857
262.9688__1.36	1.36_262.9688m/z	1.4849	1.3815	1.2694	1.2333	1.2135	1.2053	1.2292	1.228
772.0766__18.56	18.56_772.0766m/z	1.4842	1.2722	1.2237	1.3163	1.3258	1.3279	1.3087	1.3022
232.1282__1.90	1.90_232.1282m/z	1.483	1.2778	1.2074	1.1547	1.1309	1.1368	1.1233	1.1239
714.5102__14.99	NA	1.483	2.0009	1.8568	1.7911	1.7278	1.7128	1.6929	1.6843
476.7922__15.65	NA	1.4829	1.4918	1.3847	1.4378	1.4189	1.4408	1.4241	1.4191
332.1117__6.03	6.03_332.1117m/z	1.4827	1.5028	1.4715	1.3898	1.3505	1.3379	1.3259	1.3204
903.4591__7.95	7.95_903.4591n	1.4822	1.5408	1.5117	1.5191	1.4928	1.4841	1.463	1.457
410.0804__9.17	9.17_410.0804m/z	1.4816	1.358	1.2952	1.2433	1.3421	1.3301	1.3163	1.3096
151.0610__3.42	3.42_151.0610m/z	1.4811	1.2839	1.6077	1.6412	1.7733	1.7555	1.7299	1.7266
737.0978__10.65	10.65_737.0978m/z	1.4808	1.3757	1.2634	1.2302	1.2101	1.1976	1.1963	1.1917
1110.7458__14.84	NA	1.4795	1.9746	1.8083	1.7826	1.7193	1.7014	1.6771	1.6709
821.5189__18.09	18.09_821.5189n	1.4787	1.2656	1.3691	1.3007	1.2671	1.2552	1.2444	1.248
426.9585__1.07	1.07_426.9585m/z	1.478	1.263	1.1601	1.1056	1.0679	1.0766	1.0612	1.0563
297.1682__13.85	13.85_297.1682m/z	1.4778	1.4816	1.3568	1.2855	1.2899	1.2763	1.2695	1.2635
1180.8253__15.93	NA	1.4775	1.787	1.6509	1.5766	1.525	1.5151	1.493	1.4854
333.1776__4.83	4.83_333.1776n	1.4771	1.2657	1.1779	1.1122	1.237	1.2281	1.2728	1.2664
574.2937__6.00	6.00_574.2937m/z	1.477	1.2636	1.1688	1.1317	1.1322	1.1386	1.1223	1.1263
630.3445__8.37	8.37_630.3445n	1.476	1.3508	1.3492	1.293	1.2479	1.2382	1.2655	1.2625
199.0957__4.13	4.13_199.0957m/z	1.4743	1.2658	1.1676	1.3243	1.2827	1.2731	1.2555	1.2496
718.4688__12.15	NA	1.4717	1.401	1.2966	1.229	1.2526	1.2435	1.2487	1.2499
257.1021__0.61	0.61_257.1021n	1.4701	1.2758	1.4534	1.3773	1.4138	1.4114	1.3908	1.3837
451.3037__15.65	15.65_451.3037m/z	1.4687	1.2836	1.211	1.161	1.1936	1.2155	1.1978	1.1995
467.2886__15.41	15.41_467.2886m/z	1.4683	1.3105	1.3073	1.2903	1.2449	1.2461	1.2601	1.2538
403.2462__13.51	13.51_403.2462m/z	1.4671	1.2834	1.202	1.2116	1.1706	1.1675	1.2182	1.2132
210.1362__7.13	7.13_210.1362n	1.4662	1.2535	1.2956	1.4379	1.4447	1.4303	1.4177	1.4107
806.6476__19.10	19.10_806.6476m/z	1.4655	1.254	1.1528	1.1071	1.0913	1.0938	1.0788	1.0733
610.3075__15.32	15.32_610.3075m/z	1.4641	1.2939	1.2117	1.1439	1.1283	1.1204	1.1317	1.1262
798.0623__18.33	NA	1.464	1.2565	1.1822	1.1184	1.1111	1.1348	1.1461	1.1402
820.5818__18.74	18.74_820.5818m/z	1.4637	1.2716	1.212	1.1478	1.198	1.1879	1.1802	1.1756
739.4812__13.85	13.85_739.4812m/z	1.4618	1.6942	1.5635	1.6087	1.5523	1.5478	1.564	1.5569
247.0318__5.12	NA	1.4617	1.2839	1.1919	1.1324	1.0924	1.0809	1.0653	1.0602
240.0948__0.65	0.65_240.0948n	1.4616	1.3307	1.3364	1.268	1.3723	1.3917	1.3717	1.3698
409.1150__6.88	6.88_409.1150m/z	1.4613	1.3273	1.2523	1.2103	1.3074	1.2968	1.2823	1.2758
226.8886__0.55	0.55_226.8886m/z	1.461	1.2488	1.1884	1.1234	1.0956	1.1478	1.1783	1.1741
151.0613__1.00	1.00_151.0613m/z	1.4607	1.2981	1.2904	1.3853	1.3397	1.3339	1.3473	1.3458
574.2935__1.69	1.69_574.2935m/z	1.4588	1.2977	1.1884	1.1481	1.1221	1.1591	1.1631	1.1573
761.4698__10.34	10.34_761.4698m/z	1.4577	1.6276	1.527	1.4436	1.4036	1.4018	1.4056	1.3999
332.1360__5.68	5.68_332.1360n	1.4572	1.2525	1.1701	1.105	1.0844	1.0729	1.0736	1.0787
343.1929__16.10	16.10_343.1929m/z	1.456	1.2457	1.1958	1.1384	1.1071	1.0979	1.1285	1.1291
169.9852__0.61	0.61_169.9852m/z	1.4555	1.2528	1.1478	1.0899	1.0569	1.0462	1.0381	1.0371
347.2039__7.44	7.44_347.2039m/z	1.4553	1.2684	1.1617	1.1072	1.0889	1.0863	1.1036	1.0992
528.3411__16.02	16.02_528.3411m/z	1.4553	1.2808	1.2385	1.1694	1.1279	1.1569	1.145	1.1392
315.0959__7.44	7.44_315.0959m/z	1.4537	1.2668	1.1601	1.1058	1.0874	1.0851	1.1031	1.0987
647.5070__17.09	NA	1.453	1.2621	1.2122	1.1597	1.2656	1.2528	1.2616	1.2552
346.9692__7.44	7.44_346.9692m/z	1.4525	1.2659	1.1594	1.1051	1.0871	1.0846	1.1022	1.0978
844.5819__18.67	18.67_844.5819m/z	1.452	1.3752	1.4195	1.3906	1.3826	1.3699	1.3612	1.3578
648.4058__16.94	16.94_648.4058m/z	1.4469	1.2958	1.2277	1.192	1.152	1.1437	1.1347	1.1293
424.0783__8.68	8.68_424.0783m/z	1.4468	1.3348	1.2974	1.2341	1.3293	1.3203	1.3025	1.2961
203.1389__2.53	2.53_203.1389m/z	1.4454	1.2369	1.133	1.0978	1.0764	1.0826	1.0842	1.0884
462.1758__2.10	2.10_462.1758m/z	1.4446	1.4987	1.6081	1.5499	1.4949	1.4828	1.471	1.4635
471.2708__14.60	14.60_471.2708m/z	1.4443	1.2985	1.2155	1.169	1.1387	1.1267	1.1119	1.1197
584.9839__0.55	0.55_584.9839m/z	1.443	1.3457	1.2345	1.1657	1.131	1.1225	1.1076	1.1033
316.0645__7.52	7.52_316.0645m/z	1.4427	1.4181	1.3097	1.2611	1.2701	1.2616	1.2722	1.2679
297.1255__5.62	5.62_297.1255m/z	1.4423	1.241	1.1883	1.237	1.2028	1.2012	1.2141	1.2143
240.1026__13.08	NA	1.4416	1.2436	1.174	1.114	1.0842	1.0731	1.0578	1.053
273.1332__9.11	9.11_273.1332m/z	1.4401	1.2554	1.1929	1.264	1.3439	1.3298	1.3129	1.307
153.0406__1.36	1.36_153.0406m/z	1.44	1.3145	1.22	1.1646	1.1515	1.1496	1.1996	1.1944
368.3418__13.85	13.85_368.3418m/z	1.4395	1.3477	1.303	1.2466	1.2461	1.2462	1.2298	1.2273
614.5027__19.36	NA	1.4394	1.3215	1.2242	1.1594	1.1182	1.1095	1.0933	1.1049
474.3176__15.44	NA	1.4392	1.23	1.1623	1.0978	1.0588	1.0478	1.0325	1.0296
628.4126__16.76	NA	1.4392	1.2327	1.1303	1.0837	1.0489	1.0378	1.0228	1.0179
313.2724__19.39	19.39_313.2724m/z	1.4386	1.4691	1.3467	1.2745	1.2292	1.2345	1.2231	1.2528
270.3142__12.29	12.29_270.3142m/z	1.4375	1.3296	1.2241	1.1576	1.1598	1.1474	1.1319	1.1313
476.3247__14.28	14.28_476.3247m/z	1.4371	1.6987	1.5635	1.548	1.4932	1.4947	1.4958	1.4894
444.2220__6.88	6.88_444.2220m/z	1.4364	1.4316	1.3592	1.2897	1.2754	1.2664	1.2529	1.2465
134.0199__1.00	NA	1.4357	1.2741	1.2766	1.3825	1.3365	1.3303	1.3465	1.3452
347.0769__7.42	7.42_347.0769m/z	1.4356	1.2506	1.1453	1.0923	1.0753	1.0728	1.0906	1.0862
407.0762__9.17	NA	1.4354	1.311	1.2468	1.2025	1.3094	1.2983	1.2846	1.278
531.3856__15.81	NA	1.4348	1.2365	1.1448	1.0895	1.0736	1.1178	1.1434	1.1382
284.0550__6.88	6.88_284.0550m/z	1.433	1.4417	1.6219	1.6914	1.7437	1.7337	1.7344	1.7341
738.5483__17.39	17.39_738.5483m/z	1.4322	1.2574	1.1691	1.1331	1.0943	1.0888	1.0779	1.0769
264.1346__10.65	NA	1.4305	1.2899	1.1833	1.1216	1.2904	1.2816	1.2749	1.2805
394.1054__7.38	7.38_394.1054m/z	1.4305	1.3589	1.2852	1.2235	1.2108	1.1997	1.1926	1.1879
563.2454__10.63	10.63_563.2454m/z	1.4304	1.3204	1.2101	1.1424	1.1175	1.1167	1.1107	1.1102
672.4654__13.85	NA	1.43	1.6877	1.5638	1.6407	1.583	1.584	1.5848	1.5777
774.4950__17.01	17.01_774.4950m/z	1.4297	1.5616	1.4303	1.3796	1.3311	1.3427	1.3277	1.3211
184.0724__0.67	0.67_184.0724m/z	1.4291	1.2661	1.332	1.2652	1.2967	1.2869	1.2682	1.2786
732.4836__12.65	NA	1.4291	1.3858	1.2772	1.2138	1.2261	1.2311	1.2413	1.2397
212.1024__5.73	NA	1.4277	1.2843	1.2931	1.3336	1.3745	1.3601	1.3501	1.348
79.0542__6.08	6.08_79.0542m/z	1.4275	1.7322	1.6458	1.5869	1.5447	1.5314	1.5168	1.5091
345.1141__8.81	8.81_345.1141n	1.4273	1.2532	1.1526	1.1695	1.1806	1.1721	1.1563	1.1516
438.3698__17.17	NA	1.4273	1.2222	1.238	1.172	1.1348	1.1284	1.1156	1.11
1236.7741__13.99	NA	1.427	1.2813	1.2437	1.1927	1.2163	1.207	1.1989	1.1948
315.1598__7.20	7.20_315.1598m/z	1.4269	1.2623	1.1567	1.1399	1.1193	1.1319	1.1602	1.1699
245.0469__0.55	0.55_245.0469m/z	1.4257	1.5337	1.5073	1.4343	1.4235	1.4157	1.4015	1.3959
373.2083__13.93	13.93_373.2083m/z	1.4252	1.3089	1.2536	1.1925	1.1558	1.1491	1.1326	1.1331
200.1040__9.31	9.31_200.1040n	1.4247	1.2477	1.3933	1.3153	1.3093	1.2983	1.3079	1.303
271.1062__10.97	10.97_271.1062m/z	1.4243	1.2483	1.147	1.0886	1.0651	1.0597	1.0707	1.0695
898.4407__8.32	NA	1.4243	1.2184	1.2315	1.2786	1.2502	1.2378	1.2197	1.2226
184.0727__17.86	17.86_184.0727m/z	1.4237	1.2403	1.1402	1.0765	1.0384	1.0797	1.0766	1.072
353.0639__8.93	NA	1.4232	1.2839	1.1831	1.1381	1.1017	1.1067	1.0978	1.0923
259.0147__7.52	7.52_259.0147n	1.4231	1.3979	1.2918	1.2297	1.2682	1.2632	1.2495	1.2435
467.1579__9.73	9.73_467.1579m/z	1.4226	1.4043	1.6139	1.6885	1.6794	1.6665	1.6439	1.6378
574.2809__8.21	NA	1.4225	1.252	1.1571	1.0963	1.0775	1.0684	1.055	1.0894
738.4561__15.46	15.46_738.4561m/z	1.4213	1.4845	1.3596	1.333	1.2895	1.2791	1.268	1.2622
533.7788__15.41	NA	1.4186	1.214	1.199	1.1322	1.1167	1.1422	1.1314	1.1259
1010.5283__18.36	18.36_1010.5283m/z	1.4184	1.3513	1.2379	1.1687	1.1271	1.1153	1.1265	1.1244
515.3699__16.12	16.12_515.3699m/z	1.4184	1.3648	1.3486	1.2765	1.2392	1.2342	1.2241	1.218
219.0620__6.78	6.78_219.0620m/z	1.4183	1.2168	1.3528	1.4191	1.3718	1.3576	1.3378	1.3325
712.4503__16.84	NA	1.4183	1.3517	1.2467	1.1848	1.1473	1.1358	1.1363	1.1315
1402.9346__15.20	NA	1.4171	1.908	1.7548	1.6969	1.6366	1.6247	1.6014	1.5981
205.0674__0.63	0.63_205.0674m/z	1.4166	1.2223	1.2713	1.2216	1.1965	1.1901	1.1995	1.1943
288.0333__5.12	5.12_288.0333m/z	1.4156	1.2099	1.1198	1.0575	1.0269	1.0224	1.02	1.0151
288.1635__13.57	13.57_288.1635m/z	1.4145	1.2595	1.2164	1.198	1.1622	1.1509	1.1344	1.1296
935.4406__8.05	NA	1.4145	1.2879	1.181	1.1185	1.1268	1.1167	1.1293	1.1311
725.9579__15.46	15.46_725.9579m/z	1.4144	1.3343	1.3321	1.2915	1.2457	1.2324	1.2178	1.2148
416.3147__14.65	14.65_416.3147m/z	1.4143	1.3569	1.386	1.3536	1.3121	1.2999	1.2822	1.2767
1516.9806__16.86	NA	1.4136	1.3465	1.2356	1.2185	1.195	1.1822	1.1822	1.1825
595.3485__13.23	13.23_595.3485m/z	1.4123	1.2152	1.1179	1.0683	1.0333	1.035	1.0538	1.0484
585.3157__16.71	16.71_585.3157m/z	1.4116	1.2339	1.1559	1.0928	1.0566	1.0465	1.0495	1.0445
572.3743__11.26	NA	1.4109	1.2688	1.2922	1.2231	1.296	1.2826	1.2979	1.2917
528.3505__11.14	NA	1.4108	1.3236	1.3177	1.2459	1.3122	1.299	1.3135	1.3073
73.0283__0.91	0.91_73.0283m/z	1.4102	1.2192	1.2265	1.1764	1.1606	1.1505	1.1338	1.1284
356.2911__16.12	16.12_356.2911n	1.4096	1.4031	1.3121	1.2469	1.2832	1.2859	1.2672	1.2654
572.7454__18.56	18.56_572.7454m/z	1.4095	1.5826	1.4493	1.3687	1.3305	1.3208	1.3205	1.3147
385.0782__10.97	10.97_385.0782m/z	1.4083	1.2245	1.1213	1.0715	1.0569	1.0563	1.0783	1.0741
466.1962__9.86	9.86_466.1962m/z	1.4072	1.386	1.4864	1.562	1.5085	1.4926	1.4709	1.4646
501.3750__16.05	16.05_501.3750m/z	1.4066	1.2196	1.1444	1.1067	1.1077	1.159	1.1755	1.1695
283.0124__5.12	5.12_283.0124m/z	1.4062	1.202	1.108	1.0627	1.037	1.0267	1.0375	1.0323
151.0495__5.22	5.22_151.0495m/z	1.4059	1.2127	1.1454	1.0817	1.046	1.0376	1.0264	1.0218
288.6219__14.91	14.91_288.6219m/z	1.4053	1.2028	1.1891	1.1275	1.0884	1.1382	1.1222	1.1248
376.1876__10.66	10.66_376.1876n	1.405	1.2104	1.1084	1.0606	1.0397	1.0291	1.0171	1.0126
257.1022__0.67	0.67_257.1022n	1.4048	1.2055	1.3984	1.3542	1.3753	1.3732	1.362	1.3562
645.3312__7.24	7.24_645.3312m/z	1.4046	1.3258	1.225	1.2463	1.3301	1.3622	1.3428	1.3395
378.2415__17.54	17.54_378.2415m/z	1.4033	1.3777	1.263	1.2082	1.1909	1.1822	1.1845	1.1785
551.3121__15.32	15.32_551.3121m/z	1.403	1.2326	1.5527	1.4815	1.4315	1.4591	1.4585	1.4537
1898.6909__16.76	NA	1.4027	1.3369	1.2872	1.4007	1.3517	1.3501	1.3557	1.3515
626.3902__16.99	16.99_626.3902m/z	1.4022	1.3575	1.2923	1.2437	1.2186	1.206	1.1941	1.1989
525.3162__14.73	14.73_525.3162m/z	1.4019	1.4848	1.36	1.3202	1.2733	1.2625	1.2722	1.266
644.4045__17.04	17.04_644.4045m/z	1.4011	1.3693	1.2564	1.1862	1.1795	1.1715	1.1619	1.165
274.1496__0.84	0.84_274.1496m/z	1.4007	1.2721	1.1704	1.1848	1.1717	1.1768	1.2004	1.2111
184.0726__7.53	7.53_184.0726m/z	1.4002	1.2659	1.1592	1.1149	1.1065	1.0963	1.0868	1.0813
295.0139__1.10	1.10_295.0139m/z	1.399	1.2473	1.1429	1.079	1.0648	1.0657	1.0537	1.0505
564.4748__18.28	18.28_564.4748n	1.3989	1.2796	1.1904	1.1248	1.1252	1.1199	1.1076	1.1435
306.2545__16.34	16.34_306.2545n	1.3982	1.2225	1.2846	1.2128	1.3734	1.3622	1.3453	1.3384
134.0446__0.80	0.80_134.0446m/z	1.3981	1.4343	1.3135	1.2578	1.2294	1.2179	1.2143	1.2156
89.0481__1.59	1.59_89.0481m/z	1.3981	1.2042	1.1348	1.0726	1.0854	1.0745	1.0615	1.0824
162.0357__2.56	2.56_162.0357m/z	1.3974	1.7857	1.6611	1.572	1.5352	1.5189	1.4969	1.4981
277.1034__10.60	10.60_277.1034m/z	1.3974	1.2009	1.1981	1.3607	1.3234	1.3139	1.3532	1.3466
328.2389__16.10	16.10_328.2389n	1.3974	1.1959	1.2941	1.2313	1.2737	1.2602	1.2439	1.238
338.1336__4.44	4.44_338.1336m/z	1.3974	1.2107	1.1271	1.0864	1.0555	1.0951	1.0846	1.0897
200.1274__1.50	1.50_200.1274m/z	1.3965	1.4999	1.3964	1.3269	1.3074	1.2984	1.3035	1.3002
330.9817__7.01	7.01_330.9817m/z	1.3965	1.2146	1.1122	1.0629	1.0497	1.0481	1.0681	1.0639
416.2508__7.17	7.17_416.2508n	1.396	1.2008	1.1322	1.0952	1.0922	1.0815	1.0877	1.0987
599.3734__16.91	16.91_599.3734m/z	1.3946	1.4936	1.373	1.3252	1.2787	1.2846	1.2666	1.2602
342.3118__17.23	17.23_342.3118n	1.3943	1.201	1.339	1.3113	1.2681	1.2645	1.26	1.2564
209.1277__7.40	7.40_209.1277m/z	1.3939	1.2179	1.219	1.321	1.3388	1.3249	1.3061	1.3012
250.0123__3.56	3.56_250.0123m/z	1.3936	1.4054	1.2983	1.291	1.2559	1.2507	1.234	1.2346
95.0854__5.35	5.35_95.0854m/z	1.3935	1.4274	1.3079	1.3512	1.3626	1.3784	1.3661	1.3594
207.0620__5.59	5.59_207.0620m/z	1.3912	1.5435	1.5139	1.592	1.5684	1.5517	1.5295	1.523
822.5939__18.69	18.69_822.5939m/z	1.3908	1.1886	1.0928	1.047	1.0273	1.0401	1.0365	1.0321
273.0494__9.07	9.07_273.0494m/z	1.3903	1.2086	1.1068	1.0586	1.0444	1.0427	1.0621	1.0578
157.0849__0.60	0.60_157.0849n	1.3867	1.2506	1.148	1.1261	1.1243	1.153	1.1368	1.1359
201.0785__4.54	4.54_201.0785n	1.3866	1.339	1.2695	1.2552	1.2246	1.2151	1.254	1.2476
270.1429__7.92	NA	1.3866	1.2151	1.2557	1.1883	1.1738	1.1626	1.1758	1.1709
127.0498__2.88	2.88_127.0498m/z	1.386	1.1862	1.1852	1.1411	1.129	1.1331	1.1211	1.12
518.3960__16.46	16.46_518.3960n	1.3851	1.2368	1.2288	1.1613	1.1241	1.1142	1.1132	1.1081
259.0912__0.80	0.80_259.0912m/z	1.3846	1.1974	1.1053	1.0616	1.2148	1.2062	1.1905	1.188
188.1152__0.93	0.93_188.1152n	1.3835	1.3116	1.3618	1.3868	1.4216	1.4324	1.4242	1.417
716.9489__16.89	16.89_716.9489m/z	1.3823	1.4824	1.3851	1.4394	1.3931	1.4011	1.382	1.375
168.0653__0.98	0.98_168.0653m/z	1.3822	1.187	1.0891	1.0302	0.99489	0.98476	0.97451	0.97121
431.0379__7.44	7.44_431.0379m/z	1.3813	1.2013	1.1	1.0511	1.0395	1.04	1.0652	1.0616
440.7708__15.34	15.34_440.7708m/z	1.3808	1.2339	1.1478	1.1535	1.1125	1.1384	1.1376	1.1321
345.0061__7.94	7.94_345.0061m/z	1.3807	1.2523	1.1473	1.1224	1.108	1.1022	1.1208	1.1185
232.9758__4.11	4.11_232.9758m/z	1.3806	1.1832	1.1964	1.1455	1.1575	1.1508	1.15	1.1443
868.6337__14.89	NA	1.3802	1.9943	1.8346	1.7981	1.7342	1.7199	1.6954	1.6886
194.0592__7.44	7.44_194.0592m/z	1.3795	1.199	1.098	1.0502	1.0379	1.0366	1.0574	1.0532
745.4745__16.89	16.89_745.4745m/z	1.3795	1.287	1.185	1.1273	1.1059	1.0965	1.1075	1.1032
870.5840__14.91	14.91_870.5840m/z	1.3774	1.4836	1.3596	1.2852	1.2415	1.2374	1.2205	1.2146
97.0117__0.89	0.89_97.0117m/z	1.3774	1.1861	1.0864	1.0285	1.0712	1.0613	1.0509	1.0463
383.0775__13.85	13.85_383.0775m/z	1.3773	1.3553	1.3256	1.2535	1.2518	1.2384	1.2521	1.2458
358.2422__15.98	15.98_358.2422m/z	1.3754	1.2042	1.1028	1.0429	1.084	1.0828	1.0816	1.0765
149.0995__0.91	0.91_149.0995m/z	1.375	1.2198	1.357	1.3734	1.3619	1.3552	1.3396	1.3332
1064.7393__15.60	NA	1.3738	1.9629	1.8121	1.7288	1.6694	1.6518	1.6338	1.6263
1226.7470__17.17	17.17_1226.7470n	1.3737	1.1824	1.0956	1.0363	1.0188	1.0174	1.0027	1.0157
260.0879__7.63	7.63_260.0879m/z	1.3735	1.2094	1.3515	1.4576	1.4064	1.3919	1.3733	1.3728
863.5198__18.04	NA	1.3727	1.3271	1.2273	1.1804	1.1527	1.1856	1.1757	1.173
90.9607__0.55	NA	1.3715	1.2096	1.1135	1.0638	1.0558	1.0916	1.1534	1.148
187.0591__4.20	4.20_187.0591n	1.3705	1.1786	1.0816	1.0242	0.99888	0.98825	1.0387	1.0341
408.1601__6.38	6.38_408.1601m/z	1.3696	1.1919	1.0915	1.0408	1.023	1.0156	1.0054	1.0029
359.3253__12.01	12.01_359.3253m/z	1.3695	1.2554	1.3124	1.4039	1.506	1.5107	1.5191	1.5152
649.4486__15.51	15.51_649.4486m/z	1.3694	1.409	1.317	1.2434	1.2037	1.1956	1.1834	1.1778
625.2686__14.91	NA	1.3686	1.358	1.2836	1.2147	1.1845	1.1855	1.1781	1.1772
251.1012__4.24	4.24_251.1012m/z	1.3684	1.4631	1.4172	1.3391	1.3139	1.3219	1.3227	1.3178
206.9583__1.43	NA	1.3675	1.2881	1.1856	1.1204	1.0807	1.1057	1.1603	1.1568
437.2856__15.58	15.58_437.2856m/z	1.3671	1.3981	1.3972	1.3466	1.329	1.3278	1.3091	1.3024
1020.7149__15.65	NA	1.3665	1.8798	1.7491	1.6682	1.6089	1.5917	1.573	1.5662
763.5963__18.77	NA	1.3662	1.2315	1.1603	1.1312	1.0961	1.0981	1.0822	1.0782
116.9870__10.94	10.94_116.9870m/z	1.3652	1.2236	1.2813	1.2983	1.302	1.2881	1.2694	1.2663
151.0908__7.04	7.04_151.0908m/z	1.3651	1.2536	1.1567	1.1736	1.135	1.1325	1.1228	1.1172
168.0143__1.29	1.29_168.0143m/z	1.3646	1.2012	1.3264	1.3496	1.3196	1.306	1.287	1.2818
334.0486__12.41	NA	1.3646	1.1662	1.0684	1.0112	1.0095	0.99871	0.98816	0.98374
186.0886__6.08	6.08_186.0886n	1.3645	1.5375	1.5659	1.5847	1.5609	1.546	1.5236	1.5241
397.2289__11.74	11.74_397.2289m/z	1.3643	1.3752	1.2607	1.2126	1.1905	1.1788	1.18	1.1916
556.3806__14.81	NA	1.3641	1.7614	1.6136	1.5899	1.5333	1.5199	1.4982	1.502
375.1064__7.85	7.85_375.1064m/z	1.3635	1.2057	1.1042	1.1057	1.1149	1.103	1.0885	1.096
397.9241__0.63	NA	1.3627	1.2783	1.1963	1.1469	1.1456	1.1599	1.1542	1.1484
160.0844__3.72	3.72_160.0844n	1.3618	1.1699	1.1754	1.1125	1.194	1.182	1.1671	1.1663
181.1215__10.98	10.98_181.1215m/z	1.3618	1.2395	1.1366	1.0765	1.043	1.0373	1.0231	1.023
589.4427__16.46	16.46_589.4427m/z	1.3607	1.2144	1.1451	1.1073	1.0679	1.0631	1.0814	1.0771
1226.8300__15.30	15.30_1226.8300n	1.3606	1.9488	1.7979	1.744	1.6821	1.6666	1.6424	1.639
500.7922__15.34	NA	1.3599	1.3178	1.2073	1.1948	1.1761	1.221	1.2037	1.2002
1184.7845__14.55	14.55_1184.7845n	1.3597	1.7358	1.5909	1.6153	1.5627	1.5645	1.5679	1.5602
238.0211__0.61	NA	1.3585	1.3309	1.2496	1.2205	1.1978	1.224	1.2175	1.2147
276.1098__6.85	6.85_276.1098n	1.3581	1.1834	1.1081	1.0824	1.0913	1.0807	1.0806	1.077
703.4435__16.86	16.86_703.4435m/z	1.3577	1.1882	1.1281	1.0793	1.0986	1.09	1.0778	1.0765
265.1534__5.11	5.11_265.1534m/z	1.3576	1.2097	1.1252	1.1878	1.1833	1.1709	1.1668	1.1786
364.2576__16.46	NA	1.3557	1.207	1.1077	1.0741	1.2411	1.2318	1.2207	1.2146
593.3327__9.58	9.58_593.3327m/z	1.3553	1.2147	1.1588	1.2	1.1597	1.1657	1.1487	1.1477
905.6841__17.17	17.17_905.6841m/z	1.3523	1.4018	1.4093	1.3754	1.3322	1.318	1.2993	1.295
261.1438__4.98	4.98_261.1438m/z	1.352	1.4126	1.3765	1.3612	1.3929	1.3916	1.3799	1.3796
186.0887__6.08	6.08_186.0887n	1.3509	1.4821	1.5862	1.6844	1.6434	1.6258	1.6034	1.5969
735.4671__16.96	16.96_735.4671m/z	1.3487	1.4703	1.3489	1.2897	1.248	1.2376	1.2199	1.2251
517.3853__16.61	16.61_517.3853m/z	1.3482	1.2108	1.248	1.1783	1.1502	1.1433	1.1576	1.1518
486.0887__9.64	9.64_486.0887m/z	1.3481	1.1751	1.0984	1.0424	1.0059	1.005	1.0281	1.0238
1010.6586__13.31	NA	1.348	1.32	1.2653	1.1945	1.1849	1.1802	1.2364	1.2311
1556.9950__15.17	NA	1.348	1.7878	1.6374	1.6379	1.58	1.5872	1.5701	1.5624
287.1991__10.79	10.79_287.1991m/z	1.3475	1.1815	1.0819	1.0368	1.0362	1.0264	1.0329	1.038
258.1228__3.64	3.64_258.1228n	1.3473	1.216	1.2838	1.2419	1.4437	1.4756	1.4548	1.4477
132.0244__1.00	1.00_132.0244n	1.3467	1.2452	1.2412	1.3401	1.2928	1.2938	1.309	1.3068
463.2657__15.04	15.04_463.2657m/z	1.3446	1.4339	1.4156	1.4116	1.3997	1.4221	1.4019	1.3962
415.1397__11.49	11.49_415.1397m/z	1.3424	1.1805	1.1315	1.1797	1.204	1.1939	1.179	1.173
256.1412__7.24	NA	1.3423	1.2191	1.1292	1.0754	1.0753	1.0639	1.0522	1.0721
425.7478__16.07	NA	1.3423	1.1487	1.0524	1.0059	0.99815	0.99285	0.98599	0.98151
581.3499__10.66	10.66_581.3499m/z	1.3422	1.2369	1.2469	1.1775	1.223	1.2129	1.2394	1.2353
283.1138__10.18	10.18_283.1138m/z	1.3411	1.3503	1.2366	1.2199	1.1768	1.1671	1.1509	1.1636
182.0666__2.78	2.78_182.0666m/z	1.3393	1.1445	1.3092	1.2703	1.4091	1.4066	1.3969	1.3905
622.3402__2.46	NA	1.3379	1.2338	1.1323	1.1	1.0774	1.067	1.085	1.0887
146.1172__3.69	3.69_146.1172m/z	1.3378	1.204	1.1316	1.18	1.1402	1.129	1.1144	1.1087
97.0759__0.67	NA	1.3352	1.2064	1.1048	1.0667	1.0405	1.0467	1.0501	1.0653
254.1599__5.35	5.35_254.1599m/z	1.3349	1.2854	1.2024	1.1456	1.1049	1.0943	1.084	1.0861
503.7701__17.46	NA	1.3343	1.1836	1.2249	1.1859	1.1446	1.1338	1.1175	1.1199
212.9865__1.43	1.43_212.9865m/z	1.3342	1.2836	1.1841	1.1234	1.0853	1.1149	1.1195	1.1171
179.0444__0.93	0.93_179.0444m/z	1.334	1.1468	1.34	1.3078	1.5213	1.5078	1.4878	1.4826
215.0225__1.34	1.34_215.0225m/z	1.3338	1.2887	1.2005	1.141	1.1013	1.1065	1.096	1.0911
713.1753__0.57	0.57_713.1753m/z	1.3333	1.2651	1.1647	1.1217	1.1076	1.1042	1.1088	1.1048
272.1845__6.77	6.77_272.1845m/z	1.3331	1.2717	1.5324	1.5981	1.5812	1.5653	1.5442	1.5364
170.1140__3.67	NA	1.333	1.2144	1.1224	1.1685	1.2141	1.2019	1.1974	1.1914
182.0958__5.26	5.26_182.0958m/z	1.333	1.1959	1.1411	1.081	1.0429	1.0417	1.0497	1.0469
204.1412__15.98	15.98_204.1412m/z	1.333	1.2002	1.1076	1.0461	1.023	1.0237	1.0163	1.013
216.0774__10.62	10.62_216.0774m/z	1.333	1.2196	1.1464	1.0827	1.045	1.0376	1.0263	1.0221
245.6462__3.76	NA	1.333	1.2144	1.1224	1.1685	1.2141	1.2019	1.1974	1.1914
252.0924__10.31	10.31_252.0924m/z	1.333	1.2636	1.3236	1.3591	1.3683	1.3581	1.3489	1.346
256.0748__10.13	10.13_256.0748m/z	1.333	1.1983	1.1371	1.1093	1.0713	1.0617	1.0512	1.0475
258.1839__8.93	8.93_258.1839m/z	1.333	1.1983	1.1371	1.1093	1.0713	1.0617	1.0512	1.0475
260.0461__11.20	11.20_260.0461m/z	1.333	1.1972	1.2136	1.283	1.3344	1.3434	1.3769	1.3929
269.1133__7.42	7.42_269.1133m/z	1.333	1.2002	1.1076	1.0461	1.023	1.0237	1.0163	1.013
280.0783__4.98	4.98_280.0783m/z	1.333	1.1406	1.045	0.9989	0.99268	0.98759	0.98111	0.97677
288.1906__2.64	2.64_288.1906m/z	1.333	1.2494	1.2361	1.2194	1.2014	1.2056	1.209	1.2031
302.0175__0.84	0.84_302.0175m/z	1.333	1.2002	1.1076	1.0461	1.023	1.0237	1.0163	1.013
303.0294__10.65	10.65_303.0294m/z	1.333	1.2196	1.1464	1.0827	1.045	1.0376	1.0263	1.0221
305.0294__10.65	10.65_305.0294m/z	1.333	1.2196	1.1464	1.0827	1.045	1.0376	1.0263	1.0221
305.1236__5.00	5.00_305.1236m/z	1.333	1.1741	1.0804	1.0465	1.0431	1.0332	1.0314	1.0261
313.0072__11.26	NA	1.333	1.1983	1.1371	1.1093	1.0713	1.0617	1.0512	1.0475
313.1031__10.62	10.62_313.1031m/z	1.333	1.2956	1.408	1.5074	1.5421	1.53	1.5117	1.5041
313.6700__8.07	8.07_313.6700m/z	1.333	1.2002	1.1076	1.0461	1.023	1.0237	1.0163	1.013
317.0089__10.63	10.63_317.0089m/z	1.333	1.2196	1.1464	1.0827	1.045	1.0376	1.0263	1.0221
320.2035__11.75	11.75_320.2035m/z	1.333	1.2494	1.2361	1.2194	1.2014	1.2056	1.209	1.2031
324.6807__3.77	NA	1.333	1.1455	1.0494	0.9912	0.95622	0.946	0.93351	0.92918
326.0437__9.51	9.51_326.0437m/z	1.333	1.1623	1.0644	1.0072	0.97204	0.96191	0.95093	0.95236
331.1353__6.09	6.09_331.1353m/z	1.333	1.2144	1.1224	1.1685	1.2141	1.2019	1.1974	1.1914
346.7053__8.63	8.63_346.7053m/z	1.333	1.2002	1.1076	1.0461	1.023	1.0237	1.0163	1.013
349.1730__6.31	6.31_349.1730m/z	1.333	1.1776	1.2154	1.1754	1.1346	1.124	1.1077	1.1106
353.0345__7.46	7.46_353.0345m/z	1.333	1.2144	1.1224	1.1685	1.2141	1.2019	1.1974	1.1914
354.0867__9.67	9.67_354.0867m/z	1.333	1.356	1.5052	1.569	1.622	1.6121	1.6116	1.6096
357.2121__4.06	4.06_357.2121m/z	1.333	1.3025	1.3639	1.3777	1.3356	1.3235	1.3057	1.2996
357.2344__9.01	9.01_357.2344m/z	1.333	1.2002	1.1076	1.0461	1.023	1.0237	1.0163	1.013
360.1791__7.17	7.17_360.1791m/z	1.333	1.2196	1.1464	1.0827	1.045	1.0376	1.0263	1.0221
361.1018__8.56	8.56_361.1018m/z	1.333	1.1674	1.0693	1.0133	0.97739	0.97405	0.97842	0.97429
367.9895__0.82	0.82_367.9895m/z	1.333	1.2002	1.1076	1.0461	1.023	1.0237	1.0163	1.013
377.1259__14.15	14.15_377.1259m/z	1.333	1.2002	1.1076	1.0461	1.023	1.0237	1.0163	1.013
381.0363__11.19	11.19_381.0363m/z	1.333	1.173	1.1806	1.171	1.1419	1.1297	1.1143	1.1174
384.0387__9.64	9.64_384.0387m/z	1.333	1.1947	1.1088	1.048	1.0134	1.0177	1.0326	1.0323
386.7169__8.86	8.86_386.7169m/z	1.333	1.2002	1.1076	1.0461	1.023	1.0237	1.0163	1.013
387.3566__13.11	13.11_387.3566m/z	1.333	1.1828	1.1782	1.1406	1.1204	1.1149	1.0999	1.1015
388.1565__7.33	7.33_388.1565m/z	1.333	1.2956	1.408	1.5074	1.5421	1.53	1.5117	1.5041
389.1768__6.28	6.28_389.1768m/z	1.333	1.2002	1.1076	1.0461	1.023	1.0237	1.0163	1.013
391.2714__16.71	16.71_391.2714m/z	1.333	1.3084	1.288	1.2648	1.2365	1.2238	1.2077	1.2017
408.7301__9.10	9.10_408.7301m/z	1.333	1.2002	1.1076	1.0461	1.023	1.0237	1.0163	1.013
413.0977__6.22	6.22_413.0977m/z	1.333	1.1981	1.1519	1.0888	1.0671	1.0557	1.0411	1.0358
413.5595__9.93	NA	1.333	1.2002	1.1076	1.0461	1.023	1.0237	1.0163	1.013
418.2749__15.41	15.41_418.2749m/z	1.333	1.173	1.1806	1.171	1.1419	1.1297	1.1143	1.1174
419.7660__17.57	17.57_419.7660m/z	1.333	1.1959	1.1411	1.081	1.0429	1.0417	1.0497	1.0469
423.3280__15.32	15.32_423.3280m/z	1.333	1.173	1.1806	1.171	1.1419	1.1297	1.1143	1.1174
424.0627__5.32	5.32_424.0627m/z	1.333	1.2144	1.1224	1.1685	1.2141	1.2019	1.1974	1.1914
431.1390__8.01	8.01_431.1390m/z	1.333	1.1981	1.1519	1.0888	1.0671	1.0557	1.0411	1.0358
434.7575__9.50	9.50_434.7575m/z	1.333	1.2002	1.1076	1.0461	1.023	1.0237	1.0163	1.013
457.1985__11.31	11.31_457.1985m/z	1.333	1.1593	1.0642	1.0047	0.96915	0.95937	0.9484	0.94368
457.7522__10.41	NA	1.333	1.2002	1.1076	1.0461	1.023	1.0237	1.0163	1.013
463.0865__0.87	0.87_463.0865m/z	1.333	1.2002	1.1076	1.0461	1.023	1.0237	1.0163	1.013
475.4349__17.41	17.41_475.4349m/z	1.333	1.2714	1.1693	1.1049	1.0661	1.0556	1.0628	1.0575
487.0825__10.63	10.63_487.0825m/z	1.333	1.2196	1.1464	1.0827	1.045	1.0376	1.0263	1.0221
488.0978__0.87	0.87_488.0978m/z	1.333	1.2002	1.1076	1.0461	1.023	1.0237	1.0163	1.013
518.2783__12.46	12.46_518.2783m/z	1.333	1.3187	1.351	1.2969	1.2637	1.2503	1.2342	1.2333
587.4662__14.94	14.94_587.4662m/z	1.333	1.2089	1.2302	1.2418	1.2357	1.229	1.2111	1.2049
595.3485__9.70	9.70_595.3485m/z	1.333	1.1427	1.0608	1.0048	0.96906	0.9695	0.97148	0.96659
612.7001__16.10	16.10_612.7001m/z	1.333	1.3109	1.3701	1.3167	1.2785	1.2761	1.2945	1.295
614.3064__12.33	12.33_614.3064m/z	1.333	1.3025	1.3639	1.3777	1.3356	1.3235	1.3057	1.2996
449.7613__16.44	16.44_449.7613m/z	1.3326	1.1921	1.1002	1.073	1.0624	1.0576	1.0436	1.0384
232.0630__7.58	7.58_232.0630m/z	1.3322	1.3078	1.2877	1.2646	1.2363	1.2236	1.2075	1.2015
143.0891__1.05	1.05_143.0891m/z	1.3317	1.1405	1.0447	0.98638	0.95414	0.94395	0.93529	0.93192
473.2882__15.41	15.41_473.2882m/z	1.3316	1.1386	1.2082	1.1411	1.1012	1.1208	1.1151	1.1098
345.1505__5.34	5.34_345.1505m/z	1.3303	1.1971	1.1046	1.0433	1.0203	1.0209	1.0137	1.0104
504.3038__7.92	NA	1.3303	1.1377	1.0607	1.0169	0.9856	0.97507	0.96143	0.98476
244.0686__0.93	0.93_244.0686n	1.3302	1.1462	1.4089	1.4108	1.605	1.5966	1.5775	1.5715
453.2919__15.22	15.22_453.2919m/z	1.3296	1.9724	1.8194	1.753	1.6919	1.6739	1.6541	1.6475
171.1123__4.79	4.79_171.1123m/z	1.3292	1.2355	1.4444	1.4807	1.4288	1.4137	1.3933	1.4022
372.9913__1.12	1.12_372.9913m/z	1.3286	1.2627	1.1645	1.1073	1.0713	1.0665	1.0601	1.0645
175.0632__7.52	7.52_175.0632n	1.3285	1.3103	1.2052	1.1508	1.1996	1.1957	1.1824	1.1765
1629.0507__15.51	NA	1.3276	1.4145	1.3015	1.2305	1.1876	1.1753	1.1733	1.1675
438.7546__15.30	15.30_438.7546m/z	1.327	1.2128	1.1228	1.0975	1.0685	1.0866	1.0835	1.0919
319.0910__8.15	8.15_319.0910m/z	1.3263	1.1465	1.0515	1.0147	1.0129	1.0168	1.0497	1.0462
1070.5911__15.34	NA	1.3259	1.1426	1.0772	1.0314	1.0022	0.99774	0.98366	0.98321
178.0857__1.00	1.00_178.0857m/z	1.3252	1.29	1.1824	1.1241	1.1275	1.1346	1.1268	1.1229
1118.5916__15.30	NA	1.3251	1.1815	1.2612	1.2425	1.2699	1.258	1.2427	1.2384
177.1022__1.95	1.95_177.1022m/z	1.3248	1.1987	1.1301	1.0702	1.0383	1.0304	1.0219	1.0191
857.5897__18.87	18.87_857.5897n	1.3241	1.1365	1.0952	1.0379	1.0273	1.0505	1.0352	1.03
134.0427__1.31	NA	1.3232	1.3775	1.2644	1.2017	1.1626	1.1656	1.1973	1.1925
344.0968__10.63	10.63_344.0968m/z	1.3232	1.2128	1.1404	1.0769	1.0392	1.0321	1.0205	1.0165
299.4982__4.53	4.53_299.4982m/z	1.3231	1.2754	1.3761	1.3951	1.3773	1.3626	1.3429	1.3394
855.0775__18.74	18.74_855.0775m/z	1.3223	1.1899	1.091	1.0299	1.0136	1.0054	0.99771	0.99856
307.0574__10.66	10.66_307.0574n	1.3218	1.1685	1.0704	1.0228	1.0016	0.99113	0.97672	0.97256
105.0696__16.74	16.74_105.0696m/z	1.321	1.1945	1.2415	1.2158	1.1834	1.1764	1.1612	1.1644
271.1655__14.84	14.84_271.1655m/z	1.3208	1.1768	1.1007	1.0441	1.2311	1.2342	1.2204	1.2205
326.2440__14.49	NA	1.3208	1.1598	1.0645	1.0742	1.0363	1.0519	1.047	1.0516
279.0996__3.01	3.01_279.0996m/z	1.3202	1.13	1.0936	1.1327	1.0956	1.0847	1.0863	1.0813
483.2465__15.32	15.32_483.2465m/z	1.3197	1.155	1.1484	1.0993	1.0727	1.0979	1.0919	1.0869
250.1059__11.61	11.61_250.1059m/z	1.3189	1.1308	1.0472	1.021	1.1024	1.1167	1.1138	1.111
709.4129__15.49	15.49_709.4129m/z	1.3188	1.2788	1.2508	1.2401	1.2191	1.2071	1.1904	1.1976
394.0455__1.10	NA	1.3174	1.1274	1.0329	0.98176	0.98431	0.97778	0.96473	0.95984
489.3539__16.14	16.14_489.3539m/z	1.3173	1.4265	1.3943	1.3166	1.2702	1.2598	1.248	1.2416
1440.9113__14.76	14.76_1440.9113n	1.3169	1.5426	1.4139	1.3655	1.3309	1.3166	1.2995	1.2977
250.0375__5.12	5.12_250.0375m/z	1.3165	1.1496	1.099	1.0438	1.0076	0.99772	0.98347	0.97848
109.0281__0.67	0.67_109.0281m/z	1.3151	1.1998	1.1058	1.0444	1.0108	1.0422	1.0702	1.0737
257.9795__4.11	4.11_257.9795m/z	1.3147	1.1397	1.2059	1.2495	1.2456	1.2323	1.2403	1.2373
293.1242__13.72	13.72_293.1242m/z	1.3144	1.3561	1.2596	1.3681	1.4504	1.436	1.4213	1.4185
1105.7910__14.84	NA	1.3137	1.5455	1.4154	1.3834	1.3418	1.3452	1.3279	1.3213
914.5096__17.81	17.81_914.5096m/z	1.3133	1.1921	1.1548	1.1002	1.0618	1.0546	1.0501	1.0527
494.8416__0.63	0.63_494.8416m/z	1.3126	1.2627	1.1855	1.1458	1.1469	1.1625	1.1566	1.1519
372.2764__12.68	12.68_372.2764n	1.3124	1.157	1.1421	1.1157	1.136	1.1287	1.1156	1.117
466.6148__14.78	NA	1.3124	1.267	1.1941	1.1276	1.0935	1.087	1.0771	1.0731
664.4359__16.07	16.07_664.4359m/z	1.3121	1.3819	1.266	1.1982	1.1563	1.1453	1.1325	1.1277
256.0976__13.72	NA	1.312	1.2275	1.147	1.0857	1.0673	1.057	1.0487	1.0441
292.6535__15.60	15.60_292.6535m/z	1.311	1.147	1.1828	1.1272	1.1724	1.16	1.1432	1.1458
310.2113__13.46	NA	1.3106	1.1255	1.0383	1.1592	1.1698	1.1643	1.1824	1.1768
486.0207__7.15	7.15_486.0207m/z	1.3105	1.1684	1.1351	1.0719	1.0362	1.0256	1.0188	1.0176
361.1820__7.06	7.06_361.1820m/z	1.3104	1.1292	1.051	0.99247	0.96052	0.95793	0.94543	0.94918
197.0513__5.39	5.39_197.0513m/z	1.3099	1.1204	1.0491	0.99174	1.1944	1.1839	1.1916	1.1863
431.3118__16.46	16.46_431.3118m/z	1.3099	1.1882	1.2191	1.1932	1.1682	1.1558	1.1579	1.1536
1228.8105__14.55	NA	1.3079	1.7097	1.5665	1.5788	1.525	1.5218	1.5284	1.5209
446.3746__17.41	17.41_446.3746n	1.3066	1.158	1.0613	1.076	1.0955	1.0838	1.0848	1.0951
415.3562__17.70	NA	1.3064	1.2638	1.2113	1.1616	1.1486	1.158	1.1622	1.1586
490.2892__15.65	NA	1.306	1.1266	1.0317	1.0126	1.0416	1.0316	1.0299	1.0427
560.3029__8.20	NA	1.306	1.1218	1.0478	1.0124	0.98761	0.97767	0.96965	0.97725
433.2560__12.76	12.76_433.2560m/z	1.3051	1.3731	1.2637	1.193	1.199	1.1989	1.2281	1.2285
163.0630__6.15	6.15_163.0630n	1.3046	1.1167	1.0233	0.96629	0.95305	0.98289	1.037	1.0319
184.0783__5.15	5.15_184.0783m/z	1.3045	1.2901	1.198	1.1662	1.1816	1.169	1.1571	1.1525
209.0233__6.09	6.09_209.0233m/z	1.3039	1.3162	1.4138	1.3997	1.3557	1.3551	1.3362	1.33
499.3749__16.81	16.81_499.3749m/z	1.3039	1.1455	1.2485	1.1839	1.1427	1.1339	1.1656	1.1602
284.0906__5.39	5.39_284.0906m/z	1.3033	1.1137	1.0692	1.0107	1.1561	1.1442	1.1522	1.1467
721.4111__16.02	16.02_721.4111m/z	1.3024	1.1193	1.025	0.96801	0.94953	0.94274	0.9301	0.92582
332.1219__1.62	1.62_332.1219m/z	1.3006	1.3311	1.4939	1.6903	1.7807	1.763	1.7373	1.7287
1196.8201__15.51	NA	1.2999	1.8975	1.7591	1.6937	1.6341	1.6191	1.5956	1.59
1599.0412__15.70	NA	1.2998	1.4104	1.2916	1.2202	1.1885	1.1759	1.159	1.155
311.1213__4.20	NA	1.2995	1.1108	1.5002	1.5866	1.662	1.6505	1.6346	1.6302
699.4404__17.04	17.04_699.4404m/z	1.2992	1.188	1.088	1.0481	1.0472	1.0405	1.0337	1.0437
130.0648__4.22	4.22_130.0648m/z	1.2978	1.4988	1.4972	1.4144	1.376	1.3688	1.3768	1.3714
469.7920__15.75	15.75_469.7920m/z	1.2976	1.2921	1.3314	1.2758	1.2348	1.2448	1.2269	1.2313
677.4258__17.07	17.07_677.4258m/z	1.2974	1.2775	1.1859	1.1483	1.1391	1.1279	1.1177	1.1437
143.0812__0.73	0.73_143.0812m/z	1.2972	1.1087	1.0202	0.96549	1.0458	1.0354	1.0218	1.0216
577.8989__15.37	NA	1.2952	1.4358	1.3367	1.3295	1.2867	1.2812	1.2648	1.2678
463.0896__9.78	9.78_463.0896m/z	1.2942	1.1729	1.0751	1.125	1.0852	1.0736	1.0614	1.0587
1300.8693__15.02	NA	1.2932	1.9603	1.8076	1.7639	1.7031	1.6932	1.6686	1.6618
310.1190__11.32	11.32_310.1190n	1.2929	1.1275	1.0341	0.97843	0.94576	0.93907	0.96124	0.98805
235.0253__5.30	5.30_235.0253m/z	1.2927	1.5281	1.4825	1.4001	1.3561	1.3475	1.3575	1.3553
396.1683__10.66	10.66_396.1683m/z	1.2926	1.1047	1.047	1.0511	1.0203	1.0188	1.0042	1.0022
386.1717__11.77	11.77_386.1717n	1.2924	1.267	1.2396	1.2647	1.2466	1.244	1.2318	1.2277
150.0914__1.02	1.02_150.0914m/z	1.2923	1.2129	1.1825	1.2474	1.2072	1.1988	1.2459	1.2397
322.1895__15.02	NA	1.292	1.1147	1.0246	1.1379	1.23	1.2175	1.2645	1.2646
994.6637__14.25	NA	1.2916	1.7154	1.575	1.6014	1.548	1.548	1.552	1.5448
488.3466__16.36	NA	1.2914	1.2079	1.2159	1.1487	1.1326	1.1258	1.1299	1.1244
457.1516__10.60	10.60_457.1516m/z	1.2907	1.1841	1.1072	1.0455	1.0092	1.0033	0.99442	0.98989
172.0961__1.02	1.02_172.0961m/z	1.2903	1.1204	1.2353	1.1883	1.1744	1.178	1.1714	1.1655
241.0910__6.08	6.08_241.0910m/z	1.2902	1.4513	1.473	1.5102	1.4843	1.472	1.4613	1.4552
366.0586__7.43	7.43_366.0586m/z	1.2902	1.1255	1.0309	0.97851	0.95424	0.95874	0.98778	0.98397
1270.8564__15.28	NA	1.2898	1.9676	1.8177	1.7576	1.6951	1.6809	1.6571	1.6525
776.2546__13.13	13.13_776.2546m/z	1.2896	1.1897	1.0915	1.0559	1.0326	1.0221	1.0445	1.048
936.6216__13.62	NA	1.289	1.4961	1.3887	1.3503	1.3641	1.3586	1.3817	1.3828
288.1449__13.16	13.16_288.1449m/z	1.2887	1.1477	1.062	1.0026	0.98522	0.97704	0.96815	0.96342
361.9918__9.50	9.50_361.9918m/z	1.2876	1.1525	1.0558	1.1068	1.1796	1.1701	1.1531	1.1481
274.2000__7.52	7.52_274.2000m/z	1.2858	1.1942	1.1655	1.1696	1.1554	1.1433	1.1281	1.1247
549.3357__15.15	15.15_549.3357m/z	1.2842	1.7158	1.5735	1.4947	1.4417	1.4264	1.4057	1.4001
458.7998__15.98	15.98_458.7998m/z	1.2838	1.1018	1.0529	0.9949	0.95953	0.94938	0.94015	0.93696
744.5463__17.88	NA	1.2838	1.2571	1.1514	1.0971	1.1035	1.0932	1.1135	1.1183
226.0771__6.08	6.08_226.0771n	1.2835	1.2548	1.3364	1.3468	1.3052	1.3173	1.2982	1.2916
394.1961__7.94	7.94_394.1961m/z	1.2835	1.121	1.0607	1.0287	1.0363	1.1053	1.1021	1.1145
120.0440__5.70	5.70_120.0440m/z	1.2822	1.1009	1.0763	1.1042	1.0715	1.06	1.0496	1.056
1068.7010__13.67	NA	1.2815	1.4765	1.3811	1.372	1.3622	1.3544	1.386	1.3806
1388.9198__14.99	NA	1.2814	1.8421	1.7173	1.6377	1.5811	1.5656	1.5429	1.5405
375.2340__11.05	11.05_375.2340m/z	1.2812	1.4289	1.3568	1.3331	1.3337	1.3276	1.3459	1.3448
414.7715__18.07	18.07_414.7715m/z	1.2797	1.1	1.0638	1.0092	1.018	1.0271	1.0213	1.0177
751.5162__15.32	15.32_751.5162m/z	1.2797	1.5065	1.3933	1.3155	1.2823	1.2707	1.2625	1.2606
1142.7373__13.38	13.38_1142.7373n	1.2796	1.2726	1.1677	1.1047	1.1116	1.1014	1.1031	1.1173
199.1433__7.21	7.21_199.1433m/z	1.2795	1.1107	1.0661	1.0464	1.0117	1.0012	0.98668	1.0011
361.2184__9.33	9.33_361.2184m/z	1.2788	1.2645	1.2019	1.1397	1.1858	1.1784	1.1938	1.189
221.9811__1.39	1.39_221.9811m/z	1.2783	1.3832	1.2674	1.2003	1.1576	1.1722	1.2199	1.2138
575.2742__15.58	NA	1.2782	1.1235	1.0296	0.99339	0.99308	0.98267	0.98294	0.98209
488.3099__16.61	16.61_488.3099m/z	1.2771	1.3535	1.2487	1.1789	1.1371	1.1405	1.124	1.1183
234.9604__8.25	NA	1.2768	1.1028	1.0353	0.97914	0.94462	0.93462	0.92101	0.91985
461.2829__15.22	15.22_461.2829m/z	1.2768	1.8209	1.6718	1.6719	1.6132	1.6021	1.5843	1.5763
864.5639__12.80	NA	1.2765	1.4811	1.3681	1.3185	1.337	1.3291	1.3528	1.3524
156.0802__5.39	5.39_156.0802m/z	1.2759	1.0909	1.0021	0.95432	0.92729	0.91781	0.9117	0.91547
308.6482__12.70	NA	1.2758	1.1049	1.0281	0.98957	0.97391	0.97193	0.9621	0.96021
296.0346__8.08	8.08_296.0346n	1.2757	1.1458	1.0514	1.0088	1.015	1.0136	1.0078	1.0215
397.1588__7.89	7.89_397.1588m/z	1.2756	1.0939	1.0048	0.97314	0.94327	0.94259	0.9317	0.93366
650.4106__16.96	16.96_650.4106m/z	1.2753	1.3731	1.2581	1.1883	1.1559	1.1436	1.1308	1.1357
705.4125__9.59	9.59_705.4125m/z	1.2753	1.4667	1.3477	1.3282	1.3253	1.3143	1.2954	1.2889
429.3713__18.54	18.54_429.3713m/z	1.2739	1.0888	1.0343	0.9805	0.97675	1.0044	0.99408	0.98913
915.6719__14.60	14.60_915.6719n	1.2725	1.2032	1.1018	1.0472	1.0101	0.99938	0.99096	0.98928
908.5904__12.85	NA	1.2723	1.3248	1.2132	1.1535	1.2034	1.1946	1.2175	1.2139
547.3531__15.60	NA	1.2719	1.1077	1.1381	1.0758	1.116	1.1096	1.1015	1.1057
335.0723__0.73	0.73_335.0723m/z	1.2709	1.1519	1.2435	1.1979	1.2342	1.2211	1.2119	1.2117
1152.7928__15.56	NA	1.2707	1.9126	1.772	1.6954	1.6351	1.618	1.5962	1.5903
315.1906__14.60	14.60_315.1906m/z	1.27	1.1032	1.0522	0.99452	0.95928	0.95426	0.96196	0.96715
242.1739__10.08	10.08_242.1739m/z	1.2687	1.0984	1.1868	1.185	1.1627	1.1503	1.1353	1.1389
189.9688__1.00	NA	1.2679	1.1128	1.0759	1.2186	1.1794	1.1779	1.2155	1.2096
305.1244__12.41	12.41_305.1244m/z	1.2675	1.0835	0.99856	0.94836	0.97543	0.96733	0.95347	0.96138
367.0794__9.06	9.06_367.0794n	1.2669	1.1629	1.1064	1.0494	1.0325	1.023	1.0081	1.0048
363.2278__15.79	15.79_363.2278m/z	1.2668	1.1001	1.0512	1.1534	1.1125	1.101	1.0892	1.084
449.0090__0.52	0.52_449.0090m/z	1.2668	1.2247	1.1307	1.0738	1.1114	1.1014	1.1243	1.1204
528.1969__13.02	NA	1.2667	1.1296	1.2817	1.2661	1.2214	1.213	1.1956	1.1896
301.6396__15.60	NA	1.2666	1.1009	1.1335	1.0857	1.1682	1.157	1.1403	1.1435
848.5683__13.91	NA	1.2663	1.629	1.5067	1.5654	1.5117	1.5062	1.5165	1.5106
249.2200__18.92	18.92_249.2200m/z	1.2659	1.207	1.1593	1.1043	1.0746	1.0634	1.0655	1.0666
456.2839__15.28	NA	1.2659	1.2167	1.12	1.0919	1.0543	1.0431	1.0297	1.0244
431.2757__13.88	13.88_431.2757m/z	1.2655	1.1697	1.0731	1.0144	0.99661	0.98597	0.97906	0.9762
377.1033__8.57	8.57_377.1033n	1.2653	1.2122	1.1193	1.1302	1.1841	1.175	1.1615	1.1571
403.1098__8.47	8.47_403.1098m/z	1.2653	1.0973	1.0055	0.96081	0.93828	0.93639	0.95129	0.94671
332.2419__7.75	7.75_332.2419m/z	1.2651	1.0863	1.0589	1.0157	1.0633	1.0542	1.0503	1.0466
287.2355__15.75	15.75_287.2355m/z	1.265	1.2734	1.2971	1.2587	1.2156	1.2171	1.1993	1.2042
473.7406__0.60	NA	1.2649	1.0917	1.0477	1.0135	1.0487	1.0415	1.0298	1.0397
539.3692__16.46	16.46_539.3692m/z	1.2649	1.16	1.102	1.0404	1.0066	0.9988	0.98461	0.98243
421.1667__10.91	10.91_421.1667m/z	1.2641	1.1189	1.0248	1.0141	1.0521	1.0601	1.0741	1.0732
1182.8033__15.30	NA	1.2636	1.9879	1.8453	1.7785	1.7156	1.7004	1.6756	1.6716
475.1194__11.52	11.52_475.1194m/z	1.2634	1.0806	1.0057	0.97877	0.94625	0.94057	0.92784	0.94591
241.0120__4.02	4.02_241.0120m/z	1.2628	1.2109	1.2692	1.3148	1.2696	1.2563	1.2449	1.242
513.3521__16.46	16.46_513.3521m/z	1.2627	1.2116	1.248	1.1874	1.1781	1.1685	1.1583	1.153
527.2521__15.25	15.25_527.2521m/z	1.2627	1.146	1.0732	1.0465	1.032	1.0235	1.0122	1.0076
724.4473__10.23	10.23_724.4473m/z	1.2625	1.3022	1.1933	1.1272	1.1146	1.1061	1.0935	1.1072
214.0504__2.13	2.13_214.0504m/z	1.2622	1.1433	1.0555	1.0339	1.022	1.0341	1.0459	1.0435
498.1075__9.52	9.52_498.1075m/z	1.2617	1.0932	1.0088	0.95462	0.92222	0.92468	0.98521	0.98402
191.9945__1.48	NA	1.2607	1.231	1.1275	1.0654	1.0285	1.0498	1.0974	1.0933
526.3037__15.12	15.12_526.3037m/z	1.2593	1.1342	1.1363	1.0815	1.0866	1.1088	1.1271	1.1225
439.0723__11.18	11.18_439.0723m/z	1.2589	1.1157	1.1287	1.1277	1.1026	1.0909	1.0757	1.0781
518.3963__15.91	15.91_518.3963n	1.2588	1.417	1.3742	1.3002	1.2604	1.2476	1.2457	1.2396
931.6052__12.91	12.91_931.6052m/z	1.2588	1.223	1.1238	1.0842	1.0463	1.0533	1.0548	1.0532
359.2184__13.62	13.62_359.2184m/z	1.2584	1.4337	1.3129	1.3295	1.2972	1.2904	1.2829	1.2774
645.4051__17.09	17.09_645.4051m/z	1.258	1.3044	1.237	1.1686	1.1347	1.1226	1.1297	1.1266
1184.7522__15.07	NA	1.2578	1.2826	1.1751	1.1174	1.115	1.1065	1.0922	1.0867
267.1803__11.61	NA	1.2576	1.1247	1.2159	1.1488	1.1098	1.1131	1.105	1.116
214.0504__1.34	1.34_214.0504m/z	1.257	1.2041	1.1106	1.1034	1.1333	1.1303	1.1448	1.1436
237.2201__15.22	15.22_237.2201m/z	1.2569	1.278	1.2273	1.1592	1.1186	1.1613	1.1495	1.1458
215.1382__1.34	1.34_215.1382m/z	1.2568	1.0742	1.4992	1.5533	1.675	1.6598	1.6523	1.6448
139.9322__0.82	NA	1.2566	1.0837	1.0336	0.99339	0.95909	1.0315	1.0808	1.0753
723.4601__17.07	17.07_723.4601m/z	1.2565	1.1225	1.0302	0.98476	0.95138	0.9424	0.94308	0.94083
494.3570__16.56	NA	1.2557	1.0851	1.0606	1.0038	1.0175	1.0069	1.047	1.042
140.0834__6.08	6.08_140.0834n	1.2555	1.5141	1.4907	1.5058	1.4728	1.4711	1.4515	1.4507
1542.9795__14.96	NA	1.2546	1.6667	1.5262	1.5774	1.5251	1.518	1.5171	1.5094
631.2286__16.91	16.91_631.2286m/z	1.2537	1.2742	1.184	1.1381	1.1403	1.1324	1.1207	1.118
1034.7307__15.86	NA	1.2536	1.809	1.6597	1.6139	1.5585	1.5588	1.5402	1.5323
479.2818__9.50	9.50_479.2818m/z	1.2521	1.1626	1.192	1.1329	1.1885	1.1786	1.2005	1.1957
137.0748__2.48	2.48_137.0748m/z	1.2518	1.2012	1.2074	1.1402	1.1431	1.1328	1.1194	1.1172
282.1456__13.85	13.85_282.1456n	1.2518	1.3023	1.1937	1.1375	1.1719	1.1598	1.1497	1.1441
804.5119__15.53	15.53_804.5119m/z	1.2517	1.251	1.1477	1.1111	1.0876	1.076	1.0628	1.0575
551.2526__10.00	10.00_551.2526m/z	1.2515	1.0998	1.0591	1.0078	0.98185	0.97298	0.96094	0.95874
138.0424__2.46	2.46_138.0424m/z	1.2511	1.2223	1.1883	1.1219	1.1193	1.1076	1.0957	1.0962
575.2670__5.25	5.25_575.2670m/z	1.2509	1.0765	1.0459	1.0353	1.019	1.0214	1.0319	1.0388
145.0559__2.84	NA	1.2507	1.0958	1.0174	0.96691	0.97262	0.96242	0.98845	1.0219
254.1599__2.99	2.99_254.1599m/z	1.2496	1.3074	1.2216	1.1561	1.2071	1.2152	1.2325	1.2284
413.2651__13.83	13.83_413.2651m/z	1.2491	1.8125	1.7719	1.6738	1.6348	1.6176	1.6541	1.6456
161.1321__18.09	18.09_161.1321m/z	1.2486	1.3922	1.2755	1.2462	1.2179	1.2052	1.2034	1.1972
178.0890__3.69	3.69_178.0890m/z	1.2484	1.1021	1.023	0.96576	1.2258	1.2482	1.2638	1.2902
412.3028__19.28	19.28_412.3028m/z	1.2482	1.0804	1.0582	1.0518	1.0175	1.0086	0.99518	0.99021
1050.7249__15.37	NA	1.2475	1.9665	1.8222	1.7563	1.6946	1.6781	1.655	1.6499
1108.7664__15.58	NA	1.2472	1.9438	1.8064	1.7273	1.6664	1.649	1.6282	1.6204
205.0463__4.98	4.98_205.0463m/z	1.2468	1.2694	1.1795	1.2791	1.2425	1.2296	1.2156	1.2096
656.4135__16.89	16.89_656.4135m/z	1.2467	1.443	1.3221	1.2513	1.2075	1.1961	1.1878	1.1885
555.3113__13.54	13.54_555.3113m/z	1.246	1.0659	1.1351	1.2246	1.2127	1.1999	1.1869	1.1884
794.1275__10.39	10.39_794.1275m/z	1.245	1.3966	1.2791	1.2537	1.234	1.221	1.2102	1.2121
590.6319__6.96	NA	1.2441	1.3017	1.2698	1.1997	1.1614	1.1494	1.1331	1.1278
519.3625__15.12	15.12_519.3625m/z	1.2437	1.8019	1.6654	1.6022	1.5457	1.5298	1.5101	1.5037
456.3311__12.62	12.62_456.3311m/z	1.2434	1.2772	1.1699	1.1488	1.1092	1.1033	1.0928	1.0914
269.1120__2.35	2.35_269.1120m/z	1.243	1.1616	1.0694	1.0308	1.0297	1.0249	1.0105	1.0203
130.0650__7.52	7.52_130.0650m/z	1.2421	1.241	1.1388	1.0931	1.1453	1.1419	1.128	1.1224
231.1696__4.04	4.04_231.1696m/z	1.2415	1.0699	0.98086	0.94993	0.92401	0.9142	0.94637	0.96061
263.0071__0.63	0.63_263.0071m/z	1.2413	1.2877	1.1883	1.1433	1.113	1.1479	1.1405	1.138
325.2208__8.43	8.43_325.2208m/z	1.2407	1.1154	1.1703	1.1083	1.1276	1.1202	1.1668	1.1609
537.3239__10.46	10.46_537.3239m/z	1.2404	1.1796	1.1424	1.0799	1.1467	1.1412	1.1551	1.1509
321.1719__9.11	9.11_321.1719n	1.2398	1.2618	1.2665	1.2013	1.1773	1.1697	1.1534	1.1808
325.0952__5.15	5.15_325.0952m/z	1.2396	1.1182	1.0243	1.0568	1.1067	1.0957	1.0804	1.0754
440.2684__15.15	15.15_440.2684m/z	1.239	1.1428	1.0611	1.272	1.2843	1.3469	1.3279	1.3227
448.2999__13.80	13.80_448.2999n	1.2386	1.5138	1.3954	1.3656	1.3462	1.336	1.3174	1.3108
270.9916__1.34	1.34_270.9916m/z	1.2383	1.6118	1.4799	1.4055	1.3562	1.3425	1.3244	1.3239
1526.9843__15.37	NA	1.2378	1.8388	1.6954	1.6087	1.5515	1.5349	1.5144	1.5082
295.1276__5.35	5.35_295.1276m/z	1.2378	1.1763	1.1697	1.2645	1.3455	1.3378	1.3206	1.3176
461.3593__16.66	16.66_461.3593m/z	1.2377	1.2136	1.2204	1.1526	1.1205	1.1094	1.1124	1.1094
333.2023__14.28	14.28_333.2023m/z	1.2371	1.0692	1.0379	1.1201	1.0811	1.0736	1.0593	1.073
413.1407__5.51	5.51_413.1407m/z	1.2366	1.0569	1.3624	1.4111	1.5812	1.5661	1.5437	1.5362
576.2576__15.34	15.34_576.2576m/z	1.2353	1.0831	0.99321	1.0233	0.9886	0.98243	0.97667	0.97196
134.0596__5.73	5.73_134.0596m/z	1.2344	1.0594	1.029	0.97172	1.1635	1.1515	1.1362	1.1316
254.1146__12.49	12.49_254.1146n	1.2343	1.082	1.0489	1.0032	0.98696	0.99855	0.99098	0.98816
421.2002__13.23	13.23_421.2002m/z	1.2342	1.0574	1.081	1.0322	1.028	1.017	1.0113	1.0099
245.1848__5.78	5.78_245.1848m/z	1.2332	1.0728	0.98246	0.96754	0.94299	0.93292	0.94486	0.96214
205.0732__7.60	7.60_205.0732n	1.2312	1.1087	1.1865	1.3207	1.2904	1.2766	1.2581	1.2532
559.3391__14.94	14.94_559.3391m/z	1.2312	1.3714	1.2611	1.2282	1.1906	1.18	1.1662	1.1603
687.4244__10.10	10.10_687.4244m/z	1.2301	1.2765	1.1734	1.1098	1.0727	1.0821	1.0805	1.0809
294.1882__15.81	NA	1.2296	1.1483	1.0863	1.0641	1.0404	1.0491	1.0341	1.0399
716.4896__13.83	NA	1.2295	1.7026	1.5604	1.5662	1.5126	1.5026	1.5027	1.4961
892.5962__13.59	NA	1.2289	1.4777	1.367	1.3092	1.3268	1.3249	1.3394	1.3403
852.5506__17.81	17.81_852.5506m/z	1.2282	1.105	1.0742	1.0404	1.0251	1.0889	1.1267	1.1217
129.0424__0.67	0.67_129.0424n	1.2281	1.1693	1.071	1.0131	0.98613	1.026	1.0497	1.0443
448.3049__12.91	12.91_448.3049m/z	1.2281	1.0646	0.97513	0.92267	0.89178	0.88408	0.8719	0.86753
309.8216__6.00	NA	1.2279	1.0579	0.97063	0.94673	1.0178	1.0512	1.0359	1.0424
641.6906__0.57	NA	1.2276	1.2262	1.1618	1.2458	1.202	1.1958	1.1845	1.1829
531.1818__3.60	3.60_531.1818m/z	1.227	1.0608	1.0053	0.95328	0.93338	0.92484	0.91515	0.91052
738.5638__17.99	17.99_738.5638m/z	1.2264	1.0594	1.1169	1.0581	1.0275	1.0357	1.0442	1.0407
191.0670__7.96	7.96_191.0670m/z	1.226	1.1637	1.0725	1.027	1.0991	1.1061	1.09	1.0879
85.0283__0.67	0.67_85.0283m/z	1.2256	1.1288	1.0498	0.99119	0.96204	1.0118	1.0323	1.0301
623.3968__12.44	12.44_623.3968m/z	1.2249	1.2991	1.1903	1.1242	1.1668	1.1602	1.1906	1.1928
124.0885__10.39	10.39_124.0885n	1.2241	1.1634	1.1366	1.2349	1.2451	1.2676	1.2497	1.2449
291.0326__9.64	9.64_291.0326m/z	1.2241	1.0713	0.99844	0.94934	0.91616	0.91769	0.94644	0.94263
787.0298__18.16	18.16_787.0298m/z	1.224	1.0661	1.0807	1.1078	1.0757	1.098	1.0966	1.0915
700.0748__10.49	10.49_700.0748m/z	1.2231	1.0474	0.98444	0.94517	0.91325	0.90351	0.89054	0.89614
372.3095__13.38	13.38_372.3095m/z	1.223	1.0647	0.9933	0.99437	0.96014	0.98086	0.99924	1.008
437.0374__8.07	8.07_437.0374m/z	1.2228	1.049	0.96513	0.97252	1.0319	1.026	1.0111	1.0193
764.3387__7.42	NA	1.2225	1.0495	1.0075	0.97812	0.9983	1.0201	1.0066	1.031
161.9605__1.36	NA	1.2223	1.1702	1.0841	1.0259	0.99413	1.0227	1.1008	1.098
411.3080__16.34	16.34_411.3080m/z	1.2222	1.3403	1.2287	1.1785	1.1372	1.1621	1.1569	1.1583
306.2546__13.91	13.91_306.2546n	1.2214	1.0464	0.97277	1.0085	1.0213	1.041	1.038	1.0347
725.4631__16.94	16.94_725.4631m/z	1.2212	1.1186	1.0517	1.0413	1.037	1.0265	1.0203	1.0175
735.4234__9.02	9.02_735.4234m/z	1.2211	1.6149	1.4817	1.4402	1.3893	1.4084	1.3909	1.3848
1330.8802__14.76	NA	1.2207	1.697	1.5548	1.6014	1.5445	1.5432	1.5432	1.5357
760.9467__9.73	9.73_760.9467m/z	1.2206	1.431	1.3216	1.267	1.2705	1.2571	1.2388	1.2346
357.0798__9.36	9.36_357.0798m/z	1.22	1.0476	0.9599	0.93414	0.96052	0.95632	0.94643	0.95229
197.0504__8.81	8.81_197.0504n	1.2189	1.1294	1.035	0.98332	0.96015	0.97157	0.96233	0.961
587.4269__16.58	16.58_587.4269m/z	1.2186	1.0435	1.0094	0.95896	0.95042	0.94149	0.92869	0.94671
316.2388__16.46	16.46_316.2388n	1.218	1.0671	1.277	1.2249	1.2697	1.2565	1.244	1.2377
140.0160__5.19	5.19_140.0160m/z	1.2168	1.041	1.0245	0.9709	0.96355	0.95761	0.95854	0.95825
670.4865__15.04	NA	1.2162	1.7782	1.6404	1.6351	1.5821	1.5935	1.5742	1.5681
171.0126__1.36	1.36_171.0126m/z	1.216	1.3644	1.2565	1.2041	1.1666	1.1848	1.1977	1.1925
1138.7757__15.32	NA	1.2149	1.95	1.8115	1.7423	1.681	1.6663	1.6428	1.6389
369.1502__6.19	6.19_369.1502m/z	1.2146	1.1441	1.1625	1.2091	1.2673	1.2826	1.2911	1.2853
1166.8090__15.77	NA	1.2136	1.8676	1.7329	1.6542	1.5986	1.5902	1.5745	1.5669
105.0002__1.00	1.00_105.0002m/z	1.2135	1.0375	1.1592	1.3182	1.2735	1.2615	1.2431	1.2439
420.2010__5.03	5.03_420.2010m/z	1.2132	1.1278	1.1464	1.1498	1.1752	1.1675	1.1543	1.1501
172.1326__0.93	0.93_172.1326m/z	1.2127	1.4371	1.4116	1.3551	1.3774	1.3633	1.3446	1.3387
213.1590__8.57	8.57_213.1590m/z	1.2126	1.06	1.081	1.2102	1.1907	1.1784	1.1831	1.1842
190.0816__4.15	NA	1.2125	1.2099	1.2206	1.1981	1.1759	1.1753	1.173	1.1685
1342.9143__15.65	NA	1.2118	1.8474	1.7025	1.6421	1.5843	1.5704	1.5482	1.5442
373.1972__9.52	9.52_373.1972m/z	1.2117	1.0459	0.9762	0.95905	1.073	1.0663	1.051	1.069
496.8384__0.63	NA	1.2115	1.2113	1.1318	1.0923	1.0976	1.1113	1.1096	1.1049
203.1150__7.37	7.37_203.1150n	1.211	1.0402	1.3112	1.5005	1.4473	1.4462	1.4703	1.4677
611.9284__14.65	NA	1.2099	1.0399	0.95322	0.90354	0.88029	0.87099	0.85959	0.86251
489.2301__3.37	3.37_489.2301m/z	1.2094	1.0634	0.99996	1.056	1.019	1.0194	1.0055	1.0084
350.2015__15.34	15.34_350.2015m/z	1.2087	1.0863	1.0141	0.95874	0.93486	0.93661	0.92685	0.92631
335.1501__15.81	15.81_335.1501m/z	1.2077	1.0786	1.0336	0.99385	1.02	1.0251	1.0117	1.0139
343.0126__1.39	1.39_343.0126m/z	1.2072	1.0331	1.0141	1.027	1.0374	1.0274	1.0228	1.0199
471.1043__2.95	2.95_471.1043m/z	1.2069	1.0334	0.9656	0.94847	0.92527	0.91821	0.90741	0.90848
281.1122__4.46	4.46_281.1122m/z	1.2065	1.0995	1.0214	0.98475	0.9767	1.0192	1.0605	1.068
449.3598__16.69	16.69_449.3598m/z	1.2064	1.0821	1.1637	1.103	1.0683	1.0626	1.0899	1.0854
279.1899__0.67	0.67_279.1899m/z	1.2063	1.2946	1.5236	1.6039	1.6166	1.6028	1.5863	1.58
298.1403__10.80	10.80_298.1403n	1.2063	1.1195	1.0537	1.004	1.1214	1.1126	1.1074	1.1022
301.2127__15.81	15.81_301.2127m/z	1.206	1.0793	1.0399	1.0068	1.0321	1.0337	1.019	1.0267
318.9680__0.61	0.61_318.9680m/z	1.2055	1.2524	1.1626	1.1167	1.1206	1.1437	1.1444	1.1413
360.2104__12.08	12.08_360.2104m/z	1.2052	1.264	1.1925	1.1455	1.1633	1.1563	1.1713	1.1757
191.0250__5.13	5.13_191.0250n	1.2047	1.0368	0.95404	0.90871	0.88664	0.87803	0.86843	0.88264
475.3757__16.81	16.81_475.3757m/z	1.2034	1.1292	1.126	1.0723	1.0436	1.0337	1.0845	1.0815
184.1209__4.36	4.36_184.1209n	1.203	1.1974	1.5302	1.4989	1.5437	1.5307	1.5086	1.5071
500.6375__14.99	14.99_500.6375m/z	1.2017	1.7199	1.5752	1.6039	1.547	1.5507	1.5337	1.5259
512.3341__13.16	13.16_512.3341m/z	1.2005	1.184	1.1514	1.2428	1.1989	1.1862	1.2162	1.2109
550.4266__16.34	16.34_550.4266n	1.2004	1.0424	1.0172	1.0106	0.97471	0.97953	0.98815	1.0003
753.5298__17.68	17.68_753.5298n	1.2004	1.0267	0.94523	0.90471	0.88764	0.8926	0.89532	0.89154
614.3814__16.69	16.69_614.3814m/z	1.2001	1.3902	1.2824	1.2415	1.205	1.1922	1.1923	1.1952
587.3359__8.81	8.81_587.3359m/z	1.1996	1.1452	1.0631	1.033	0.99629	0.99227	0.99623	0.99363
330.0812__6.44	6.44_330.0812n	1.1987	1.0249	0.95239	0.90309	1.0417	1.034	1.0449	1.0396
406.7465__18.16	NA	1.1986	1.0387	0.98202	0.94539	0.91446	0.90637	0.8953	0.89135
162.0756__0.91	0.91_162.0756m/z	1.1978	1.0768	1.0081	0.95836	1.0073	1.0004	0.9858	0.9826
125.9169__0.82	NA	1.1973	1.0249	0.97631	0.94176	0.91144	0.96727	1.0327	1.0276
334.2241__11.90	NA	1.1971	1.0234	1.1234	1.3171	1.2845	1.2708	1.2574	1.2529
242.0457__6.08	6.08_242.0457n	1.197	1.3263	1.4022	1.5886	1.5419	1.5278	1.5058	1.5008
184.9917__2.95	2.95_184.9917m/z	1.1951	1.109	1.0743	1.0152	0.9809	0.97557	1.058	1.0526
424.2424__12.36	NA	1.1944	1.1618	1.3341	1.4206	1.4033	1.3891	1.3704	1.3635
418.2909__15.63	NA	1.1942	1.3048	1.2315	1.2167	1.1875	1.1909	1.1785	1.1797
171.0758__1.15	1.15_171.0758m/z	1.1935	1.0238	1.129	1.1311	1.263	1.2495	1.2383	1.2325
176.0680__2.86	2.86_176.0680n	1.1927	1.0576	1.0809	1.1996	1.1927	1.1898	1.1732	1.1694
162.0525__0.67	0.67_162.0525n	1.1924	1.1105	1.0296	0.9721	0.94	0.98727	1.0088	1.0095
564.0108__15.15	NA	1.1923	1.5207	1.3984	1.3235	1.3094	1.2965	1.2847	1.2783
245.1392__15.65	15.65_245.1392m/z	1.1921	1.0321	0.95637	0.90303	0.92279	0.91992	0.93348	0.92904
1254.8616__15.70	15.70_1254.8616n	1.1914	1.8396	1.7045	1.6426	1.5844	1.5722	1.5493	1.5424
263.0110__11.49	11.49_263.0110m/z	1.1893	1.0208	0.9549	0.90514	0.87319	0.87112	0.86203	0.86127
453.3413__13.80	13.80_453.3413m/z	1.1893	1.6732	1.5329	1.5534	1.499	1.4988	1.4865	1.479
2029.7861__16.89	NA	1.1886	1.1899	1.0911	1.0665	1.0728	1.0615	1.0628	1.0581
369.0464__7.01	7.01_369.0464m/z	1.1886	1.0629	0.97589	0.93231	0.92876	0.92624	0.94325	0.93896
373.2097__16.10	16.10_373.2097m/z	1.1879	1.0505	1.0838	1.0476	1.0116	1.0042	1.0022	1.0002
298.1080__10.75	NA	1.1876	1.0976	1.4182	1.4131	1.3907	1.3773	1.3572	1.3538
310.1427__15.91	15.91_310.1427n	1.1861	1.1681	1.2665	1.1989	1.2887	1.2821	1.2646	1.2628
757.1048__10.21	10.21_757.1048m/z	1.1853	1.2859	1.1776	1.1118	1.0858	1.0869	1.0808	1.0777
752.1379__10.80	NA	1.1846	1.0764	0.99366	0.93911	0.91154	0.91019	0.91754	0.91359
192.0647__4.73	4.73_192.0647m/z	1.184	1.0251	1.1187	1.0959	1.2269	1.2142	1.2082	1.2032
584.3615__16.89	16.89_584.3615m/z	1.1831	1.2139	1.1128	1.0506	1.0185	1.0076	0.99827	0.99328
1240.8459__15.49	15.49_1240.8459n	1.1829	1.9013	1.7677	1.6977	1.6374	1.6271	1.6036	1.5973
701.9415__16.91	NA	1.1825	1.0585	0.98689	0.99786	1.1314	1.1441	1.1284	1.1271
580.2607__7.75	7.75_580.2607m/z	1.1824	1.0151	1.0214	0.99115	0.9989	1.0421	1.0441	1.064
822.1238__19.39	19.39_822.1238m/z	1.1823	1.1179	1.0298	1.0967	1.0593	1.0882	1.0811	1.0853
379.2418__17.54	17.54_379.2418m/z	1.1822	1.201	1.1074	1.0476	1.0226	1.0763	1.0609	1.0564
819.6475__19.44	19.44_819.6475m/z	1.1821	1.1599	1.2134	1.2414	1.2825	1.2699	1.2632	1.2618
660.4128__17.01	17.01_660.4128m/z	1.1804	1.0984	1.0406	1.0092	1.046	1.0384	1.0249	1.0199
151.0091__8.25	8.25_151.0091n	1.1801	1.0401	0.9732	0.91905	0.88708	0.87859	0.86667	0.86817
218.9425__0.03	0.03_218.9425m/z	1.1801	1.0271	0.98928	0.94173	0.91249	1.024	1.0175	1.0163
750.4196__11.74	11.74_750.4196m/z	1.1798	1.2281	1.1675	1.123	1.1219	1.1214	1.1061	1.1066
269.9902__1.10	NA	1.1795	1.0628	0.97975	0.92799	0.91781	0.92557	0.92058	0.92008
340.2468__10.99	10.99_340.2468m/z	1.1795	1.0244	1.0096	0.99078	1.0569	1.0459	1.0861	1.0817
715.1150__10.62	NA	1.1789	1.4445	1.3259	1.3263	1.286	1.2978	1.2791	1.2731
704.4434__16.96	16.96_704.4434m/z	1.1788	1.208	1.1087	1.0737	1.0746	1.0676	1.0568	1.0539
169.0374__3.37	3.37_169.0374n	1.1783	1.0074	1.0253	0.96972	1.0252	1.0166	1.008	1.0102
140.0586__0.73	0.73_140.0586m/z	1.1782	1.0671	1.0419	1.042	1.0514	1.043	1.0306	1.0255
289.6404__15.60	NA	1.178	1.0148	0.93617	0.88845	0.87449	0.87709	0.8869	0.88485
746.4711__15.20	15.20_746.4711m/z	1.1779	1.756	1.6408	1.5543	1.5004	1.4906	1.471	1.4636
497.3491__15.15	15.15_497.3491m/z	1.1771	1.8519	1.7041	1.6722	1.6128	1.604	1.5808	1.5739
307.0272__11.97	11.97_307.0272m/z	1.177	1.0193	0.94559	0.90048	0.86878	0.86908	0.9006	0.8964
966.6325__13.28	NA	1.177	1.4378	1.3381	1.2981	1.3033	1.3017	1.3282	1.3281
479.7008__6.00	NA	1.1767	1.0174	0.93798	0.9276	0.94129	0.95888	0.94493	0.94824
254.0819__13.08	13.08_254.0819n	1.1763	1.0081	0.93492	0.88643	0.85493	0.84672	0.8454	0.84109
275.6431__13.38	13.38_275.6431m/z	1.1761	1.122	1.0406	1.0137	0.98045	0.97904	1.0005	1.0114
506.3573__16.86	NA	1.1756	1.0858	1.0177	1.0614	1.11	1.138	1.1235	1.1262
598.4513__16.91	16.91_598.4513m/z	1.1754	1.0063	0.95751	0.90762	0.8967	0.89635	0.89026	0.8913
654.9362__15.46	15.46_654.9362m/z	1.1753	1.6442	1.5059	1.5687	1.5132	1.5182	1.5079	1.5004
997.5058__17.86	17.86_997.5058m/z	1.1753	1.0289	0.96723	0.91417	0.91358	0.9045	0.89269	0.88894
341.1170__5.59	5.59_341.1170m/z	1.1744	1.0076	0.92442	0.87971	0.85278	0.85089	0.92158	0.91856
465.2662__8.72	8.72_465.2662m/z	1.1744	1.0792	1.1052	1.07	1.0625	1.0562	1.0702	1.071
451.1053__10.78	10.78_451.1053m/z	1.1743	1.0369	0.95963	0.94728	0.93983	0.92987	0.91836	0.91403
780.3098__7.42	NA	1.173	1.0066	1.0444	1.0799	1.0533	1.0654	1.0506	1.06
595.4685__16.58	16.58_595.4685m/z	1.1716	1.0068	0.92594	0.91566	0.91364	0.904	0.90213	0.91612
646.4111__10.98	10.98_646.4111n	1.1716	1.147	1.1388	1.0892	1.1584	1.151	1.177	1.1725
231.0530__7.37	7.37_231.0530m/z	1.171	1.005	1.0236	0.97441	0.94686	0.94698	0.93355	0.94831
205.0828__9.17	9.17_205.0828m/z	1.1707	1.1214	1.1105	1.3529	1.3055	1.2991	1.2847	1.288
323.0089__1.10	1.10_323.0089m/z	1.1706	1.065	0.97693	0.92234	0.9083	0.90169	0.89116	0.88757
582.3613__16.84	16.84_582.3613m/z	1.1704	1.0419	0.96839	0.93111	0.91049	0.90477	0.89648	0.89745
346.1233__1.22	1.22_346.1233m/z	1.1702	1.0113	1.6101	1.7217	1.7849	1.766	1.7513	1.7438
355.2617__11.16	11.16_355.2617m/z	1.1701	1.0128	0.96006	0.94148	0.90914	0.90635	0.90879	0.9077
248.0330__5.02	5.02_248.0330m/z	1.1692	1.7759	1.6424	1.5507	1.4996	1.4859	1.4706	1.4642
95.0127__3.39	3.39_95.0127m/z	1.1682	1.0777	1.129	1.066	1.1541	1.1418	1.1252	1.1196
1386.9401__15.63	NA	1.1674	1.8801	1.7528	1.6655	1.6075	1.5958	1.5731	1.5678
250.1795__6.96	6.96_250.1795m/z	1.1674	1.1611	1.1444	1.0862	1.0615	1.0515	1.0366	1.0587
613.4425__16.46	16.46_613.4425m/z	1.1671	1.0759	1.0011	0.9972	0.9884	0.98342	1.0014	1.0012
1040.6701__12.99	NA	1.1668	1.0663	0.98514	0.96684	0.96185	0.95412	0.9605	0.9595
413.7842__19.31	19.31_413.7842m/z	1.1663	1.0428	0.98047	0.92563	0.90045	0.89733	0.92556	0.92342
590.4576__14.68	14.68_590.4576n	1.1657	1.6903	1.5491	1.5698	1.5141	1.5222	1.5059	1.4986
936.4522__6.00	6.00_936.4522n	1.1649	1.0747	0.98558	0.9686	1.0231	1.0553	1.0404	1.05
228.0620__7.79	7.79_228.0620m/z	1.1639	1.0408	1.1487	1.356	1.3435	1.3303	1.3115	1.3055
516.3284__14.63	14.63_516.3284n	1.1637	0.99446	0.96974	1.089	1.1267	1.1166	1.1061	1.1134
203.1042__0.61	0.61_203.1042m/z	1.1633	1.1085	1.0736	1.0322	1.0115	1.0667	1.0694	1.0643
131.0335__1.10	1.10_131.0335m/z	1.1628	1.308	1.2397	1.2214	1.1788	1.1689	1.1678	1.1625
268.9590__1.10	1.10_268.9590m/z	1.1627	1.075	0.9845	0.93007	0.91283	0.91162	0.90244	0.8993
264.0167__5.12	5.12_264.0167m/z	1.1626	1.0345	0.94918	0.89691	0.86662	0.86223	0.84972	0.84566
962.6729__15.41	NA	1.1619	1.9396	1.8016	1.7179	1.6577	1.6404	1.6213	1.6146
295.1277__3.47	3.47_295.1277m/z	1.1612	1.2391	1.1885	1.1427	1.1049	1.1237	1.1103	1.1153
161.0684__1.29	1.29_161.0684n	1.1607	1.0117	1.1627	1.1248	1.3424	1.3337	1.3225	1.3195
525.3900__16.94	16.94_525.3900m/z	1.1606	1.0845	1.0479	0.99337	0.96415	0.95395	0.95599	0.96941
605.4532__16.96	16.96_605.4532m/z	1.1604	0.99175	0.91892	0.91953	1.007	1.0007	0.98885	0.98473
271.0643__5.01	5.01_271.0643m/z	1.1603	1.8476	1.7006	1.6232	1.5663	1.5506	1.5285	1.523
674.6640__0.57	NA	1.1587	0.99042	0.92841	0.97689	0.95338	0.9432	0.93033	0.9543
405.1559__6.38	NA	1.1577	1.0084	0.92521	0.88859	0.88387	0.87727	0.86629	0.86204
141.0397__0.63	0.63_141.0397n	1.1557	1.0892	1.004	0.98482	0.96043	0.95933	0.95575	0.98153
514.0255__7.73	7.73_514.0255m/z	1.1556	1.0616	0.98346	0.93194	0.90003	0.89117	0.8808	0.87691
430.3150__12.15	12.15_430.3150m/z	1.1552	1.1019	1.0108	1.0189	0.98268	0.97307	0.97331	0.99632
317.1726__6.36	6.36_317.1726n	1.1544	1.0085	1.0013	0.95057	0.91683	0.93305	0.94811	0.94406
393.0623__12.76	NA	1.1536	1.0509	1.009	0.97747	0.94622	0.93615	0.92721	0.93167
219.0624__7.38	7.38_219.0624m/z	1.1533	0.99523	1.0482	1.1134	1.0759	1.0649	1.0496	1.0588
366.3359__13.85	13.85_366.3359m/z	1.1532	1.2079	1.161	1.1014	1.1176	1.1333	1.1173	1.1192
501.1756__14.47	14.47_501.1756m/z	1.1527	1.2332	1.3218	1.3548	1.3505	1.3368	1.3193	1.3148
309.0295__1.10	1.10_309.0295m/z	1.1525	1.0477	0.96015	0.90665	0.90639	0.90036	0.89396	0.88963
818.5659__18.36	18.36_818.5659m/z	1.1525	1.0331	1.1431	1.1011	1.0961	1.0845	1.1006	1.0977
154.0762__3.73	3.73_154.0762m/z	1.1521	1.0175	1.0174	1.0787	1.0403	1.0315	1.0166	1.0114
372.0291__7.75	7.75_372.0291m/z	1.1521	1.0158	0.93278	0.88151	0.85045	0.84187	0.82965	0.82778
314.1405__3.96	3.96_314.1405n	1.1516	1.0093	0.92601	0.87794	0.86447	0.85525	0.84298	0.8396
799.5761__18.56	18.56_799.5761m/z	1.1515	1.0167	1.0063	0.96866	1.0182	1.0288	1.0141	1.0102
1657.0830__15.86	NA	1.1514	1.4859	1.3613	1.3215	1.2811	1.2793	1.2701	1.2637
184.0744__7.60	7.60_184.0744n	1.1514	0.99771	0.92526	0.95672	1.0789	1.0707	1.0551	1.0497
654.4121__16.76	16.76_654.4121m/z	1.1513	1.3142	1.2477	1.1779	1.1669	1.1545	1.1378	1.1372
231.0332__1.43	1.43_231.0332m/z	1.1499	1.3686	1.2554	1.1893	1.1679	1.1664	1.1814	1.1757
483.0802__6.54	6.54_483.0802m/z	1.1492	0.99558	1.0328	1.0046	0.96951	0.96065	0.94924	0.95586
1284.8721__15.46	NA	1.1491	1.8797	1.7403	1.6815	1.6224	1.6074	1.5843	1.5833
599.2491__13.44	13.44_599.2491m/z	1.1489	0.99268	0.97119	1.0189	1.0248	1.017	1.0177	1.015
351.0338__11.42	11.42_351.0338n	1.1488	1.0417	1.059	1.0126	0.97684	0.96687	0.95281	0.95591
193.1213__11.15	11.15_193.1213m/z	1.1483	0.98607	1.1176	1.1734	1.1341	1.1223	1.1061	1.1007
593.3763__17.07	17.07_593.3763m/z	1.1481	0.98669	0.91739	0.90065	1.0185	1.0152	1.0023	1.0032
293.0981__9.91	9.91_293.0981m/z	1.1478	1.0023	0.94163	0.89037	0.85883	0.85329	0.88383	0.88094
355.0884__9.25	9.25_355.0884m/z	1.1471	0.98864	0.90937	0.88516	0.89472	0.89832	0.93103	0.92765
332.0730__4.64	4.64_332.0730m/z	1.1468	1.0549	1.1385	1.0891	1.066	1.0565	1.0588	1.0756
777.4927__16.99	16.99_777.4927m/z	1.1463	1.0005	0.96497	0.91151	0.92465	0.91477	0.9025	0.89876
451.2143__7.15	7.15_451.2143m/z	1.1459	0.9906	0.90745	0.865	0.84304	0.85335	0.90993	0.91767
527.3767__16.89	NA	1.1454	1.0158	1.1372	1.0787	1.0411	1.0311	1.0369	1.0359
342.2676__15.98	15.98_342.2676m/z	1.1449	0.97964	0.92295	0.87304	0.94689	0.95077	0.96874	0.96968
1496.9726__15.53	15.53_1496.9726n	1.1448	1.6638	1.5352	1.4645	1.4167	1.405	1.3858	1.3818
263.0838__0.61	0.61_263.0838m/z	1.1448	1.4715	1.437	1.4689	1.5315	1.5153	1.5141	1.5122
330.2262__8.56	8.56_330.2262m/z	1.1441	1.0168	1.343	1.4355	1.4657	1.4505	1.4313	1.4285
609.7111__16.74	NA	1.1441	1.0679	1.0673	1.2003	1.1862	1.1736	1.1576	1.154
350.1028__12.41	12.41_350.1028n	1.1439	1.115	1.1188	1.1365	1.12	1.1143	1.0989	1.1071
351.2128__14.12	14.12_351.2128m/z	1.1439	1.1706	1.0936	1.0991	1.0867	1.0971	1.0812	1.0941
1639.9342__15.30	NA	1.1437	1.0215	1.2234	1.1554	1.116	1.1608	1.1701	1.1649
532.3237__13.25	NA	1.143	0.99645	1.1895	1.1604	1.1208	1.1282	1.1238	1.127
986.5287__18.56	18.56_986.5287m/z	1.1429	1.0683	0.99127	0.94107	0.91686	0.90706	0.91807	0.91386
517.2225__7.54	7.54_517.2225m/z	1.1425	0.9893	0.90601	0.8774	0.85042	0.8472	0.8995	0.90215
130.0681__3.96	3.96_130.0681m/z	1.1413	1.1515	1.1539	1.1257	1.0857	1.0865	1.0707	1.0659
1006.6992__15.39	NA	1.1411	1.9215	1.7818	1.7221	1.6608	1.644	1.6222	1.6175
874.6198__15.49	NA	1.1398	1.8774	1.7437	1.6654	1.6063	1.5898	1.5725	1.5645
275.0224__8.68	8.68_275.0224m/z	1.1393	1.0131	0.92954	0.94458	0.91328	0.90979	0.92408	0.91962
202.9998__0.63	0.63_202.9998m/z	1.139	1.2913	1.2283	1.1916	1.1827	1.1794	1.1724	1.1763
223.1320__13.85	13.85_223.1320m/z	1.1388	1.1897	1.0928	1.0448	1.0658	1.0559	1.0566	1.0513
309.0803__11.49	11.49_309.0803m/z	1.1382	0.98322	0.9363	0.88708	0.86426	0.85581	0.85298	0.85557
809.1162__19.31	19.31_809.1162m/z	1.1381	1.0226	0.97594	1.0365	1.0069	1.0352	1.0358	1.0443
134.0184__0.61	0.61_134.0184m/z	1.1375	1.284	1.1794	1.1295	1.1199	1.1096	1.1364	1.1306
1156.7537__13.70	13.70_1156.7537n	1.1373	1.2634	1.1674	1.1259	1.1016	1.0912	1.0947	1.096
432.2009__8.84	8.84_432.2009m/z	1.1373	0.98411	0.97702	0.97329	0.94826	0.95287	0.94029	0.94767
183.0848__11.90	11.90_183.0848m/z	1.1365	0.9904	0.90851	0.86669	0.84114	0.84211	0.85026	0.84596
622.7644__7.30	NA	1.1362	0.99589	0.93756	0.89999	1.0139	1.0121	0.99838	1.0197
502.7622__17.17	17.17_502.7622m/z	1.1352	0.97012	0.93885	0.92979	0.92352	0.91377	0.90296	0.89987
289.1608__6.91	6.91_289.1608m/z	1.135	1.0353	1.1999	1.1681	1.1949	1.1836	1.1938	1.1878
375.2516__10.01	10.01_375.2516m/z	1.135	1.0047	0.98991	0.96176	0.95072	0.94165	0.93443	0.9352
695.5088__17.17	17.17_695.5088m/z	1.1343	1.0915	1.0717	1.017	1.0032	1.0167	1.0367	1.0316
378.9237__0.63	NA	1.134	1.2313	1.1431	1.0992	1.1032	1.122	1.1194	1.1164
144.0655__2.15	2.15_144.0655m/z	1.1335	0.97679	0.99039	0.97073	0.93662	0.93066	0.91744	0.91277
339.1612__16.14	16.14_339.1612m/z	1.1335	0.99156	0.99292	0.9684	1.0069	1.0122	0.99804	1.0036
387.1898__7.43	7.43_387.1898n	1.1335	0.99403	0.91672	0.91467	0.89345	0.88674	0.87497	0.87873
150.0524__0.73	0.73_150.0524n	1.1334	1.0253	1.1171	1.0645	1.2129	1.2132	1.2148	1.2087
413.2650__14.36	14.36_413.2650m/z	1.1329	1.1788	1.2444	1.2414	1.2279	1.22	1.2229	1.2167
443.2413__7.38	NA	1.1327	1.1024	1.0119	0.99171	1.1136	1.1466	1.1299	1.1339
251.8786__0.57	NA	1.1321	0.98252	0.90797	0.86127	0.8397	0.84936	0.83882	0.83461
480.1923__8.32	8.32_480.1923m/z	1.131	0.97608	0.96562	0.9709	0.93655	0.92961	0.92028	0.92373
152.1066__8.65	8.65_152.1066n	1.1309	1.1514	1.1989	1.2172	1.1741	1.1648	1.1529	1.147
233.1232__0.77	0.77_233.1232m/z	1.1296	0.96579	0.89213	0.84985	0.92069	0.91142	0.89971	0.89575
443.3116__16.14	16.14_443.3116m/z	1.1294	1.2345	1.231	1.1623	1.121	1.1138	1.0988	1.0987
483.3796__18.51	18.51_483.3796m/z	1.129	1.0014	0.92872	0.87935	0.85192	0.91025	0.89849	0.89453
135.0680__8.81	8.81_135.0680n	1.1288	1.0896	1.0187	0.97392	1.056	1.0471	1.0324	1.0338
396.0066__1.10	NA	1.1286	1.0007	0.91641	0.87296	0.87959	0.87019	0.85913	0.85612
614.2672__16.17	16.17_614.2672m/z	1.1286	1.0029	1.0055	0.97858	0.97439	0.9694	0.95679	0.95364
692.2927__0.55	0.55_692.2927m/z	1.1283	0.96465	0.90833	0.96111	0.93312	0.9261	0.91947	0.92086
262.1402__8.28	8.28_262.1402n	1.1282	1.1355	1.149	1.0849	1.0527	1.0417	1.0459	1.0684
581.4529__17.41	17.41_581.4529m/z	1.1272	1.1055	1.0126	1.0049	0.98999	1.0032	0.99005	1.0049
733.4638__17.09	17.09_733.4638m/z	1.1272	1.44	1.4107	1.3532	1.3131	1.3056	1.3275	1.3209
201.1374__16.02	16.02_201.1374m/z	1.1267	1.0244	0.96356	0.93308	0.90004	0.89096	0.87919	0.8848
273.0406__6.08	6.08_273.0406m/z	1.1265	1.2344	1.4138	1.3489	1.3241	1.314	1.307	1.3013
786.5132__15.77	15.77_786.5132n	1.1261	1.0342	1.0514	1.1334	1.1683	1.1593	1.1431	1.1377
478.7782__15.75	NA	1.126	1.0173	1.0209	0.96414	0.93101	0.9834	0.97022	0.96934
407.7468__18.16	18.16_407.7468m/z	1.1252	0.99917	0.96434	1.0255	0.9907	1.0116	1.0009	0.99624
521.2127__4.87	4.87_521.2127m/z	1.125	1.0735	1.0392	1.022	0.98716	0.97707	0.96391	0.95956
810.5285__18.09	18.09_810.5285m/z	1.1246	1.0386	1.0294	0.97567	0.95934	0.96836	0.9588	0.95536
169.5940__0.93	0.93_169.5940m/z	1.1243	1.0188	0.93826	0.8994	0.87253	0.86984	0.86369	0.88592
195.9301__0.57	NA	1.1239	1.1023	1.0296	0.97378	0.93988	0.96395	0.95335	0.9485
540.3651__14.36	14.36_540.3651m/z	1.1228	1.0606	0.98741	0.94306	0.91534	0.92263	0.93995	0.94308
284.9546__1.10	NA	1.1219	1.017	0.93357	0.88221	0.8806	0.87722	0.87305	0.87041
410.2186__15.98	15.98_410.2186n	1.1219	0.95876	0.92173	0.87058	0.97705	1.0159	1.0025	0.998
389.2155__12.18	12.18_389.2155m/z	1.1217	1.0408	1.2238	1.4071	1.3648	1.3515	1.3353	1.3294
484.0919__13.21	13.21_484.0919m/z	1.1212	0.96852	0.89906	0.85072	0.82917	0.8407	0.89168	0.89125
486.7940__13.08	NA	1.1202	1.0665	1.0953	1.106	1.0683	1.0749	1.1123	1.1088
229.0873__0.73	0.73_229.0873n	1.1198	1.3204	1.2768	1.2229	1.1855	1.1729	1.1613	1.1567
172.0731__4.75	4.75_172.0731n	1.1189	1.2782	1.4642	1.4648	1.4422	1.4271	1.4104	1.4032
276.1442__4.98	4.98_276.1442m/z	1.1187	0.98102	0.89846	0.86596	0.88451	0.87508	0.86286	0.85987
540.4745__18.59	18.59_540.4745n	1.1187	1.2424	1.1602	1.0959	1.066	1.0551	1.0411	1.0857
586.3597__14.01	14.01_586.3597m/z	1.1184	1.1769	1.1018	1.0969	1.0749	1.0636	1.0585	1.0615
427.2711__15.75	15.75_427.2711m/z	1.1183	1.0445	1.0091	1.0015	0.97772	0.96846	0.96375	0.96127
140.0835__5.35	5.35_140.0835n	1.1182	1.1812	1.0923	1.2835	1.2731	1.2659	1.2525	1.2462
551.4239__17.12	17.12_551.4239m/z	1.1178	0.95646	0.95922	0.91334	0.88872	0.90015	0.88935	0.89952
193.9332__0.57	0.57_193.9332n	1.1176	1.0822	1.0098	0.95448	0.92194	0.94478	0.93414	0.92939
308.0404__13.21	13.21_308.0404m/z	1.1176	0.97205	0.89936	0.8496	0.83272	0.84518	0.90284	0.90235
231.5575__2.95	2.95_231.5575m/z	1.1175	0.96089	0.92661	0.93669	0.91126	0.90244	0.88984	0.8863
415.3192__14.07	14.07_415.3192m/z	1.1172	1.3652	1.2841	1.2129	1.172	1.1602	1.1592	1.156
184.0419__4.54	4.54_184.0419m/z	1.1168	1.1059	1.0136	0.99849	0.98271	0.97283	0.98138	0.97904
513.2859__7.95	7.95_513.2859m/z	1.1168	1.0886	0.99842	0.96162	0.94468	0.93531	0.92272	0.92301
247.1527__9.27	9.27_247.1527m/z	1.1167	1.1825	1.1365	1.0805	1.0592	1.07	1.0641	1.0594
663.0519__10.30	10.30_663.0519m/z	1.1167	0.99805	0.91516	1.0058	1.084	1.0731	1.0612	1.0607
502.2529__11.61	11.61_502.2529m/z	1.1162	0.96019	0.91893	0.92159	0.91102	0.91148	0.90331	0.90066
145.0735__0.65	0.65_145.0735n	1.1149	0.9711	0.8935	0.86465	0.86454	0.85628	0.84382	0.84046
288.2063__7.90	7.90_288.2063m/z	1.1142	0.95403	0.97752	0.93015	1.0671	1.0572	1.0556	1.0503
297.0097__1.10	1.10_297.0097m/z	1.1135	0.98974	0.90708	0.89343	0.86201	0.94011	0.93241	0.93193
569.4164__16.81	16.81_569.4164m/z	1.1132	0.97152	0.99437	0.95112	0.92461	0.92233	0.92499	0.92714
410.5807__4.09	NA	1.1131	0.95209	0.90049	0.88136	0.85027	0.8419	0.82964	0.8301
179.0577__5.12	5.12_179.0577n	1.1129	0.95883	0.9295	0.88677	0.85561	0.84978	0.84557	0.84136
776.3380__12.94	12.94_776.3380m/z	1.1129	1.1134	1.0196	0.99993	0.96438	0.98612	0.99399	0.99256
260.1611__11.16	11.16_260.1611n	1.1124	0.95234	1.0656	1.3431	1.2955	1.2822	1.2714	1.2655
309.0244__11.97	11.97_309.0244m/z	1.1123	0.95664	0.88924	0.84484	0.81524	0.81396	0.84357	0.83968
334.0936__5.59	NA	1.1122	0.95044	0.88162	0.85592	0.82672	0.83956	0.91808	0.91345
347.2027__8.42	8.42_347.2027m/z	1.1118	1.0765	1.0952	1.0382	1.1194	1.1164	1.1289	1.1234
440.2656__13.18	13.18_440.2656m/z	1.1115	1.1879	1.1249	1.0664	1.13	1.118	1.1266	1.1262
519.9848__15.17	15.17_519.9848m/z	1.111	1.7093	1.5665	1.5552	1.5021	1.5018	1.4908	1.4833
296.2041__16.14	NA	1.1108	1.0304	1.0085	0.99381	0.99791	1.019	1.0121	1.0154
798.4923__12.70	NA	1.1106	1.189	1.092	1.0451	1.1011	1.0905	1.0928	1.0911
429.9642__13.21	13.21_429.9642m/z	1.1099	0.9592	0.89621	0.84625	0.83461	0.84185	0.90169	0.89988
329.0297__11.54	11.54_329.0297m/z	1.1094	0.99395	0.91313	0.90115	0.88633	0.88338	0.89239	0.89611
485.9621__14.99	14.99_485.9621m/z	1.1094	1.7507	1.6114	1.5933	1.5394	1.5443	1.5281	1.5207
701.4431__17.09	17.09_701.4431m/z	1.1088	1.1534	1.0566	0.99783	0.96241	0.95373	0.98798	0.9893
221.1023__5.31	5.31_221.1023m/z	1.1086	1.0443	1.0003	0.98033	0.95135	0.9418	0.93366	0.92893
307.0423__7.88	7.88_307.0423n	1.1081	1.0053	0.92464	0.88908	0.88119	0.87197	0.85989	0.85828
281.6421__15.32	NA	1.108	0.96637	0.88493	0.87018	0.86974	0.87203	0.86157	0.8575
696.4415__17.17	17.17_696.4415m/z	1.107	1.0806	0.99635	0.94091	0.91374	0.90409	0.9062	0.9027
348.3674__18.09	NA	1.1063	1.1934	1.1194	1.0682	1.045	1.0352	1.0259	1.0209
573.3759__16.34	NA	1.1063	0.979	0.98773	0.9564	0.94726	0.98474	0.98914	0.98706
394.2052__16.51	NA	1.1062	1.0504	1.279	1.3267	1.2795	1.2666	1.267	1.3012
553.3187__9.29	9.29_553.3187m/z	1.105	0.94911	1.0542	0.99708	0.98748	0.97719	0.99372	0.99431
233.1255__5.61	5.61_233.1255n	1.1041	0.94875	0.87199	0.82324	0.93465	0.9323	0.93231	0.9475
492.1431__5.89	5.89_492.1431m/z	1.104	1.0518	1.0028	0.98242	1.0386	1.0291	1.023	1.0186
235.1794__13.57	NA	1.103	1.0294	0.9443	0.98697	0.95342	0.94498	0.98875	0.98522
1286.8523__14.78	NA	1.1029	1.6865	1.5451	1.5713	1.5177	1.5275	1.5184	1.5111
506.2403__14.04	14.04_506.2403m/z	1.1028	0.96286	0.90172	0.85996	0.83773	0.83082	0.81874	0.81497
467.3720__15.88	15.88_467.3720m/z	1.1021	1.0609	1.0213	0.96507	0.93285	0.9247	0.91994	0.92362
145.0644__9.14	9.14_145.0644m/z	1.1016	0.94256	0.86445	0.81662	0.80159	0.79303	0.78217	0.77866
264.1343__10.65	10.65_264.1343m/z	1.1011	1.0149	0.96567	0.9461	1.032	1.021	1.0708	1.086
805.0103__15.75	NA	1.0998	0.94165	0.94985	0.96952	1.0156	1.0399	1.0288	1.0236
305.6985__16.21	NA	1.0995	1.2156	1.1425	1.1311	1.0934	1.0907	1.1083	1.1426
466.2915__15.41	15.41_466.2915n	1.0992	1.0283	1.0435	0.98537	0.95345	0.99354	0.98797	0.98598
1320.8700__15.67	NA	1.0988	1.8616	1.7186	1.6559	1.5975	1.583	1.56	1.5555
320.9742__2.05	2.05_320.9742m/z	1.0986	1.0152	0.92973	0.87923	0.91432	0.90678	0.9557	0.97709
436.2288__6.21	6.21_436.2288m/z	1.0983	1.0604	1.0572	1.0687	1.0671	1.077	1.0901	1.0846
678.0922__10.53	NA	1.098	1.0399	1.0609	1.1761	1.1722	1.166	1.1512	1.1454
748.3738__7.40	7.40_748.3738n	1.0973	0.97071	0.94102	0.94818	0.969	0.98746	0.97456	1.0022
303.0454__4.37	4.37_303.0454m/z	1.0972	0.95001	0.91215	0.86753	0.86641	0.86032	0.85814	0.85516
309.6482__15.58	NA	1.0968	0.94596	0.8675	0.84758	0.81747	0.80921	0.80283	0.79884
181.9891__2.03	2.03_181.9891n	1.0965	1.0074	0.98048	0.9498	0.94213	0.94437	0.9833	0.98585
324.0989__10.49	10.49_324.0989n	1.0961	0.94071	0.87788	0.83675	0.80712	0.79852	0.7921	0.79297
288.1928__12.49	12.49_288.1928n	1.0959	0.97229	0.96997	1.3402	1.3273	1.3195	1.3057	1.3038
105.0334__5.12	5.12_105.0334m/z	1.0956	0.94037	0.90595	0.85932	0.8307	0.826	0.82003	0.81604
643.4034__17.01	17.01_643.4034m/z	1.0954	1.2703	1.1732	1.1251	1.0883	1.0815	1.0938	1.1026
451.2881__13.21	13.21_451.2881m/z	1.0953	0.94511	0.96725	0.94881	0.98748	0.97695	0.96774	0.96453
694.4296__15.46	15.46_694.4296m/z	1.0949	1.3728	1.2573	1.2318	1.1908	1.1899	1.1768	1.1716
325.0349__11.49	NA	1.0947	0.96348	0.89324	0.84816	0.82819	0.82252	0.83139	0.83198
495.3054__15.41	15.41_495.3054m/z	1.0945	1.2864	1.1783	1.1174	1.0792	1.0724	1.0646	1.06
835.5158__10.69	10.69_835.5158m/z	1.0939	1.1105	1.0169	1.0303	1.1555	1.1437	1.13	1.1294
248.1250__7.68	7.68_248.1250n	1.0938	0.96461	0.96304	0.96034	0.9327	0.932	0.92424	0.92043
563.1756__4.97	NA	1.0938	0.95895	0.8784	0.84388	0.83786	0.83084	0.81943	0.81548
547.1843__13.80	13.80_547.1843m/z	1.0932	1.0583	1.0806	1.093	1.0549	1.0469	1.0506	1.0453
650.9306__0.55	0.55_650.9306m/z	1.0928	1.2217	1.1905	1.1275	1.0874	1.1194	1.1072	1.1084
494.3573__16.34	NA	1.0927	1.2311	1.2649	1.1952	1.2078	1.1993	1.1993	1.1932
492.8443__0.63	0.63_492.8443m/z	1.0923	1.157	1.0698	1.0321	1.0572	1.0742	1.0637	1.0586
2066.8007__16.79	NA	1.092	0.9475	0.86782	0.8265	0.81437	0.80597	0.79599	0.79248
425.9507__1.10	1.10_425.9507m/z	1.092	0.94771	0.86792	0.81985	0.82013	0.82046	0.8153	0.81294
878.5797__13.21	NA	1.0919	1.2496	1.1786	1.121	1.1486	1.1383	1.1608	1.1588
241.0301__0.67	0.67_241.0301m/z	1.0915	0.95548	1.1494	1.1873	1.1827	1.2054	1.1881	1.1905
204.1144__12.58	12.58_204.1144n	1.0907	0.9321	0.8537	0.8198	0.79826	0.80595	0.81757	0.81945
538.4221__16.39	NA	1.0906	1.0119	1.0232	0.96649	0.93846	0.93081	0.92938	0.92565
929.6872__14.89	NA	1.0902	1.6574	1.5359	1.5156	1.4617	1.4727	1.4553	1.4479
408.2343__5.37	5.37_408.2343m/z	1.09	1.1156	1.1202	1.0618	1.0248	1.0169	1.0021	0.99861
524.3354__13.64	13.64_524.3354m/z	1.0898	1.0183	0.96734	0.91723	0.93229	0.9303	0.92001	0.93511
892.5951__13.91	NA	1.0891	1.2655	1.2076	1.2807	1.241	1.2626	1.2456	1.2403
120.0421__0.80	0.80_120.0421n	1.0868	0.92897	0.91613	0.8651	0.95211	0.94808	0.94543	0.94208
465.2769__14.04	NA	1.0856	0.97428	0.89534	0.84602	0.81689	0.80927	0.79749	0.79469
523.2870__13.16	13.16_523.2870m/z	1.085	0.93399	0.87797	0.85824	0.84736	0.83939	0.82838	0.8369
285.1935__7.90	7.90_285.1935n	1.0848	0.92713	1.0473	1.0046	1.2571	1.2445	1.2288	1.2226
161.1087__14.52	NA	1.0843	0.95058	0.873	0.93937	0.92753	0.93224	0.9977	0.99326
371.0733__7.43	7.43_371.0733m/z	1.0842	0.92991	0.86797	0.88907	0.94556	0.94963	0.97735	0.97492
558.3884__16.14	NA	1.0838	1.1111	1.1079	1.0513	1.0139	1.0067	0.99646	0.99139
275.1453__5.91	5.91_275.1453m/z	1.0828	0.98816	1.2567	1.2152	1.1864	1.1802	1.2136	1.2077
887.5235__0.57	NA	1.0826	0.92557	1.0843	1.2767	1.272	1.2616	1.2877	1.2811
397.1872__3.63	3.63_397.1872m/z	1.0823	0.94149	0.86293	0.81696	0.81533	0.82847	0.81647	0.8179
563.1564__13.80	13.80_563.1564m/z	1.0819	0.9758	0.94958	0.92334	0.89844	0.89221	0.89963	0.89508
222.0999__4.13	4.13_222.0999n	1.0811	1.0381	1.0293	1.0064	0.97067	0.98645	1.0114	1.0091
274.1628__0.73	0.73_274.1628n	1.0809	0.99676	1.0026	0.97873	0.94438	0.93506	0.92701	0.92243
460.2775__7.57	NA	1.0808	0.94981	0.87318	0.82965	0.80486	0.79877	0.85143	0.84769
137.0957__5.72	5.72_137.0957m/z	1.0802	1.0965	1.1768	1.136	1.0995	1.1163	1.1001	1.0952
531.8591__14.84	NA	1.08	1.5502	1.4232	1.3986	1.3669	1.3827	1.3631	1.3563
164.0469__4.37	4.37_164.0469n	1.0798	0.94918	0.94295	0.90823	0.93031	0.92039	0.90912	0.90473
408.3199__16.07	NA	1.0793	0.92327	0.85147	0.80483	0.77961	0.77496	0.76708	0.7658
653.4087__16.86	16.86_653.4087m/z	1.0789	1.2779	1.173	1.1119	1.0934	1.0818	1.0674	1.0632
321.2021__14.31	14.31_321.2021m/z	1.0784	0.94007	0.90511	0.97617	0.94438	0.9599	0.96148	0.96297
129.0656__0.67	0.67_129.0656m/z	1.0782	0.95172	0.8716	0.82502	0.93131	0.93286	0.9232	0.91857
308.1042__11.94	11.94_308.1042n	1.0777	0.9946	0.94169	0.91948	0.90485	0.89773	0.89345	0.89314
357.2256__12.64	12.64_357.2256m/z	1.0776	1.2384	1.2154	1.2495	1.2051	1.2244	1.2066	1.2011
588.3662__17.01	17.01_588.3662m/z	1.0775	0.97132	0.88962	0.84747	0.84563	0.837	0.84113	0.83691
130.0592__0.98	0.98_130.0592m/z	1.0768	0.92053	0.87789	0.82937	0.86977	0.87281	0.87874	0.87604
282.0952__3.42	3.42_282.0952n	1.0763	0.9202	1.2775	1.3449	1.4619	1.4475	1.4335	1.4346
1875.6879__16.96	NA	1.0761	1.4914	1.3669	1.3662	1.3183	1.3357	1.3162	1.3104
216.0782__9.36	9.36_216.0782n	1.0759	0.99255	0.92401	0.87378	0.8432	0.84209	0.83024	0.85107
276.0437__3.39	NA	1.0758	0.92146	0.88381	0.86828	0.92414	0.93191	0.93878	0.9355
337.9684__0.61	NA	1.0756	1.2113	1.1215	1.0759	1.0782	1.1009	1.1012	1.0978
300.1448__13.67	13.67_300.1448m/z	1.0755	1.063	1.1016	1.0514	1.0225	1.012	1.0008	1.0022
324.0990__11.18	11.18_324.0990n	1.0743	0.91835	0.85082	0.83216	0.86262	0.86226	0.90905	0.91083
202.0994__5.12	5.12_202.0994m/z	1.0742	0.92348	0.88347	0.87813	0.85685	0.84779	0.84778	0.84609
260.1846__5.78	5.78_260.1846m/z	1.0737	0.92937	0.85961	0.81306	0.8915	0.88198	0.88086	0.87661
249.1197__6.82	6.82_249.1197m/z	1.0729	0.92503	1.068	1.2459	1.2362	1.2232	1.2067	1.2006
455.3516__15.46	15.46_455.3516m/z	1.0727	0.91682	0.84169	0.86048	0.8315	0.82326	0.82079	0.82652
436.7986__14.60	NA	1.0723	1.1281	1.0523	1.1213	1.0857	1.0874	1.0765	1.071
762.5186__15.28	NA	1.0722	1.8057	1.7128	1.6253	1.5682	1.5522	1.5296	1.5219
359.1037__9.78	9.78_359.1037m/z	1.0721	0.93445	0.98564	0.94824	0.92003	0.91459	0.90319	0.90173
582.3859__16.36	NA	1.0719	1.331	1.2747	1.2186	1.1768	1.165	1.1648	1.1608
486.2307__7.58	NA	1.0714	0.96228	0.88511	0.83597	0.80663	0.81258	0.85583	0.85835
369.2659__16.86	16.86_369.2659m/z	1.071	0.92067	1.3194	1.3075	1.3447	1.332	1.3131	1.3137
646.6515__0.57	NA	1.0696	0.98294	0.9474	1.0922	1.0654	1.0541	1.0641	1.0591
188.1275__0.82	0.82_188.1275m/z	1.0694	1.4727	1.5799	1.614	1.6724	1.6547	1.6307	1.6235
448.4099__16.48	NA	1.069	1.0536	1.1601	1.0969	1.1397	1.1377	1.1519	1.1464
315.2402__11.03	11.03_315.2402n	1.0685	0.92612	0.87553	0.85475	0.8781	0.87738	0.87664	0.87222
460.2663__12.44	NA	1.0683	1.0646	1.4148	1.4512	1.4256	1.4145	1.397	1.39
414.2348__13.18	13.18_414.2348m/z	1.0681	0.93203	0.8572	0.89842	0.86903	0.86498	0.85322	0.85505
579.4369__17.49	17.49_579.4369m/z	1.0674	0.91587	0.84627	0.82781	0.81014	0.80642	0.79504	0.79202
204.0991__8.89	8.89_204.0991n	1.0672	0.91594	0.95627	0.9168	0.89387	0.89723	0.89513	0.89549
332.1016__11.14	11.14_332.1016n	1.0672	0.91196	0.83674	0.79024	0.76322	0.75677	0.746	0.75042
648.3547__8.74	NA	1.0672	0.92715	0.98343	1.0086	1.0357	1.0263	1.0199	1.041
407.2240__7.56	7.56_407.2240m/z	1.0671	0.93041	1.1729	1.2381	1.2027	1.1898	1.1892	1.1861
535.3445__12.25	12.25_535.3445m/z	1.0663	1.0653	1.0077	0.97714	0.99003	0.97945	1.0041	1.0122
346.2129__12.76	12.76_346.2129n	1.0658	1.0743	1.0519	0.99415	0.95983	0.9507	0.96074	0.9682
539.0961__11.56	11.56_539.0961m/z	1.0654	0.91761	0.84276	0.79843	0.77094	0.76543	0.76369	0.76194
413.1969__14.65	14.65_413.1969m/z	1.0652	0.94116	0.95118	0.92638	0.90967	0.90267	0.90204	0.90447
630.4460__16.81	NA	1.065	0.93637	0.86403	0.81575	0.79362	0.78569	0.82483	0.82188
291.1283__8.02	8.02_291.1283m/z	1.0641	1.0096	0.93951	0.88862	0.8612	0.86206	0.85449	0.85395
180.0327__3.01	3.01_180.0327n	1.064	0.91238	0.9216	0.87743	0.8505	0.84366	0.93695	0.9375
242.0456__6.26	6.26_242.0456n	1.0636	1.0325	1.3259	1.3802	1.3365	1.3369	1.3183	1.3145
645.3313__6.00	6.00_645.3313m/z	1.0632	0.96418	0.88532	0.86059	0.95939	1.0041	0.98951	0.99648
816.5777__15.25	NA	1.0625	1.7645	1.6368	1.584	1.5286	1.5156	1.494	1.4867
628.3920__17.04	17.04_628.3920m/z	1.0621	1.2424	1.1397	1.092	1.0534	1.0463	1.0731	1.0682
538.4223__16.36	NA	1.0618	0.976	1.0139	0.95776	0.92648	0.91997	0.93676	0.93274
288.1605__14.89	NA	1.0616	1.0084	0.93227	0.91661	1.07	1.0632	1.0587	1.0684
337.1659__16.14	16.14_337.1659m/z	1.0616	0.9326	0.95587	0.94851	0.97815	0.98096	0.96848	0.97644
265.1397__12.46	12.46_265.1397m/z	1.0611	1.1785	1.2553	1.3549	1.309	1.2962	1.2774	1.283
1328.8973__15.44	NA	1.0604	1.8549	1.7331	1.6637	1.6055	1.5924	1.5702	1.566
156.0355__1.34	1.34_156.0355m/z	1.0602	0.93942	0.87146	0.85473	0.88351	0.87494	0.86711	0.86855
340.2575__15.22	NA	1.0598	1.0798	0.9916	1.0541	1.0189	1.0108	1.0058	1.0159
470.2644__9.06	9.06_470.2644m/z	1.0595	0.91049	0.84262	0.79549	0.76838	0.7715	0.76241	0.75912
1831.6596__16.99	NA	1.0594	1.207	1.1065	1.0449	1.0164	1.0062	1.0011	1.0048
401.7054__5.24	NA	1.0589	0.9564	0.877	0.83441	0.80882	0.8045	0.80171	0.82241
509.1762__3.92	3.92_509.1762m/z	1.0584	0.90879	0.87291	0.82601	0.79672	0.79595	0.80138	0.80333
509.0547__12.25	12.25_509.0547m/z	1.058	0.90962	0.83875	0.79231	0.77116	0.78043	0.83041	0.82733
1490.9875__15.15	NA	1.0574	1.7249	1.594	1.5543	1.4996	1.5018	1.4876	1.4808
519.0215__11.61	11.61_519.0215m/z	1.0565	0.91106	0.84348	0.79857	0.79421	0.80838	0.87519	0.8723
400.3176__16.74	16.74_400.3176n	1.0561	1.2069	1.1866	1.1204	1.166	1.1601	1.1615	1.1557
399.0692__9.41	9.41_399.0692n	1.0553	1.0406	0.95707	1.0571	1.1371	1.1255	1.1093	1.107
1082.7160__13.99	NA	1.055	1.2064	1.1071	1.0453	1.0698	1.0585	1.087	1.0928
132.0805__2.73	2.73_132.0805m/z	1.0546	0.95765	0.89868	0.86405	0.83883	0.83448	0.84128	0.83936
122.0575__3.23	3.23_122.0575m/z	1.0542	1.0006	1.2701	1.3067	1.2605	1.2559	1.2696	1.2632
126.0910__4.36	4.36_126.0910m/z	1.0542	1.0642	1.4618	1.4458	1.5135	1.499	1.4785	1.4767
720.5759__17.20	17.20_720.5759m/z	1.0534	0.91641	0.83946	0.79613	0.76838	0.76706	0.7585	0.75529
368.0859__10.39	10.39_368.0859m/z	1.0533	1.0502	0.98375	0.92882	0.89586	0.88842	0.87692	0.88051
834.9788__15.30	NA	1.0533	1.0056	1.0661	1.04	1.0124	1.0408	1.0614	1.0575
158.1174__1.02	1.02_158.1174m/z	1.0532	0.90942	0.93573	1.0276	0.99382	0.99718	0.98855	0.9859
1210.8362__15.72	NA	1.0531	1.8236	1.7039	1.6321	1.5741	1.5615	1.5396	1.5327
475.6935__0.60	NA	1.0522	0.93482	0.88794	0.84117	0.8215	0.8136	0.80836	0.82222
512.7924__15.34	NA	1.0511	1.1658	1.0804	1.0468	1.0108	1.0617	1.0557	1.0571
899.6769__15.20	NA	1.0511	1.5447	1.4189	1.4077	1.3587	1.3545	1.3367	1.3307
273.0218__9.01	9.01_273.0218m/z	1.051	0.90849	0.83501	0.79112	0.79638	0.82143	0.89244	0.89433
514.3399__11.56	NA	1.0506	0.90778	0.88789	0.84943	0.83341	0.82458	0.82449	0.82047
445.2508__6.00	6.00_445.2508m/z	1.0505	0.89889	0.84236	0.87007	0.85198	0.85403	0.84363	0.85607
1460.9763__15.39	NA	1.0504	1.5332	1.4065	1.3539	1.3094	1.2956	1.278	1.2812
250.1132__12.44	12.44_250.1132m/z	1.0503	0.93426	1.2048	1.3759	1.3601	1.3467	1.3282	1.3225
360.1001__7.71	7.71_360.1001m/z	1.0499	1.0606	0.98143	1.0248	1.1021	1.0923	1.0802	1.0772
428.2884__16.07	NA	1.0498	1.0788	1.1309	1.0852	1.0476	1.0415	1.0384	1.0352
157.1414__16.44	NA	1.0492	0.99718	0.97493	0.92412	0.92167	0.923	0.93369	0.95878
180.1012__3.33	3.33_180.1012m/z	1.0486	0.90655	1.2135	1.2072	1.1716	1.1652	1.1485	1.1426
306.1930__10.91	10.91_306.1930n	1.0479	0.89854	0.82868	0.81862	0.85163	0.84686	0.86999	0.8656
590.2758__6.75	NA	1.0476	0.98507	1.0174	0.96212	0.93514	0.93005	0.94513	0.94609
241.0969__8.21	8.21_241.0969m/z	1.0471	0.90298	0.87543	0.83166	0.80236	0.79379	0.79998	0.79606
447.2736__13.57	13.57_447.2736m/z	1.0471	1.3307	1.2272	1.1585	1.1994	1.1932	1.2072	1.2113
877.2411__0.55	0.55_877.2411m/z	1.0469	0.92067	0.84425	0.8102	0.78146	0.77318	0.77112	0.7688
467.0656__7.63	7.63_467.0656m/z	1.0464	0.89747	0.82482	0.78975	0.80535	0.81804	0.85449	0.85649
164.0440__1.43	NA	1.0462	1.1507	1.1633	1.1217	1.1368	1.1369	1.203	1.2103
207.0134__0.63	0.63_207.0134m/z	1.0456	1.0363	1.0252	1.0152	1.0051	1.0158	1.0025	1.0014
359.1653__16.10	16.10_359.1653m/z	1.0453	0.95357	0.90642	0.86962	0.83917	0.83363	0.85423	0.85383
455.2243__12.38	12.38_455.2243m/z	1.0453	0.89937	1.2069	1.4087	1.3598	1.3471	1.3294	1.3289
741.5509__17.68	17.68_741.5509m/z	1.044	0.89225	0.81706	0.89142	0.86303	0.8847	0.93129	0.9269
128.0396__2.68	2.68_128.0396m/z	1.0431	1.4674	1.3942	1.3239	1.3062	1.2924	1.2736	1.2681
919.4538__7.63	NA	1.043	1.1926	1.2973	1.2997	1.2743	1.2641	1.2501	1.2446
282.2034__11.61	NA	1.0427	0.9719	1.0801	1.0197	0.98453	0.98729	0.98123	0.99726
67.9872__0.55	0.55_67.9872n	1.0425	0.9546	0.87614	0.82874	0.80526	0.93668	0.97216	0.96901
258.1843__6.47	6.47_258.1843m/z	1.0417	0.94569	0.94172	0.89904	0.86707	0.85782	0.84718	0.84899
253.0355__11.52	11.52_253.0355m/z	1.0412	0.91469	0.86993	0.8293	0.80578	0.7977	0.78695	0.78513
522.2331__6.43	6.43_522.2331m/z	1.0412	0.92508	0.85329	0.82377	0.8231	0.81449	0.80389	0.80054
691.4392__17.01	17.01_691.4392m/z	1.0412	1.1953	1.1032	1.043	1.0108	1.0016	1.0024	1.0165
716.4532__17.07	17.07_716.4532m/z	1.041	0.97189	0.89041	0.86981	0.87493	0.86956	0.85695	0.85515
1072.7700__15.34	NA	1.0409	1.8265	1.6914	1.6557	1.597	1.5875	1.5645	1.5616
450.0391__7.81	7.81_450.0391m/z	1.0404	1.0695	1.2	1.2727	1.3583	1.3479	1.3388	1.336
627.2176__16.86	16.86_627.2176m/z	1.0398	1.4246	1.4377	1.3596	1.3358	1.3298	1.3151	1.3242
243.1578__9.24	9.24_243.1578m/z	1.0391	1.1017	1.0714	1.1238	1.0841	1.0804	1.0742	1.0694
245.1048__9.11	9.11_245.1048m/z	1.0391	0.91703	1.1525	1.1407	1.1138	1.1169	1.1096	1.1112
628.2608__8.12	8.12_628.2608m/z	1.0391	0.9796	0.89756	0.84819	0.86586	0.86056	0.85381	0.863
239.1242__11.39	11.39_239.1242m/z	1.0388	1.0586	1.0865	1.4045	1.3885	1.3798	1.3635	1.3574
623.8895__16.91	NA	1.0387	1.0971	1.019	0.97351	0.97081	0.96047	0.94718	0.94345
421.2547__13.18	13.18_421.2547m/z	1.0385	0.90275	0.88664	0.83709	0.821	0.82445	0.82528	0.83174
428.3123__16.05	16.05_428.3123n	1.0383	0.89052	1.0398	0.98618	0.99918	1.0097	0.99526	1.0045
488.2975__14.01	NA	1.0383	0.89287	1.0767	1.3286	1.309	1.296	1.2805	1.2849
1075.7817__15.09	NA	1.0374	1.476	1.3525	1.3869	1.3381	1.3433	1.3313	1.326
392.1445__11.01	11.01_392.1445m/z	1.0373	0.94403	0.86801	0.81946	0.83046	0.82209	0.81245	0.80903
265.1533__3.23	3.23_265.1533m/z	1.0367	1.0044	1.2357	1.2506	1.2068	1.2057	1.1994	1.1973
460.8155__16.39	16.39_460.8155m/z	1.0343	0.91679	0.94265	0.89068	0.87584	0.87029	0.88434	0.88092
952.6166__12.90	NA	1.034	1.3883	1.2752	1.231	1.2697	1.2654	1.2823	1.2833
1344.8925__14.99	NA	1.0339	1.6834	1.5443	1.5641	1.5105	1.522	1.5136	1.5059
245.1371__9.36	9.36_245.1371m/z	1.0333	1.0765	1.415	1.3903	1.3604	1.3701	1.3538	1.3479
289.6854__16.21	NA	1.033	1.021	0.98514	0.93401	0.94678	0.98812	0.99303	1.0009
340.1952__1.69	1.69_340.1952m/z	1.033	0.88288	0.80885	0.78932	0.79275	0.78456	0.78676	0.78404
311.1228__9.78	9.78_311.1228m/z	1.032	0.88671	0.99321	0.93877	0.90556	0.89946	0.88641	0.88997
299.9773__1.10	1.10_299.9773m/z	1.0319	0.95412	0.87438	0.82696	0.82565	0.81985	0.81934	0.81615
415.0078__0.63	NA	1.0312	0.88992	1.1422	1.0809	1.0831	1.075	1.0599	1.0553
568.5378__8.47	NA	1.0309	1.1714	1.0945	1.0419	1.006	0.99523	0.98474	0.98858
96.5785__2.08	2.08_96.5785m/z	1.0307	0.88379	0.85791	0.8116	0.81151	0.803	0.79132	0.78737
250.9948__0.63	0.63_250.9948m/z	1.0304	1.0035	1.0586	1.0105	0.9772	0.97565	0.97941	0.98188
460.3359__16.46	16.46_460.3359n	1.0302	0.92543	0.9512	0.90494	0.91837	0.91059	0.92419	0.92186
235.0146__5.12	5.12_235.0146n	1.0301	0.92497	0.88575	0.85545	0.83263	0.82928	0.83244	0.82822
176.0283__3.83	3.83_176.0283m/z	1.0299	1.1548	1.0576	1.0241	1.0337	1.0385	1.1121	1.1134
313.2243__10.31	10.31_313.2243n	1.0298	0.88004	0.99953	0.95706	1.2059	1.193	1.1815	1.1756
377.1034__8.30	8.30_377.1034n	1.0295	1.059	0.99029	1.0058	1.0737	1.0672	1.0563	1.0515
373.1475__7.75	NA	1.0291	0.8879	0.81313	0.76764	0.83729	0.82849	0.81999	0.81767
431.7470__18.07	18.07_431.7470m/z	1.0288	0.90908	0.84981	0.80799	0.7799	0.77764	0.84738	0.8507
567.7922__6.28	6.28_567.7922m/z	1.0282	1.1075	1.0563	0.99751	0.96366	0.95403	0.95497	0.95485
303.1830__14.89	14.89_303.1830m/z	1.0272	0.97225	0.89649	0.87817	1.0284	1.0187	1.0159	1.0244
208.0726__5.19	5.19_208.0726n	1.027	0.97307	0.92963	0.8961	0.92271	0.92726	0.92321	0.93265
289.6474__16.21	NA	1.027	1.0971	1.0248	0.97372	0.95406	0.97668	0.97775	0.99496
397.1330__11.77	11.77_397.1330m/z	1.0262	1.078	1.0631	1.0233	0.9941	0.98632	1.0091	1.0074
341.1921__11.16	11.16_341.1921m/z	1.0256	0.87663	1.228	1.3855	1.3612	1.347	1.3312	1.3259
431.1390__8.12	8.12_431.1390m/z	1.0255	0.88966	0.82205	0.7876	0.84205	0.83863	0.84788	0.84642
368.2783__12.33	12.33_368.2783m/z	1.0254	0.90792	0.83533	0.80158	0.8804	0.8729	0.86683	0.87888
732.6021__18.07	NA	1.0252	0.8765	0.92517	0.88141	0.85587	0.86477	0.86278	0.8612
598.2878__19.44	19.44_598.2878m/z	1.0243	0.87562	0.81958	0.78815	0.80994	0.80128	0.79014	0.7908
377.1410__6.35	6.35_377.1410m/z	1.0242	0.96995	0.9672	0.91772	0.88813	0.88811	0.91531	0.92867
669.6712__0.57	NA	1.0242	1.0726	1.113	1.2176	1.1866	1.1819	1.172	1.168
373.1456__7.50	7.50_373.1456m/z	1.024	0.96582	1.0833	1.0302	1.1331	1.1255	1.118	1.1124
120.0803__5.37	5.37_120.0803m/z	1.0236	1.3715	1.2578	1.2592	1.2165	1.2154	1.1977	1.2232
579.4584__17.07	17.07_579.4584m/z	1.0231	1.1178	1.2765	1.2053	1.1867	1.175	1.1668	1.1762
711.4492__17.12	NA	1.0228	1.1754	1.0842	1.0261	0.98994	0.98063	1.0052	1.0062
132.0765__0.67	0.67_132.0765m/z	1.0225	1.1303	1.067	1.0105	0.99131	0.9995	1.0079	1.0093
486.3677__16.81	NA	1.0222	0.94434	1.0669	1.0086	0.99513	0.98458	1.0082	1.0044
594.4849__16.74	16.74_594.4849n	1.022	0.87345	0.83004	0.78957	0.81271	0.80434	0.82633	0.83844
167.0363__3.73	3.73_167.0363n	1.0219	0.87494	0.92754	0.88067	0.97156	0.97173	0.99331	0.98998
209.0512__10.97	10.97_209.0512m/z	1.0212	0.87778	0.81941	0.8092	0.81461	0.81252	0.82879	0.82515
631.4257__11.97	11.97_631.4257m/z	1.021	0.92518	0.88985	0.85684	0.85303	0.84401	0.86531	0.86093
310.2000__8.53	8.53_310.2000m/z	1.0206	0.98224	1.1876	1.1641	1.3525	1.3389	1.3233	1.3233
280.0432__1.22	1.22_280.0432n	1.0194	1.5523	1.4278	1.42	1.3883	1.3737	1.3596	1.3527
185.0412__0.61	0.61_185.0412m/z	1.0193	0.88574	0.94383	0.91054	0.95662	0.96938	0.95539	0.9541
821.6286__19.31	19.31_821.6286n	1.0192	0.99202	1.0307	0.97939	0.97107	1.007	1.0014	0.99872
657.9134__16.99	NA	1.0191	1.289	1.1867	1.1287	1.1418	1.1339	1.1175	1.1143
569.8833__0.63	NA	1.0188	0.87609	0.93634	0.89188	0.92364	0.91452	0.90362	0.89944
297.0279__5.13	5.13_297.0279m/z	1.0187	0.91091	0.87741	0.84196	0.81206	0.8044	0.80858	0.80446
793.5120__0.55	0.55_793.5120m/z	1.0183	0.88776	0.83803	0.80086	0.77327	0.76675	0.77907	0.7808
289.1527__13.80	13.80_289.1527n	1.0178	0.94827	0.86854	0.8809	0.85386	0.84519	0.83804	0.85493
343.0476__7.01	7.01_343.0476m/z	1.017	0.96028	0.90109	0.85629	0.82647	0.82258	0.81065	0.80772
450.5442__10.04	NA	1.0169	0.90214	0.82754	0.79568	0.82121	0.81352	0.80195	0.79821
376.0950__7.94	7.94_376.0950m/z	1.0163	1.0305	0.95758	0.98266	1.045	1.0391	1.0312	1.0273
113.0839__0.69	0.69_113.0839n	1.0161	0.93321	0.86004	0.83469	0.91932	0.94979	0.9362	0.93289
728.4607__16.96	16.96_728.4607m/z	1.0152	1.0088	0.92671	0.87496	0.84738	0.8409	0.86216	0.86167
330.1261__8.68	8.68_330.1261m/z	1.0151	0.94694	0.9161	0.94902	0.95042	0.94922	0.94806	0.95961
346.0793__7.43	7.43_346.0793n	1.0149	0.97441	0.9183	0.86736	0.88029	0.87953	0.86742	0.86724
417.7392__17.12	17.12_417.7392m/z	1.0145	0.86696	0.81815	0.80788	0.82013	0.81193	0.80053	0.79711
283.9659__8.25	8.25_283.9659m/z	1.0144	0.94013	0.95312	0.93057	0.92096	0.91118	0.91378	0.90913
160.1096__7.69	7.69_160.1096n	1.0143	0.86843	0.95674	0.95718	0.92328	0.94381	0.93294	0.92831
444.3590__17.17	17.17_444.3590n	1.0143	0.98308	0.90025	1.0562	1.1123	1.1011	1.1119	1.1222
131.0580__1.29	1.29_131.0580n	1.0138	0.88082	0.93176	0.8994	0.91592	0.90714	0.91368	0.90975
984.5131__18.21	18.21_984.5131m/z	1.0136	0.86797	0.795	0.77323	0.75925	0.80037	0.85639	0.85347
150.0678__5.35	5.35_150.0678n	1.0131	1.1392	1.0464	1.3051	1.2857	1.2742	1.2585	1.2527
405.2567__8.65	8.65_405.2567m/z	1.013	0.86996	0.80205	0.76291	0.75057	0.74277	0.74862	0.75634
429.8547__0.57	NA	1.013	1.0394	1.0322	0.98018	0.94868	0.9635	0.94953	0.9462
568.4260__17.15	17.15_568.4260m/z	1.0127	0.86557	0.85835	0.81281	0.79136	0.78462	0.80324	0.80009
320.1354__6.00	6.00_320.1354m/z	1.0114	0.88302	0.82389	0.78948	0.89637	0.9194	0.90945	0.92262
689.5202__15.98	15.98_689.5202m/z	1.0102	0.86493	0.79242	0.78023	0.75492	0.74915	0.82966	0.84124
154.0747__19.44	19.44_154.0747m/z	1.0099	0.89921	0.93138	0.96865	0.94935	0.94019	0.96666	0.96762
630.3932__16.86	16.86_630.3932m/z	1.0097	1.0207	0.93479	0.88301	0.88703	0.88395	0.87751	0.87632
309.1637__0.63	0.63_309.1637m/z	1.0088	0.8702	0.79985	0.75543	0.74389	0.77478	0.86406	0.86325
575.6415__0.60	NA	1.0088	0.90158	0.82567	0.78954	0.91125	0.90151	0.88839	0.90336
389.0508__11.94	11.94_389.0508m/z	1.0078	0.88882	0.83995	0.80296	0.78224	0.77651	0.76535	0.77262
532.9225__0.63	NA	1.0076	0.92537	1.0262	0.98086	0.98682	0.98454	0.97134	0.96645
374.2647__13.44	NA	1.005	0.85878	0.9803	1.1965	1.196	1.1919	1.1794	1.1838
603.2842__15.32	NA	1.0047	0.86091	0.78889	0.77755	0.75157	0.74423	0.75901	0.75622
193.0741__8.06	8.06_193.0741n	1.0043	0.86025	0.80045	0.76061	0.86696	0.86576	0.85328	0.86459
525.0677__7.90	7.90_525.0677m/z	1.0041	1.056	1.178	1.182	1.1632	1.1515	1.138	1.169
316.2599__16.86	16.86_316.2599n	1.0036	0.88461	0.83157	0.79155	0.76352	0.78679	0.78327	0.78039
491.2321__16.89	16.89_491.2321m/z	1.0034	0.93442	0.91971	0.86851	0.8498	0.84192	0.8306	0.8269
625.3761__10.82	10.82_625.3761m/z	1.0027	0.99734	1.0349	0.98717	1.0175	1.0096	1.0439	1.0405
1430.9673__15.60	NA	1.0025	1.7483	1.6111	1.5907	1.5342	1.5397	1.5246	1.5168
413.0312__11.94	11.94_413.0312m/z	1.0021	0.86852	0.79642	0.75224	0.73619	0.73566	0.72647	0.74958
440.0543__11.94	11.94_440.0543m/z	1.002	0.86685	0.79479	0.7508	0.7357	0.73537	0.72599	0.74919
486.0887__13.21	13.21_486.0887m/z	1.0017	0.85954	0.78711	0.74507	0.74396	0.75467	0.79233	0.79407
349.0827__11.13	11.13_349.0827m/z	1.0016	0.858	0.78631	0.76073	0.76564	0.76623	0.75523	0.7741
611.0867__9.47	9.47_611.0867m/z	1.0016	0.87521	0.84737	0.80326	0.80153	0.79897	0.79049	0.78943
147.0530__0.71	0.71_147.0530n	1.0011	1.3934	1.279	1.2228	1.1824	1.1746	1.1633	1.159
146.1173__3.98	3.98_146.1173m/z	1.0006	0.90545	1.0557	1.079	1.0551	1.0447	1.0353	1.038
715.5263__17.78	17.78_715.5263m/z	1.0006	0.98243	1.0273	1.0319	1.0336	1.0443	1.0489	1.0435
335.2416__16.14	16.14_335.2416m/z	1.0001	0.99258	0.99013	0.9939	0.99025	1.0074	1.0073	1.0107
244.1200__7.63	7.63_244.1200n	0.99882	0.87487	0.8672	1.104	1.1219	1.1191	1.1117	1.1067
198.0576__6.62	6.62_198.0576m/z	0.99712	1.0549	0.99184	0.93783	0.91579	0.90836	0.92031	0.91589
846.9785__15.30	NA	0.99705	0.96531	1.2178	1.215	1.1721	1.1605	1.1447	1.1474
128.0469__6.38	6.38_128.0469n	0.9964	0.99069	0.95509	1.2946	1.2593	1.2486	1.2585	1.2521
943.7027__15.17	NA	0.99607	1.7993	1.7355	1.6444	1.5892	1.5971	1.574	1.5662
532.3362__15.91	15.91_532.3362m/z	0.99568	0.86849	1.1289	1.068	1.0448	1.0639	1.135	1.1425
680.0937__16.94	16.94_680.0937m/z	0.99548	1.0993	1.0967	1.0356	1.0088	0.99804	0.98425	0.98642
197.0769__0.63	NA	0.99317	0.89823	0.87265	0.82427	1.1181	1.1068	1.0929	1.088
519.2243__15.49	15.49_519.2243m/z	0.99225	0.90288	0.9329	1.0111	1.0009	0.99066	0.97629	0.97226
470.3085__10.24	NA	0.99203	0.96732	1.0205	0.9647	1.0704	1.0615	1.0887	1.0847
631.3948__16.91	16.91_631.3948m/z	0.99148	1.4786	1.3541	1.3588	1.3195	1.3148	1.3098	1.3033
203.1269__11.13	11.13_203.1269m/z	0.99092	0.9118	1.0587	1.1214	1.0894	1.0816	1.0839	1.0793
1163.8337__15.07	NA	0.98948	1.5275	1.4017	1.3727	1.3326	1.3634	1.345	1.3406
515.2142__14.41	14.41_515.2142m/z	0.9894	0.95275	0.92399	1.0141	1.125	1.1136	1.1405	1.138
180.0630__0.61	0.61_180.0630n	0.989	1.2231	1.1547	1.1307	1.1233	1.1309	1.1263	1.1269
246.1003__3.61	3.61_246.1003m/z	0.98876	0.99306	1.0272	1.0184	0.98226	0.97271	0.96415	0.9614
281.2463__16.14	16.14_281.2463m/z	0.9882	0.84659	0.981	0.94948	1.0389	1.0294	1.027	1.0337
323.1510__14.89	14.89_323.1510m/z	0.98667	0.89972	0.8497	0.84154	1.0244	1.0139	1.0026	1.0137
474.3061__14.25	14.25_474.3061m/z	0.98544	0.84884	1.1347	1.0771	1.0441	1.0552	1.041	1.0384
646.0710__16.89	NA	0.98542	1.1238	1.0546	0.99572	0.9735	0.96518	0.97265	0.97335
344.8642__0.57	NA	0.98467	1.1839	1.157	1.093	1.0542	1.0685	1.0536	1.0497
483.2819__14.41	14.41_483.2819m/z	0.98243	0.87498	0.93678	1.2554	1.2363	1.2234	1.2215	1.2162
131.0529__5.39	5.39_131.0529m/z	0.98217	0.83962	0.86305	0.81478	1.0929	1.0813	1.0725	1.0735
272.0328__5.35	5.35_272.0328m/z	0.98121	0.93169	0.96045	1.3	1.2797	1.2663	1.2479	1.2437
197.0119__2.00	2.00_197.0119m/z	0.9799	1.0652	1.0072	0.96466	0.93642	0.95045	1.0058	1.0133
262.1638__2.59	2.59_262.1638m/z	0.97936	0.84448	1.3409	1.3515	1.4409	1.4255	1.4058	1.3998
480.6299__15.44	NA	0.97827	1.1517	1.056	1.0157	0.98073	0.97168	0.98869	0.99185
458.3359__16.46	NA	0.97826	1.059	1.1479	1.0874	1.0627	1.0584	1.0635	1.0582
144.9580__2.08	2.08_144.9580m/z	0.97806	1.0358	0.95284	0.90908	0.87891	0.9032	1.0275	1.0245
583.3445__14.15	14.15_583.3445m/z	0.9769	0.85087	1.0911	1.1685	1.169	1.1567	1.1424	1.1469
95.0854__6.08	6.08_95.0854m/z	0.97688	1.3314	1.2882	1.2775	1.2447	1.2614	1.2473	1.246
229.0948__5.34	5.34_229.0948m/z	0.97661	1.2811	1.1856	1.2619	1.2293	1.223	1.2067	1.2011
283.2407__12.70	12.70_283.2407m/z	0.97505	1.1322	1.059	1.0238	0.99484	0.98471	0.97548	0.97155
212.0675__9.35	9.35_212.0675m/z	0.97504	0.83456	0.92808	0.9582	1.1475	1.1366	1.1246	1.1226
742.8659__16.51	NA	0.97309	1.0629	1.0722	1.0892	1.1007	1.1198	1.1667	1.1641
338.2312__10.24	10.24_338.2312m/z	0.97181	0.8337	1.0346	1.0432	1.212	1.2086	1.2129	1.2072
604.0461__10.26	10.26_604.0461m/z	0.97102	1.2307	1.1467	1.1896	1.1756	1.185	1.1792	1.1776
267.1465__5.19	5.19_267.1465n	0.97097	1.0127	1.0031	0.94733	0.94544	0.94125	0.94057	0.94508
402.2242__12.94	12.94_402.2242n	0.97043	0.99532	1.0559	1.4172	1.4096	1.3948	1.375	1.3761
1444.9839__15.79	NA	0.97013	1.4791	1.3553	1.3555	1.3073	1.307	1.2982	1.2962
520.1241__15.32	15.32_520.1241m/z	0.96987	1.0028	0.92833	0.94826	0.98592	0.99503	1.0436	1.0401
215.1513__8.38	8.38_215.1513n	0.96938	1.1981	1.3071	1.2599	1.2316	1.2334	1.2378	1.2321
176.1024__0.67	0.67_176.1024m/z	0.96882	0.84332	0.79474	0.76342	1.0161	1.0058	1.0025	0.99793
482.3521__15.77	NA	0.96807	1.2896	1.2001	1.137	1.0982	1.0887	1.0947	1.1047
472.9666__0.63	NA	0.96779	0.9769	1.0953	1.0414	1.0105	1.016	1.0068	1.0016
518.3084__12.78	NA	0.96745	0.83272	1.1705	1.2265	1.1835	1.1743	1.1614	1.1558
430.3058__16.14	NA	0.967	1.18	1.2017	1.138	1.1103	1.1041	1.0987	1.0951
241.0370__7.75	7.75_241.0370m/z	0.96632	0.89088	1.0737	1.0504	1.0182	1.0094	0.9953	0.99689
490.1922__5.37	NA	0.96585	0.82597	0.88565	0.97584	1.0324	1.023	1.0777	1.0723
567.3493__15.12	15.12_567.3493m/z	0.96565	0.8262	0.75847	0.89332	1.0745	1.0631	1.0682	1.0733
611.7126__0.57	NA	0.96531	1.2549	1.1886	1.2082	1.1907	1.1856	1.1717	1.1692
169.0853__9.05	9.05_169.0853m/z	0.9646	1.1026	1.0265	1.0293	1.0014	1.0119	1.0202	1.0193
721.4549__16.99	16.99_721.4549m/z	0.96301	1.0243	0.94837	0.89561	0.86441	0.8559	0.85105	0.84848
104.1068__16.21	16.21_104.1068m/z	0.96175	1.2055	1.1769	1.1125	1.0756	1.0647	1.0519	1.0597
169.1096__8.47	8.47_169.1096n	0.96145	1.0638	1.2472	1.352	1.3241	1.31	1.2918	1.2964
245.1371__9.21	9.21_245.1371m/z	0.96125	1.0163	1.3976	1.3508	1.3167	1.3217	1.3033	1.2973
242.0456__5.35	5.35_242.0456n	0.96105	0.90588	0.93984	1.3122	1.3182	1.3041	1.2862	1.28
299.1966__15.46	15.46_299.1966m/z	0.95998	0.91235	0.86653	0.82025	0.99555	1.0008	0.98645	0.99654
212.1021__0.84	0.84_212.1021m/z	0.95931	1.0454	1.0968	1.0357	1.2424	1.2294	1.2268	1.2222
1078.7574__15.81	NA	0.95805	1.7733	1.6394	1.5997	1.5524	1.5597	1.5385	1.5313
257.0829__3.39	3.39_257.0829n	0.95771	1.0442	1.1945	1.2796	1.2587	1.2457	1.2278	1.2227
354.2241__7.96	NA	0.9565	1.0024	1.0325	1.0184	1.0455	1.0458	1.079	1.0749
638.3985__16.91	NA	0.9559	1.3328	1.2217	1.1577	1.1303	1.1184	1.1216	1.1191
230.9939__4.98	4.98_230.9939m/z	0.95536	1.8054	1.6645	1.6165	1.5605	1.5516	1.536	1.531
195.0527__4.05	4.05_195.0527n	0.95383	0.84899	1.0158	1.06	1.0312	1.0212	1.0063	1.0013
446.7994__16.19	16.19_446.7994m/z	0.95172	1.0715	1.0787	1.0207	1.0019	1.0357	1.0819	1.0765
276.1251__7.96	7.96_276.1251m/z	0.95074	0.97745	1.4198	1.3988	1.3668	1.3623	1.343	1.3469
313.0338__0.55	0.55_313.0338m/z	0.95066	1.0861	1.0264	0.97602	1.0513	1.0495	1.0737	1.0717
771.6354__18.92	18.92_771.6354m/z	0.95058	0.86325	1.0313	1.0095	0.97361	0.96383	1.0149	1.0181
580.0298__17.01	17.01_580.0298m/z	0.94955	1.054	0.97052	0.9381	0.91256	0.94135	0.93315	0.92859
363.2128__12.44	12.44_363.2128m/z	0.94948	1.0569	0.97348	0.92169	0.93003	0.92563	0.91216	0.96527
342.3360__14.07	14.07_342.3360m/z	0.94931	1.1187	1.0848	1.028	1.0298	1.0503	1.0359	1.0496
281.1709__13.75	13.75_281.1709m/z	0.94913	1.2608	1.2411	1.1834	1.1524	1.1468	1.1302	1.1257
537.4121__16.36	16.36_537.4121m/z	0.94892	1.0263	1.0733	1.0227	1.0314	1.0205	1.0268	1.0224
375.2340__10.26	10.26_375.2340m/z	0.94734	1.2003	1.1346	1.0995	1.1665	1.172	1.1997	1.1945
1010.6612__15.75	NA	0.94643	0.97462	1.0592	1.0203	1.0654	1.124	1.1253	1.1207
319.9526__3.65	3.65_319.9526m/z	0.94502	0.95403	1.0881	1.1318	1.0916	1.0801	1.0646	1.0631
1400.9568__15.81	NA	0.9438	1.7211	1.5844	1.5541	1.4997	1.5054	1.4888	1.4813
747.6877__0.57	NA	0.9437	1.3491	1.2508	1.2077	1.1708	1.1671	1.1649	1.1667
529.8158__0.61	NA	0.94349	1.0628	1.0995	1.1339	1.175	1.1625	1.1506	1.1454
232.0461__1.48	1.48_232.0461m/z	0.9431	1.089	1.0206	0.97877	0.94778	0.94379	0.93025	0.92668
1416.9498__15.39	NA	0.94122	1.8834	1.7792	1.6932	1.6332	1.6217	1.5998	1.5964
362.2559__12.91	NA	0.93899	0.82408	0.89686	0.98114	1.006	1.0146	1.0022	1.0051
229.1283__0.69	0.69_229.1283m/z	0.93865	0.8576	1.1539	1.1337	1.1851	1.1781	1.1626	1.1586
283.2620__14.07	14.07_283.2620m/z	0.93846	1.181	1.1161	1.0547	1.0586	1.0749	1.0594	1.0712
283.6591__15.58	15.58_283.6591m/z	0.93751	0.80118	1.0125	0.98026	0.95169	0.95221	0.94022	0.95355
210.1613__11.61	11.61_210.1613n	0.93726	0.92804	1.0654	1.0059	0.97038	0.97334	0.96395	0.98455
221.1850__0.65	0.65_221.1850m/z	0.93684	0.80108	0.97826	1.0217	1.0011	0.99256	0.99823	1.0212
632.8940__16.91	NA	0.93627	1.0532	0.96466	0.9125	0.90344	0.89403	0.89241	0.88819
697.4409__16.94	16.94_697.4409m/z	0.9344	1.015	0.98111	0.97747	1.0653	1.0563	1.0452	1.0414
133.0518__4.11	4.11_133.0518m/z	0.9343	0.8005	1.0191	1.0184	1.0969	1.0895	1.1071	1.1032
557.3087__14.91	NA	0.93353	1.0577	0.96869	1.0099	1.0938	1.1328	1.1212	1.1156
1356.9307__15.84	NA	0.93293	1.7662	1.6563	1.5664	1.511	1.4968	1.4751	1.4704
143.0312__2.33	2.33_143.0312m/z	0.93216	0.8047	1.0013	1.1121	1.1105	1.1059	1.0909	1.0883
185.1053__3.42	3.42_185.1053n	0.93165	0.86968	0.9454	0.89279	0.97152	0.9794	1.0345	1.0295
576.3557__9.57	9.57_576.3557m/z	0.9306	1.5736	1.5196	1.4436	1.3929	1.4179	1.3973	1.3924
190.1176__0.73	0.73_190.1176m/z	0.93057	0.8285	1.0539	1.0143	1.163	1.1516	1.1367	1.1325
341.1919__11.42	11.42_341.1919m/z	0.92997	0.79469	1.2145	1.423	1.3805	1.3658	1.3515	1.3487
125.9458__0.57	NA	0.92972	1.3879	1.2814	1.2276	1.1899	1.2088	1.1915	1.1866
241.1397__8.98	8.98_241.1397m/z	0.92936	0.91569	0.91662	1.0067	0.98228	0.97178	0.95771	0.953
134.0599__4.11	4.11_134.0599m/z	0.92895	0.82571	1.1197	1.0873	1.1859	1.1805	1.1798	1.1749
191.0654__1.29	1.29_191.0654m/z	0.9284	0.82565	1.1054	1.1378	1.2329	1.2332	1.2356	1.2307
316.2326__18.97	18.97_316.2326m/z	0.92819	1.0197	0.99997	0.94931	0.9169	0.9107	0.89772	0.94764
354.1691__14.89	14.89_354.1691n	0.92719	0.92646	0.86351	0.84979	1.0631	1.0573	1.0466	1.0566
232.0765__12.91	12.91_232.0765n	0.92659	0.84843	1.0087	1.0419	1.0273	1.0171	1.0055	1.0011
488.7924__15.49	NA	0.92566	1.0474	0.97256	0.96685	0.95534	0.98341	0.97441	0.97639
113.0206__5.98	5.98_113.0206m/z	0.92499	1.4555	1.3338	1.2906	1.2457	1.2338	1.2339	1.2295
311.3035__15.77	NA	0.92462	1.0384	1.1706	1.2822	1.2928	1.3007	1.3136	1.3261
647.2698__16.89	16.89_647.2698m/z	0.92462	1.2376	1.2627	1.1976	1.1586	1.1464	1.1302	1.1245
386.2889__12.10	12.10_386.2889m/z	0.92397	0.7902	0.89324	0.90042	1.0597	1.0722	1.0686	1.0707
248.1249__6.69	6.69_248.1249n	0.92396	0.90896	1.1506	1.0938	1.1658	1.1548	1.1402	1.1428
561.3420__14.15	NA	0.92367	1.3588	1.2485	1.2241	1.1984	1.1933	1.184	1.178
304.2144__12.76	12.76_304.2144n	0.92349	1.237	1.2473	1.312	1.2657	1.2713	1.2647	1.2627
1282.8272__16.99	NA	0.92342	1.3847	1.2689	1.2817	1.2525	1.253	1.242	1.2383
332.2185__11.88	NA	0.92319	0.79121	0.99558	1.3348	1.3231	1.312	1.2955	1.2969
221.1527__6.35	6.35_221.1527m/z	0.92295	1.4147	1.3085	1.3201	1.3111	1.2975	1.2794	1.2816
226.1287__2.66	2.66_226.1287m/z	0.92052	0.88616	0.97136	0.99373	1.0173	1.0103	0.99584	0.99819
340.0523__5.39	NA	0.92017	0.79065	0.7838	0.76177	1.1276	1.1159	1.0997	1.0985
231.1578__12.76	12.76_231.1578m/z	0.91959	1.2452	1.1466	1.2352	1.203	1.194	1.1895	1.1845
511.2577__13.44	NA	0.91923	0.78552	0.72452	0.85892	1.022	1.0204	1.0084	1.0046
422.2077__5.02	5.02_422.2077m/z	0.91844	0.91764	0.92339	1.0541	1.0392	1.037	1.0266	1.0216
633.7303__16.96	NA	0.9184	1.0692	0.97916	0.96526	0.94205	0.93443	0.9308	0.92628
446.6072__15.25	15.25_446.6072m/z	0.91815	1.5491	1.4515	1.3817	1.3391	1.3251	1.3058	1.2994
178.0305__1.36	1.36_178.0305m/z	0.91745	1.0329	0.94701	0.90212	0.88835	0.87961	0.88363	0.88143
248.0329__5.29	5.29_248.0329m/z	0.91736	1.7068	1.6376	1.5551	1.5136	1.5036	1.4833	1.4759
473.3589__16.64	16.64_473.3589m/z	0.91692	0.87502	1.0326	1.003	0.96814	0.96543	0.99118	0.98853
288.1220__14.89	14.89_288.1220n	0.91497	0.86955	0.79946	0.78873	1.0551	1.0478	1.0355	1.0488
295.0642__6.08	6.08_295.0642m/z	0.9147	1.1758	1.3464	1.4338	1.3954	1.3921	1.3793	1.3723
894.5744__12.44	NA	0.91442	1.0133	0.94347	0.98512	1.0291	1.0182	1.0191	1.0195
334.8355__0.57	NA	0.91315	1.4329	1.3149	1.3221	1.2959	1.2899	1.2755	1.2771
279.9367__3.65	NA	0.91238	0.88032	1.0126	1.1018	1.0716	1.0616	1.0473	1.0493
310.1979__7.48	NA	0.91238	0.99409	1.0188	0.98646	1.0287	1.0328	1.0589	1.0536
244.0684__1.48	1.48_244.0684n	0.91227	1.1141	1.0235	0.96691	0.93253	0.92532	0.93036	0.92565
481.2901__14.76	14.76_481.2901m/z	0.90951	1.2692	1.1668	1.1331	1.1189	1.1541	1.1455	1.1403
758.4811__17.01	17.01_758.4811m/z	0.90909	1.4841	1.3737	1.2977	1.256	1.2489	1.2321	1.2271
137.0957__5.86	5.86_137.0957m/z	0.90798	0.90332	1.1108	1.0648	1.0846	1.1076	1.092	1.091
[truncated: 920 more rows]

## Sheet: t_test_RACE
mass_rt	Query.Signal.Name	t.stat	p.value	FDR	FC
98.0963__0.96	0.96_98.0963m/z	-6.9519	2.9652e-11	1.9526e-07	0.34618
161.1280__0.60	0.60_161.1280m/z	-6.6455	1.7978e-10	3.8689e-07	0.48929
199.0816__1.73	1.73_199.0816m/z	-6.5506	3.1055e-10	4.0899e-07	0.31207
143.0942__3.81	3.81_143.0942n	-6.3023	1.2675e-09	1.3911e-06	0.41772
167.0559__3.12	3.12_167.0559m/z	-6.0816	4.2872e-09	2.7587e-06	0.38033
183.0508__2.53	2.53_183.0508m/z	-6.0237	5.8724e-09	3.2225e-06	0.30768
112.0391__1.02	1.02_112.0391m/z	-5.9792	7.4703e-09	3.784e-06	0.23702
231.1440__1.41	1.41_231.1440m/z	5.5273	7.975e-08	2.3871e-05	2.6801
170.0806__2.86	2.86_170.0806m/z	-5.4853	9.87e-08	2.6701e-05	0.48647
359.2839__14.68	14.68_359.2839m/z	-5.4801	1.0137e-07	2.6701e-05	0.36084
197.0662__3.88	3.88_197.0662m/z	-5.4459	1.2049e-07	3.0515e-05	0.40995
270.1972__11.19	11.19_270.1972n	-5.2234	3.6322e-07	7.4173e-05	0.40955
167.0562__3.31	3.31_167.0562m/z	-5.2233	3.6334e-07	7.4173e-05	0.40835
302.1588__3.63	3.63_302.1588m/z	-5.1264	5.8124e-07	0.00010072	0.35181
385.7527__18.04	18.04_385.7527m/z	-5.1128	6.2066e-07	0.0001048	0.3546
95.0371__1.34	1.34_95.0371n	-5.0179	9.7628e-07	0.00014951	0.29691
213.1226__4.48	4.48_213.1226m/z	-4.7671	3.1324e-06	0.00038918	0.28056
357.1030__3.77	3.77_357.1030m/z	-4.6961	4.3213e-06	0.00051449	0.44387
211.0707__3.35	3.35_211.0707m/z	-4.6933	4.3753e-06	0.00051449	0.21784
150.0190__2.86	2.86_150.0190n	-4.6755	4.7403e-06	0.00053819	0.48872
334.2135__11.19	11.19_334.2135n	-4.5082	9.9431e-06	0.0010231	0.3742
212.0901__3.89	3.89_212.0901n	-4.4621	1.215e-05	0.0012309	0.40733
146.0573__6.15	6.15_146.0573m/z	4.4488	1.287e-05	0.0012841	3.5277
210.0744__4.94	4.94_210.0744n	-4.3631	1.8581e-05	0.00154	0.38891
204.1336__2.03	2.03_204.1336m/z	-4.3422	2.0309e-05	0.001651	0.4941
490.9468__15.49	15.49_490.9468m/z	4.321	2.2213e-05	0.0017448	20.886
211.0818__5.17	5.17_211.0818m/z	-4.126	4.9908e-05	0.0033196	0.3345
142.0859__0.91	0.91_142.0859m/z	-4.1001	5.5435e-05	0.0035788	0.278
339.2669__14.78	14.78_339.2669m/z	-4.0798	6.0198e-05	0.0038116	0.43557
181.0961__4.90	4.90_181.0961m/z	-4.0661	6.36e-05	0.003951	0.4439
302.1954__4.01	4.01_302.1954m/z	3.9327	0.00010812	0.0057419	15.006
386.2445__12.64	12.64_386.2445n	-3.8596	0.00014369	0.0071145	0.4437
438.0445__4.09	4.09_438.0445m/z	-3.857	0.00014514	0.0071326	0.22961
257.1888__9.51	9.51_257.1888m/z	-3.7768	0.00019743	0.0090281	0.19216
350.1347__11.54	11.54_350.1347m/z	3.7177	0.00024679	0.010709	21.753
572.3055__5.37	5.37_572.3055n	-3.7173	0.00024718	0.010709	0.41316
292.1562__5.62	5.62_292.1562m/z	-3.7085	0.00025542	0.010713	0.27743
391.2830__13.85	13.85_391.2830m/z	-3.6234	0.00035031	0.013747	0.4426
183.0532__2.80	2.80_183.0532n	-3.6203	0.00035439	0.013809	0.17418
94.0650__0.71	0.71_94.0650m/z	-3.6034	0.00037699	0.014518	0.38816
375.2880__13.67	13.67_375.2880m/z	-3.4999	0.00054839	0.019415	0.30171
302.1949__3.47	3.47_302.1949m/z	3.4286	0.0007064	0.023818	158.28
348.1553__13.75	13.75_348.1553m/z	3.4265	0.00071181	0.023818	28.176
450.2949__16.14	16.14_450.2949m/z	3.4262	0.00071256	0.023818	63.416
321.1177__4.24	4.24_321.1177m/z	3.3558	0.00091106	0.02854	49.72
182.0603__4.14	4.14_182.0603m/z	3.342	0.00095557	0.029132	6.548
314.1221__1.02	1.02_314.1221m/z	3.3191	0.001034	0.030808	20.227
149.0633__1.93	1.93_149.0633m/z	-3.2955	0.0011208	0.032947	0.49625
149.1000__1.27	1.27_149.1000m/z	-3.2447	0.0013314	0.037619	0.39423
302.1868__9.51	9.51_302.1868n	-3.1577	0.00178	0.045966	0.2492
319.1138__10.44	10.44_319.1138m/z	-3.1282	0.0019615	0.049298	0.4792
241.0570__5.62	5.62_241.0570m/z	3.1255	0.0019788	0.04942	2.4824
445.2342__10.57	10.57_445.2342m/z	-3.1245	0.0019851	0.04942	0.11252
243.1093__6.35	6.35_243.1093m/z	3.1228	0.0019963	0.04942	8.5872
237.0059__7.03	7.03_237.0059m/z	3.0815	0.0022839	0.05449	2.0555
496.2303__9.51	9.51_496.2303n	-3.0658	0.0024024	0.056098	0.23655
293.0486__5.08	5.08_293.0486m/z	-3.0553	0.0024847	0.057509	0.48908
384.0701__5.33	5.33_384.0701m/z	2.9956	0.0030063	0.065279	121.42
457.9395__15.49	15.49_457.9395m/z	2.9949	0.0030136	0.065279	47.814
252.9781__7.03	7.03_252.9781m/z	2.9749	0.0032098	0.067314	2.0903
173.0476__5.84	5.84_173.0476n	-2.8689	0.0044611	0.082984	0.028584
194.0578__2.61	2.61_194.0578n	2.8524	0.0046917	0.085685	0.43645
332.2342__14.94	14.94_332.2342n	2.852	0.0046974	0.085685	3.5074
496.2534__12.04	12.04_496.2534m/z	2.8455	0.0047916	0.086921	72.83
285.1362__12.54	12.54_285.1362n	2.8337	0.0049664	0.089354	2.2612
285.0771__11.80	11.80_285.0771m/z	2.8104	0.0053287	0.091949	2.1791
212.0709__5.34	5.34_212.0709m/z	2.8076	0.0053736	0.091949	26.626
236.1715__16.10	16.10_236.1715m/z	2.7971	0.0055465	0.091949	8.2937
231.0230__8.13	8.13_231.0230m/z	2.7971	0.0055468	0.091949	12.766
261.0971__2.71	2.71_261.0971m/z	2.7971	0.0055468	0.091949	22.731
379.1232__4.15	4.15_379.1232m/z	2.797	0.0055477	0.091949	27.76
459.1492__4.07	4.07_459.1492m/z	2.7969	0.0055492	0.091949	235.08
89.0385__8.16	8.16_89.0385m/z	2.7969	0.0055501	0.091949	24.04
248.0742__0.98	0.98_248.0742m/z	2.7967	0.0055523	0.091949	4.8053
337.1130__3.39	3.39_337.1130m/z	2.7967	0.0055523	0.091949	476.13
185.0359__7.59	7.59_185.0359m/z	2.7967	0.0055536	0.091949	37.379
502.2759__13.85	13.85_502.2759m/z	2.7965	0.0055569	0.091949	5.833
399.0900__5.64	5.64_399.0900m/z	2.7963	0.0055598	0.091949	494.89
89.0385__6.17	6.17_89.0385m/z	2.7962	0.0055607	0.091949	7.4315
160.0864__3.01	3.01_160.0864m/z	2.7952	0.0055788	0.091949	62.88
146.0708__3.21	3.21_146.0708m/z	2.7943	0.005593	0.091949	34.465
185.1273__7.64	7.64_185.1273m/z	2.7921	0.0056301	0.091949	62.02
300.1585__4.34	4.34_300.1585m/z	2.7919	0.0056339	0.091949	2123
157.0128__3.32	3.32_157.0128m/z	-2.7889	0.0056848	0.092322	0.39079
289.1277__3.05	3.05_289.1277m/z	2.7884	0.0056921	0.092322	47.157
346.0958__8.62	8.62_346.0958m/z	2.781	0.0058196	0.092592	138.69
147.0548__6.04	6.04_147.0548m/z	2.7809	0.0058213	0.092592	12.515
171.0285__5.54	5.54_171.0285m/z	-2.772	0.0059789	0.093964	0.45399
361.1130__2.43	2.43_361.1130m/z	2.7696	0.0060219	0.094414	63.143
305.1234__3.39	3.39_305.1234m/z	2.7633	0.0061353	0.095964	56.196
162.0577__1.07	1.07_162.0577m/z	2.7618	0.0061634	0.096175	6.3992
930.0352__18.28	18.28_930.0352m/z	-2.7448	0.0064825	0.099935	3.447
299.1469__4.50	NA	2.733	0.0067111	0.10183	118.63
277.0841__1.39	1.39_277.0841m/z	2.7319	0.0067334	0.10193	6.6244
289.1721__13.38	13.38_289.1721n	2.7231	0.0069106	0.10342	2.931
201.0539__12.54	12.54_201.0539m/z	2.7222	0.0069295	0.10347	2.9213
364.1927__14.44	14.44_364.1927m/z	2.7186	0.0070027	0.10394	2.8335
215.1009__13.08	13.08_215.1009m/z	2.6911	0.0075887	0.10975	2.7971
301.1307__10.31	10.31_301.1307n	2.6617	0.0082648	0.11555	3.1546
567.3319__9.98	9.98_567.3319m/z	2.6496	0.008558	0.11801	3.9943
578.2339__17.88	17.88_578.2339m/z	2.6462	0.008643	0.11833	9.5084
406.1883__9.32	9.32_406.1883n	-2.6206	0.0093004	0.12473	6.3449
343.1288__5.89	5.89_343.1288m/z	2.6162	0.0094173	0.12553	40.841
384.2710__17.99	17.99_384.2710m/z	2.6037	0.0097597	0.12853	4.4972
866.5715__18.41	18.41_866.5715n	2.5906	0.010128	0.13128	7.9862
77.0264__0.80	NA	-2.5889	0.010177	0.13138	0.38374
460.2172__8.25	8.25_460.2172m/z	2.5862	0.010255	0.1319	3.905
563.2452__11.05	11.05_563.2452m/z	-2.5802	0.01043	0.1336	0.45712
495.9597__11.27	NA	2.5722	0.010667	0.13508	5.4642
186.0850__7.60	7.60_186.0850m/z	2.5689	0.010767	0.13608	3118.9
728.5663__16.14	16.14_728.5663m/z	2.5556	0.011178	0.13957	18.038
287.1418__12.54	12.54_287.1418n	2.5532	0.011252	0.14007	2.8216
426.0752__8.68	8.68_426.0752m/z	2.5258	0.012145	0.14782	2.5627
179.1424__19.41	19.41_179.1424m/z	2.5092	0.012716	0.15252	3.1355
349.1481__11.54	11.54_349.1481m/z	-2.5067	0.012803	0.15275	0.40252
471.3097__12.12	12.12_471.3097m/z	2.5067	0.012804	0.15275	42.445
379.1482__9.01	9.01_379.1482m/z	2.4996	0.013059	0.15424	43.989
343.1287__6.01	6.01_343.1287m/z	2.4902	0.013399	0.15622	55.193
348.0501__8.16	8.16_348.0501m/z	2.4617	0.014485	0.16502	94.765
371.1497__7.73	7.73_371.1497n	-2.4462	0.015109	0.16863	8.9387e-05
268.1066__6.98	6.98_268.1066m/z	2.415	0.016435	0.17683	42.672
191.1532__11.80	11.80_191.1532m/z	2.4088	0.01671	0.17884	31.105
389.0940__6.92	6.92_389.0940m/z	2.3952	0.017328	0.18037	98.908
421.0915__11.32	NA	2.3681	0.018619	0.18719	3.1006
433.2095__4.95	4.95_433.2095n	2.365	0.018776	0.18747	15.719
393.1707__15.25	15.25_393.1707m/z	2.362	0.018924	0.18786	3.7322
492.1749__11.52	NA	-2.3615	0.018949	0.18786	0.12623
514.0789__8.15	8.15_514.0789m/z	2.3498	0.019541	0.19177	35.642
94.0087__0.87	0.87_94.0087n	-2.3477	0.019647	0.19253	0.49579
351.0318__5.19	5.19_351.0318m/z	-2.3461	0.019734	0.19309	0.013739
424.0957__11.32	11.32_424.0957m/z	2.3209	0.021075	0.20198	3.2
407.1189__5.14	5.14_407.1189m/z	2.3199	0.021129	0.20198	24.122
146.0921__0.87	0.87_146.0921m/z	-2.3193	0.021164	0.20198	0.49054
515.2610__12.08	12.08_515.2610m/z	2.3083	0.021777	0.20684	7.4958
378.0726__10.87	10.87_378.0726m/z	2.3079	0.021799	0.20684	6.2869
545.2202__13.46	13.46_545.2202m/z	2.2832	0.023236	0.2143	4.3296
324.1807__5.98	5.98_324.1807m/z	-2.2756	0.023691	0.2176	0.0019516
461.0418__6.42	6.42_461.0418m/z	2.2427	0.025772	0.22841	40.706
338.0591__8.74	8.74_338.0591m/z	2.2378	0.026092	0.23094	2.6618
335.0550__8.74	NA	2.2348	0.026292	0.23208	2.6297
325.0788__2.61	2.61_325.0788n	-2.2068	0.028216	0.24264	0.46963
332.1117__6.03	6.03_332.1117m/z	2.183	0.029944	0.25023	10.986
903.4591__7.95	7.95_903.4591n	-2.1822	0.030004	0.25041	0.47621
333.1776__4.83	4.83_333.1776n	-2.1745	0.03058	0.25213	0.32699
630.3445__8.37	8.37_630.3445n	2.1729	0.030705	0.25274	89.19
409.1150__6.88	6.88_409.1150m/z	2.1508	0.032425	0.26192	2.3175
332.1360__5.68	5.68_332.1360n	2.1446	0.032921	0.26438	35.328
347.2039__7.44	7.44_347.2039m/z	2.1418	0.03315	0.26493	4.3528
315.0959__7.44	7.44_315.0959m/z	2.1394	0.033348	0.26617	4.3505
346.9692__7.44	7.44_346.9692m/z	2.1377	0.033489	0.26665	4.2021
424.0783__8.68	8.68_424.0783m/z	2.1291	0.034195	0.27129	2.9079
462.1758__2.10	2.10_462.1758m/z	2.1258	0.03447	0.27278	21.192
273.1332__9.11	9.11_273.1332m/z	2.119	0.035049	0.27465	33.461
270.3142__12.29	12.29_270.3142m/z	2.1152	0.035373	0.27566	2.5476
444.2220__6.88	6.88_444.2220m/z	2.1136	0.035516	0.27612	2.4338
347.0769__7.42	7.42_347.0769m/z	2.1123	0.035626	0.27618	3.6989
284.0550__6.88	6.88_284.0550m/z	2.1085	0.035957	0.27791	880.24
394.1054__7.38	7.38_394.1054m/z	2.1047	0.036292	0.27928	2.6826
373.2083__13.93	13.93_373.2083m/z	-2.0968	0.036985	0.28058	0.031967
467.1579__9.73	9.73_467.1579m/z	2.0929	0.037342	0.28082	27.372
288.1635__13.57	13.57_288.1635m/z	2.0808	0.038442	0.28503	3.124
725.9579__15.46	15.46_725.9579m/z	2.0806	0.038458	0.28503	34.424
585.3157__16.71	16.71_585.3157m/z	2.0765	0.038842	0.28675	8.2451
385.0782__10.97	10.97_385.0782m/z	2.0714	0.039316	0.2883	3.6889
283.0124__5.12	5.12_283.0124m/z	-2.0684	0.039607	0.28947	0.43429
151.0495__5.22	5.22_151.0495m/z	-2.0679	0.039652	0.28948	0.31643
376.1876__10.66	10.66_376.1876n	2.0666	0.039775	0.2895	2.2458
89.0481__1.59	1.59_89.0481m/z	-2.0562	0.040771	0.29162	0.2725
330.9817__7.01	7.01_330.9817m/z	2.0538	0.041008	0.29193	2.6534
273.0494__9.07	9.07_273.0494m/z	2.0446	0.04191	0.29548	3.8069
168.0653__0.98	0.98_168.0653m/z	-2.0325	0.043128	0.30116	0.25127
431.0379__7.44	7.44_431.0379m/z	2.0311	0.043275	0.30158	4.9582
345.0061__7.94	7.94_345.0061m/z	2.0303	0.04336	0.30158	23.778
194.0592__7.44	7.44_194.0592m/z	2.0284	0.043554	0.30189	2.7408
97.0117__0.89	0.89_97.0117m/z	-2.0253	0.043868	0.30326	0.38333
408.1601__6.38	6.38_408.1601m/z	-2.0137	0.045087	0.30822	0.00044157
359.3253__12.01	12.01_359.3253m/z	2.0135	0.045107	0.30822	9.8437
116.9870__10.94	10.94_116.9870m/z	2.0071	0.045782	0.30979	3.6729
334.0486__12.41	NA	-2.0061	0.045891	0.30979	0.0021477
375.1064__7.85	7.85_375.1064m/z	-2.0046	0.046059	0.31012	0.0081128
486.0887__9.64	9.64_486.0887m/z	-1.9816	0.048586	0.31214	0.0064705
415.1397__11.49	11.49_415.1397m/z	1.973	0.049562	0.31214	2.363
425.7478__16.07	NA	1.9729	0.049583	0.31214	11.928
254.1599__5.35	5.35_254.1599m/z	-1.9618	0.050864	0.31214	0.28492
503.7701__17.46	NA	1.9609	0.050968	0.31214	12.165
713.1753__0.57	0.57_713.1753m/z	1.9594	0.051145	0.31214	6.3875
170.1140__3.67	NA	1.9591	0.051183	0.31214	5.7463
204.1412__15.98	15.98_204.1412m/z	1.9591	0.051183	0.31214	43.335
216.0774__10.62	10.62_216.0774m/z	1.9591	0.051183	0.31214	774.75
252.0924__10.31	10.31_252.0924m/z	1.9591	0.051183	0.31214	2.0154
256.0748__10.13	10.13_256.0748m/z	1.9591	0.051183	0.31214	2.1609
258.1839__8.93	8.93_258.1839m/z	1.9591	0.051183	0.31214	4.0778
269.1133__7.42	7.42_269.1133m/z	1.9591	0.051183	0.31214	146.93
280.0783__4.98	4.98_280.0783m/z	1.9591	0.051183	0.31214	1559.2
302.0175__0.84	0.84_302.0175m/z	1.9591	0.051183	0.31214	47.602
303.0294__10.65	10.65_303.0294m/z	1.9591	0.051183	0.31214	186.56
305.0294__10.65	10.65_305.0294m/z	1.9591	0.051183	0.31214	65.475
305.1236__5.00	5.00_305.1236m/z	1.9591	0.051183	0.31214	6.9824
313.0072__11.26	NA	1.9591	0.051183	0.31214	2.7341
313.1031__10.62	10.62_313.1031m/z	1.9591	0.051183	0.31214	68.139
313.6700__8.07	8.07_313.6700m/z	1.9591	0.051183	0.31214	253.61
317.0089__10.63	10.63_317.0089m/z	1.9591	0.051183	0.31214	834.94
320.2035__11.75	11.75_320.2035m/z	1.9591	0.051183	0.31214	5.4148
326.0437__9.51	9.51_326.0437m/z	1.9591	0.051183	0.31214	2.8841
331.1353__6.09	6.09_331.1353m/z	1.9591	0.051183	0.31214	3.7171
346.7053__8.63	8.63_346.7053m/z	1.9591	0.051183	0.31214	65.605
349.1730__6.31	6.31_349.1730m/z	1.9591	0.051183	0.31214	3.2599
353.0345__7.46	7.46_353.0345m/z	1.9591	0.051183	0.31214	49.403
354.0867__9.67	9.67_354.0867m/z	1.9591	0.051183	0.31214	222.34
357.2344__9.01	9.01_357.2344m/z	1.9591	0.051183	0.31214	5.0609
360.1791__7.17	7.17_360.1791m/z	1.9591	0.051183	0.31214	78.292
361.1018__8.56	8.56_361.1018m/z	1.9591	0.051183	0.31214	125.98
367.9895__0.82	0.82_367.9895m/z	1.9591	0.051183	0.31214	63.788
377.1259__14.15	14.15_377.1259m/z	1.9591	0.051183	0.31214	3.5254
381.0363__11.19	11.19_381.0363m/z	1.9591	0.051183	0.31214	73.14
384.0387__9.64	9.64_384.0387m/z	1.9591	0.051183	0.31214	2.3392
386.7169__8.86	8.86_386.7169m/z	1.9591	0.051183	0.31214	76.658
387.3566__13.11	13.11_387.3566m/z	1.9591	0.051183	0.31214	13.068
389.1768__6.28	6.28_389.1768m/z	1.9591	0.051183	0.31214	105.18
391.2714__16.71	16.71_391.2714m/z	1.9591	0.051183	0.31214	6.4521
408.7301__9.10	9.10_408.7301m/z	1.9591	0.051183	0.31214	120.79
413.0977__6.22	6.22_413.0977m/z	1.9591	0.051183	0.31214	154.95
413.5595__9.93	NA	1.9591	0.051183	0.31214	177.4
418.2749__15.41	15.41_418.2749m/z	1.9591	0.051183	0.31214	6.8863
423.3280__15.32	15.32_423.3280m/z	1.9591	0.051183	0.31214	4.5846
424.0627__5.32	5.32_424.0627m/z	1.9591	0.051183	0.31214	65.292
431.1390__8.01	8.01_431.1390m/z	1.9591	0.051183	0.31214	92.869
434.7575__9.50	9.50_434.7575m/z	1.9591	0.051183	0.31214	89.311
457.1985__11.31	11.31_457.1985m/z	1.9591	0.051183	0.31214	3.1479
457.7522__10.41	NA	1.9591	0.051183	0.31214	6.1082
463.0865__0.87	0.87_463.0865m/z	1.9591	0.051183	0.31214	150.23
475.4349__17.41	17.41_475.4349m/z	1.9591	0.051183	0.31214	6.2575
487.0825__10.63	10.63_487.0825m/z	1.9591	0.051183	0.31214	1148.9
488.0978__0.87	0.87_488.0978m/z	1.9591	0.051183	0.31214	299.05
518.2783__12.46	12.46_518.2783m/z	1.9591	0.051183	0.31214	3.9237
587.4662__14.94	14.94_587.4662m/z	1.9591	0.051183	0.31214	10.296
612.7001__16.10	16.10_612.7001m/z	1.9591	0.051183	0.31214	30.412
614.3064__12.33	12.33_614.3064m/z	1.9591	0.051183	0.31214	5.2099
143.0891__1.05	1.05_143.0891m/z	-1.9571	0.051418	0.31249	0.16328
345.1505__5.34	5.34_345.1505m/z	1.9551	0.05166	0.3131	127.15
319.0910__8.15	8.15_319.0910m/z	1.9491	0.052372	0.31524	4.5965
177.1022__1.95	1.95_177.1022m/z	1.9468	0.052645	0.31573	2.7345
344.0968__10.63	10.63_344.0968m/z	1.9444	0.05294	0.31639	175.65
855.0775__18.74	18.74_855.0775m/z	1.9431	0.053091	0.31696	3.1702
307.0574__10.66	10.66_307.0574n	1.9423	0.053196	0.3173	4.3823
914.5096__17.81	17.81_914.5096m/z	-1.9297	0.054748	0.32186	0.017013
372.2764__12.68	12.68_372.2764n	-1.9283	0.054917	0.32186	0.06329
486.0207__7.15	7.15_486.0207m/z	1.9255	0.05527	0.32249	2.7052
163.0630__6.15	6.15_163.0630n	1.9167	0.056385	0.32608	2.1104
721.4111__16.02	16.02_721.4111m/z	1.9135	0.056799	0.32723	11.449
332.1219__1.62	1.62_332.1219m/z	1.9107	0.057153	0.32898	4.5292
463.0896__9.78	9.78_463.0896m/z	1.9012	0.058392	0.3332	6.8788
310.1190__11.32	11.32_310.1190n	-1.8993	0.058648	0.3336	0.0010963
396.1683__10.66	10.66_396.1683m/z	1.8988	0.058704	0.3336	12.831
457.1516__10.60	10.60_457.1516m/z	1.896	0.059087	0.33397	471.66
366.0586__7.43	7.43_366.0586m/z	1.8953	0.059175	0.33397	8.2913
288.1449__13.16	13.16_288.1449m/z	1.893	0.059487	0.33452	2.1414
361.9918__9.50	9.50_361.9918m/z	1.8913	0.059709	0.33548	2.6122
308.6482__12.70	NA	1.8739	0.062084	0.34159	2.65
296.0346__8.08	8.08_296.0346n	-1.8737	0.062104	0.34159	0.0931
305.1244__12.41	12.41_305.1244m/z	-1.8614	0.063826	0.34638	0.061289
367.0794__9.06	9.06_367.0794n	1.8606	0.063948	0.34638	3.8877
249.2200__18.92	18.92_249.2200m/z	1.8591	0.064156	0.34638	2.896
403.1098__8.47	8.47_403.1098m/z	1.8582	0.064285	0.34638	2.7533
421.1667__10.91	10.91_421.1667m/z	1.8564	0.064544	0.34695	92.925
475.1194__11.52	11.52_475.1194m/z	-1.8553	0.064696	0.34711	0.09196
241.0120__4.02	4.02_241.0120m/z	1.8544	0.064825	0.34711	26.464
498.1075__9.52	9.52_498.1075m/z	-1.8528	0.065059	0.34746	0.00029542
439.0723__11.18	11.18_439.0723m/z	1.8486	0.06566	0.3494	155.8
551.2526__10.00	10.00_551.2526m/z	1.8377	0.067263	0.35237	2.7073
575.2670__5.25	5.25_575.2670m/z	1.8368	0.0674	0.3525	3.1015
412.3028__19.28	19.28_412.3028m/z	1.8327	0.067999	0.35397	5.0997
321.1719__9.11	9.11_321.1719n	-1.8202	0.069888	0.35923	0.0088616
421.2002__13.23	13.23_421.2002m/z	1.8118	0.071178	0.36222	6.1133
531.1818__3.60	3.60_531.1818m/z	-1.8012	0.072849	0.36703	0.0317
291.0326__9.64	9.64_291.0326m/z	-1.7969	0.073521	0.36854	0.015868
437.0374__8.07	8.07_437.0374m/z	-1.7949	0.073843	0.36903	0.021022
357.0798__9.36	9.36_357.0798m/z	-1.7908	0.074498	0.36996	0.022315
140.0160__5.19	5.19_140.0160m/z	-1.7861	0.075262	0.37263	0.14528
420.2010__5.03	5.03_420.2010m/z	1.7806	0.076155	0.37504	34.006
373.1972__9.52	9.52_373.1972m/z	-1.7784	0.076515	0.37535	0.47904
611.9284__14.65	NA	1.7758	0.076945	0.37671	2.1272
350.2015__15.34	15.34_350.2015m/z	1.7741	0.077235	0.37757	67.921
330.0812__6.44	6.44_330.0812n	-1.7591	0.079753	0.38395	0.31653
819.6475__19.44	19.44_819.6475m/z	1.7344	0.084038	0.39584	3.486
169.0374__3.37	3.37_169.0374n	-1.7289	0.085026	0.39761	0.43762
140.0586__0.73	0.73_140.0586m/z	1.7288	0.08505	0.39761	7.635
307.0272__11.97	11.97_307.0272m/z	-1.7269	0.085394	0.39796	0.0067346
451.1053__10.78	10.78_451.1053m/z	1.723	0.0861	0.39843	594.09
355.2617__11.16	11.16_355.2617m/z	-1.7167	0.087245	0.40119	0.030088
95.0127__3.39	3.39_95.0127m/z	-1.7138	0.087772	0.40305	0.27699
413.7842__19.31	19.31_413.7842m/z	-1.711	0.088286	0.40401	0.49382
405.1559__6.38	NA	-1.6983	0.090659	0.4103	0.00019274
393.0623__12.76	NA	1.6921	0.09183	0.41361	15.641
219.0624__7.38	7.38_219.0624m/z	-1.6918	0.091901	0.41361	0.351
372.0291__7.75	7.75_372.0291m/z	-1.69	0.092244	0.41361	0.0082645
184.0744__7.60	7.60_184.0744n	1.689	0.092432	0.41361	69.983
483.0802__6.54	6.54_483.0802m/z	1.6857	0.09307	0.41539	2.9225
351.0338__11.42	11.42_351.0338n	-1.6852	0.093171	0.41539	0.0016209
332.0730__4.64	4.64_332.0730m/z	-1.6821	0.093772	0.41666	0.056006
350.1028__12.41	12.41_350.1028n	1.6778	0.094595	0.41744	0.077728
986.5287__18.56	18.56_986.5287m/z	-1.6764	0.09488	0.41792	0.21027
502.7622__17.17	17.17_502.7622m/z	1.665	0.097133	0.42335	2.4768
375.2516__10.01	10.01_375.2516m/z	1.6647	0.097193	0.42335	2.356
387.1898__7.43	7.43_387.1898n	-1.6625	0.097637	0.42374	5.7401e-05
233.1232__0.77	0.77_233.1232m/z	-1.6566	0.098811	0.42682	0.038381
614.2672__16.17	16.17_614.2672m/z	-1.6551	0.099125	0.42682	0.016213
692.2927__0.55	0.55_692.2927m/z	-1.6546	0.099219	0.42682	0.012333
201.1374__16.02	16.02_201.1374m/z	-1.6523	0.099689	0.42786	0.042403

## Sheet: VIPgt1_GENDER
mass_rt	Query.Signal.Name	Comp..1	Comp..2	Comp..3	Comp..4	Comp..5	Comp..6	Comp..7	Comp..8
567.3319__9.98	9.98_567.3319m/z	0.15826	1.0577	1.0124	1.0238	1.0558	1.0869	1.0809	1.0751
519.3031__9.98	9.98_519.3031m/z	0.36134	0.31353	0.30154	0.28647	0.27975	0.28052	0.29163	0.30941
501.1770__9.98	9.98_501.1770m/z	0.52775	0.41477	0.38227	0.36252	0.36384	0.43023	0.42756	0.43382
463.2504__9.98	9.98_463.2504m/z	0.75236	0.54329	0.5339	0.50975	0.50698	0.59918	0.59522	0.59972
320.0593__9.98	9.98_320.0593n	0.1388	0.16045	0.17288	0.17136	0.18733	0.21459	0.21619	0.26669
306.0749__9.98	9.98_306.0749n	0.39743	0.50738	0.47898	0.48519	0.49605	0.49355	0.4917	0.49947
292.0229__9.98	9.98_292.0229n	0.26419	0.20629	0.19256	0.21307	0.21856	0.27191	0.27064	0.32826
291.1062__9.98	9.98_291.1062m/z	0.23068	0.39208	0.59171	0.59825	0.59985	0.64472	0.64262	0.64689
290.0225__9.98	9.98_290.0225n	0.057971	0.16213	0.21684	0.21997	0.22179	0.36805	0.36754	0.37867
249.0948__9.98	9.98_249.0948m/z	0.35575	0.3748	0.35971	0.33917	0.32819	0.38942	0.38694	0.40924
245.1142__9.98	9.98_245.1142m/z	0.058465	0.33731	0.32713	0.31545	0.33812	0.35733	0.3554	0.36749
238.1104__9.98	9.98_238.1104n	1.1307	0.92976	0.96359	0.90761	0.87983	0.8685	0.8705	0.90348
231.1579__9.98	9.98_231.1579m/z	0.23088	1.1113	1.1359	1.0685	1.0285	1.0144	1.0218	1.0209
224.1310__9.98	9.98_224.1310n	0.20307	1.2913	1.1884	1.1932	1.1596	1.1754	1.1675	1.1602
222.1253__9.98	9.98_222.1253n	0.23689	0.45183	0.41622	0.39663	0.3842	0.39451	0.39216	0.40642
202.1196__9.98	9.98_202.1196n	0.46576	0.67231	0.62828	0.63727	0.63276	0.65915	0.66056	0.6636
190.0986__9.98	9.98_190.0986n	0.57381	0.43614	0.48654	0.46492	0.47438	0.50547	0.50198	0.519
182.0939__9.98	9.98_182.0939n	0.22406	0.41461	0.46577	0.52542	0.5113	0.50549	0.5031	0.53325
163.0750__9.98	9.98_163.0750m/z	0.52394	0.36715	0.4794	0.49142	0.49871	0.5178	0.51419	0.52478
117.0696__9.98	9.98_117.0696m/z	0.58233	0.40627	0.40596	0.41685	0.42463	0.43828	0.43694	0.45679
495.1850__9.96	9.96_495.1850m/z	0.59285	0.48085	0.44923	0.43103	0.42448	0.44803	0.44525	0.46919
460.2399__9.96	9.96_460.2399m/z	0.78489	0.60613	0.55758	0.52829	0.50884	0.511	0.51099	0.53232
322.0885__9.96	9.96_322.0885n	0.11009	0.64093	0.65271	0.71339	0.6878	0.67804	0.6845	0.68326
319.1136__9.96	9.96_319.1136m/z	0.72025	0.5167	0.47673	0.5625	0.85451	0.87762	0.87149	0.86838
292.0611__9.96	9.96_292.0611n	0.54662	0.87648	0.86617	0.86614	0.89443	0.88213	0.89206	0.88654
259.0935__9.96	9.96_259.0935m/z	0.042971	0.11626	0.33998	0.33413	0.32828	0.32746	0.32584	0.33213
236.1045__9.96	9.96_236.1045n	0.63132	0.45268	0.41684	0.3978	0.40739	0.41733	0.41465	0.43869
199.1321__9.96	9.96_199.1321m/z	0.23131	0.91065	0.86484	0.82159	0.80494	0.81253	0.8139	0.81328
159.1165__9.96	9.96_159.1165m/z	0.24134	0.19323	0.20967	0.1971	0.22895	0.26039	0.26251	0.26916
145.1008__9.96	9.96_145.1008m/z	1.2165	0.95949	0.88344	0.83205	0.87037	0.86384	0.85759	0.86705
650.4014__9.92	9.92_650.4014m/z	0.14762	0.71698	0.80446	0.80054	0.80957	0.82733	0.85664	0.85652
293.0981__9.91	9.91_293.0981m/z	0.29123	0.33532	0.42026	0.43205	0.42911	0.55898	0.5598	0.56986
189.1012__9.91	9.91_189.1012m/z	0.74856	0.86207	0.79276	0.7982	0.77646	0.76648	0.76277	0.75896
464.2168__9.89	9.89_464.2168m/z	3.3219	2.9821	2.7708	2.6056	2.5095	2.474	2.463	2.4489
287.1838__9.89	9.89_287.1838m/z	0.71776	0.85664	0.94279	1.0613	1.0224	1.0338	1.0476	1.0482
250.0910__9.89	9.89_250.0910m/z	0.82284	0.79006	0.81816	0.7932	0.76355	0.92024	0.92355	0.91839
485.2271__9.86	9.86_485.2271m/z	0.84005	0.73051	0.78195	0.84727	0.82516	0.88959	0.88449	0.88273
466.1962__9.86	9.86_466.1962m/z	0.29625	0.20643	0.38759	0.39458	0.39951	0.40137	0.399	0.41079
463.1834__9.86	9.86_463.1834n	0.12543	0.19803	0.6074	0.62923	0.60833	0.5997	0.59691	0.60275
354.1028__9.86	9.86_354.1028n	1.7045	1.4611	1.3513	1.2879	1.3501	1.3357	1.328	1.3222
243.1578__9.86	9.86_243.1578m/z	0.541	1.0349	0.96783	1.096	1.0556	1.0453	1.0457	1.0468
494.2020__9.84	9.84_494.2020m/z	0.87338	0.81246	0.84589	0.81555	0.78497	0.82886	0.83233	0.8271
281.1999__9.84	9.84_281.1999m/z	0.66195	0.89891	0.89248	0.86855	0.88669	0.92584	0.92119	0.91553
402.1469__9.82	9.82_402.1469m/z	0.66195	0.52808	0.50426	0.50046	0.48172	0.47527	0.47339	0.47093
310.0491__9.82	9.82_310.0491m/z	0.10545	0.074166	0.078113	0.077965	0.075501	0.089251	0.091419	0.1026
290.1734__9.80	9.80_290.1734m/z	0.2526	0.22502	0.39924	0.39406	0.50148	0.51208	0.51048	0.50993
546.2115__9.78	9.78_546.2115m/z	0.56993	1.0317	1.1848	1.2065	1.1613	1.1568	1.1583	1.1528
515.2699__9.78	9.78_515.2699m/z	0.54618	1.0618	1.2248	1.3038	1.2643	1.2606	1.2561	1.2483
510.2635__9.78	9.78_510.2635n	0.45814	0.93334	1.0927	1.2631	1.2216	1.2083	1.2099	1.2032
508.2577__9.78	9.78_508.2577n	0.24853	1.3231	1.3996	1.4173	1.3957	1.3923	1.4021	1.3971
463.0896__9.78	9.78_463.0896m/z	0.18536	0.62143	0.58972	0.75053	0.73769	0.72889	0.72365	0.78521
405.1089__9.78	9.78_405.1089m/z	0.97526	0.68289	0.70629	0.7226	0.73227	0.72725	0.74741	0.74355
388.1311__9.78	9.78_388.1311m/z	0.66195	0.52808	0.50426	0.50046	0.48172	0.47527	0.47339	0.47093
359.1037__9.78	9.78_359.1037m/z	0.26039	0.80277	0.7529	0.92189	0.95342	0.94626	0.94632	0.94043
347.0770__9.78	9.78_347.0770m/z	0.19401	1.2511	1.2469	1.397	1.3904	1.3715	1.3663	1.3578
342.0747__9.78	9.78_342.0747m/z	0.39759	1.3531	1.3804	1.3871	1.3664	1.3603	1.3742	1.3718
337.0939__9.78	9.78_337.0939m/z	0.62247	1.2215	1.2361	1.4392	1.4311	1.421	1.4165	1.4087
327.0928__9.78	9.78_327.0928m/z	0.75476	0.9919	0.95537	1.1475	1.1361	1.1217	1.1176	1.1139
323.0953__9.78	9.78_323.0953m/z	0.73338	1.5476	1.5377	1.5044	1.4761	1.4687	1.4777	1.4716
315.1273__9.78	9.78_315.1273m/z	0.62514	1.2289	1.3397	1.2988	1.2625	1.2538	1.2778	1.2705
311.1228__9.78	9.78_311.1228m/z	0.5989	0.45408	0.42222	0.71734	0.72752	0.74508	0.74089	0.73704
305.0677__9.78	9.78_305.0677m/z	0.65295	1.1079	1.1595	1.3999	1.3804	1.3649	1.3673	1.3589
301.1479__9.78	9.78_301.1479m/z	0.46678	1.1796	1.1886	1.2679	1.2232	1.2204	1.2318	1.2347
301.0716__9.78	9.78_301.0716m/z	0.23665	1.2407	1.2857	1.228	1.2381	1.2268	1.2661	1.2583
296.1326__9.78	9.78_296.1326n	0.14611	1.345	1.3688	1.3372	1.3387	1.3293	1.3579	1.353
294.1370__9.78	9.78_294.1370n	0.42857	1.4823	1.4823	1.4214	1.3892	1.381	1.4075	1.4025
287.1326__9.78	9.78_287.1326m/z	0.11273	1.1296	1.1361	1.2682	1.2549	1.2378	1.24	1.2322
286.1320__9.78	9.78_286.1320n	0.022859	1.2472	1.2577	1.2011	1.2139	1.2043	1.2474	1.2413
285.1086__9.78	9.78_285.1086m/z	0.6419	1.1748	1.3152	1.2992	1.3062	1.3	1.3269	1.3193
272.1421__9.78	9.78_272.1421m/z	0.98146	0.99168	1.2415	1.174	1.1791	1.1723	1.1862	1.1788
269.2150__9.78	9.78_269.2150m/z	0.36589	1.3324	1.3911	1.3719	1.3763	1.3727	1.3859	1.3839
269.0552__9.78	9.78_269.0552m/z	0.3046	1.4195	1.4085	1.4182	1.4031	1.3908	1.4059	1.4049
266.1263__9.78	9.78_266.1263m/z	0.63526	1.1077	1.2822	1.3233	1.2866	1.2826	1.2961	1.2936
264.1068__9.78	9.78_264.1068n	0.015885	1.5198	1.4737	1.4446	1.4391	1.4301	1.4448	1.445
248.1519__9.78	9.78_248.1519n	0.11873	1.4539	1.4366	1.4528	1.4384	1.4294	1.4435	1.4415
246.1462__9.78	9.78_246.1462n	0.8167	1.5675	1.5762	1.5045	1.4708	1.4625	1.4789	1.4732
229.2056__9.78	9.78_229.2056m/z	0.65309	1.1559	1.2567	1.4158	1.4306	1.4158	1.4115	1.4039
229.0800__9.78	9.78_229.0800m/z	0.6696	1.4033	1.4033	1.4144	1.3641	1.3533	1.3568	1.3567
171.1007__9.78	9.78_171.1007m/z	0.62452	1.281	1.208	1.1602	1.1176	1.1123	1.1057	1.1
125.0957__9.78	9.78_125.0957m/z	1.4614	1.8502	1.7314	1.651	1.5891	1.5722	1.5646	1.56
523.3075__9.74	9.74_523.3075m/z	0.21909	1.1373	1.0703	1.0059	1.0023	1.0246	1.0173	1.0115
489.1620__9.74	9.74_489.1620m/z	0.76563	0.78216	0.73275	0.68882	0.66364	0.67094	0.68249	0.70331
362.2080__9.74	9.74_362.2080n	0.64214	0.94791	0.87163	0.82497	0.82253	0.81111	0.82026	0.81547
760.9467__9.73	9.73_760.9467m/z	0.53303	1.6154	1.4895	1.4018	1.3789	1.3728	1.3692	1.3607
467.1579__9.73	9.73_467.1579m/z	0.23576	0.40588	0.39639	0.37292	0.3741	0.39449	0.39218	0.38972
613.3785__9.72	9.72_613.3785m/z	0.22535	0.90743	1.0237	1.0016	0.9859	0.98363	0.99258	0.99733
303.0021__9.72	9.72_303.0021m/z	0.55397	0.49618	0.50378	0.54381	0.52571	0.58842	0.59739	0.60649
374.0368__9.71	9.71_374.0368m/z	0.0067906	0.033019	0.15379	0.14648	0.19245	0.19619	0.21553	0.24156
206.1143__9.71	9.71_206.1143m/z	0.66603	1.2775	1.3341	1.4868	1.4452	1.4253	1.427	1.4186
595.3485__9.70	9.70_595.3485m/z	1.0889	0.77393	0.72317	0.69343	0.66785	0.65956	0.66024	0.65671
381.2523__9.70	9.70_381.2523m/z	0.41443	0.88886	0.84796	1.1023	1.1337	1.1339	1.1486	1.1415
247.0928__9.70	9.70_247.0928m/z	0.55395	0.38474	0.51064	0.56452	0.70673	0.70174	0.69786	0.6939
419.2238__9.69	9.69_419.2238m/z	1.11	0.78633	0.77819	0.7339	0.73677	0.77043	0.76648	0.76704
561.2515__9.68	9.68_561.2515m/z	0.067194	0.14955	0.14494	0.20657	0.23971	0.23951	0.2384	0.24363
283.1138__9.68	9.68_283.1138m/z	0.40327	1.1724	1.1016	1.0502	1.0237	1.0156	1.0116	1.0209
254.1718__9.68	9.68_254.1718m/z	0.18805	0.41539	0.39265	0.4791	0.5978	0.62128	0.61691	0.62637
354.0867__9.67	9.67_354.0867m/z	0.66195	0.52233	0.48104	0.4607	0.45083	0.4707	0.47136	0.48079
302.2313__9.67	9.67_302.2313m/z	1.6184	1.2976	1.2237	1.1564	1.1485	1.1587	1.1506	1.1444
680.3488__9.66	9.66_680.3488n	0.97888	0.9186	0.87278	0.8427	0.81949	0.84985	0.84836	0.84305
505.3237__9.66	9.66_505.3237m/z	0.96101	0.69698	0.64179	0.60364	0.58102	0.57774	0.57826	0.58081
375.1489__9.66	9.66_375.1489n	0.87635	0.69666	0.64405	0.61957	0.72374	0.71531	0.72056	0.73334
360.1542__9.66	9.66_360.1542m/z	1.0934	0.84222	0.77583	0.73041	0.7031	0.69675	0.69758	0.70128
358.1832__9.66	9.66_358.1832m/z	0.96213	0.69408	0.63871	0.60057	0.57808	0.57513	0.57594	0.57885
287.1839__9.66	9.66_287.1839m/z	0.61421	1.1638	1.3239	1.4357	1.4096	1.4033	1.3933	1.389
227.1742__9.66	9.66_227.1742m/z	0.50222	0.38649	0.3767	0.39309	0.38956	0.46797	0.49364	0.50367
167.0696__9.66	9.66_167.0696m/z	1.0308	0.73573	0.7299	0.83717	0.90157	0.89204	0.88958	0.89408
486.0887__9.64	9.64_486.0887m/z	0.13286	0.13282	0.12219	0.14228	0.42717	0.48875	0.4878	0.48482
475.2114__9.64	9.64_475.2114m/z	0.95697	0.80059	0.74404	0.70239	0.7016	0.69175	0.68824	0.68394
384.0387__9.64	9.64_384.0387m/z	0.55397	0.7958	1.0013	1.0832	1.1081	1.1085	1.1034	1.1003
336.2156__9.64	9.64_336.2156m/z	0.18057	0.61713	0.72349	0.71194	0.86765	0.85659	0.85399	0.88994
291.0326__9.64	9.64_291.0326m/z	0.04855	0.07319	0.068928	0.076378	0.38123	0.46446	0.46491	0.46236
809.4734__9.62	9.62_809.4734m/z	0.36453	1.0591	1.2234	1.153	1.1559	1.1413	1.1331	1.1272
453.1990__9.62	9.62_453.1990n	0.89967	0.74777	0.78219	0.77039	0.76518	0.75784	0.75455	0.75111
810.4802__9.61	9.61_810.4802n	0.50229	0.4461	0.45855	0.43161	0.53364	0.64197	0.6419	0.64142
521.1876__9.61	9.61_521.1876m/z	0.55397	0.39115	0.40607	0.54031	0.69007	0.71651	0.71446	0.71144
416.0651__9.61	9.61_416.0651m/z	0.058618	0.10253	0.1513	0.20239	0.26241	0.2595	0.25853	0.25886
333.0979__9.61	9.61_333.0979m/z	0.3968	1.2425	1.267	1.2866	1.2592	1.2441	1.2364	1.237
331.1052__9.61	9.61_331.1052m/z	0.30367	1.1429	1.1988	1.1829	1.1507	1.1417	1.1881	1.1814
314.0593__9.61	9.61_314.0593n	0.063168	0.59757	0.56513	0.53776	0.59886	0.65224	0.65221	0.64967
302.0650__9.61	9.61_302.0650n	0.83039	1.1792	1.3329	1.3951	1.3757	1.3589	1.3616	1.3531
301.1485__9.61	9.61_301.1485m/z	0.40651	1.017	1.0129	1.1329	1.1441	1.1289	1.1356	1.1376
269.0557__9.61	9.61_269.0557m/z	0.73277	0.77527	0.98466	1.0015	0.96672	0.96314	0.96529	0.96055
254.0997__9.61	9.61_254.0997m/z	0.013037	0.072632	0.33122	0.37928	0.37744	0.37301	0.37172	0.37305
253.0903__9.61	9.61_253.0903m/z	0.55397	0.51404	0.48159	0.50646	0.53058	0.52623	0.52535	0.5298
253.0237__9.61	9.61_253.0237m/z	0.057477	0.05462	0.13554	0.21938	0.27389	0.27738	0.27574	0.27604
252.0891__9.61	9.61_252.0891n	0.96089	0.93435	0.86015	0.82805	0.80415	0.91584	0.92287	0.91736
246.1464__9.61	9.61_246.1464n	0.90692	1.7116	1.6634	1.5922	1.5364	1.5201	1.5289	1.521
182.0962__9.61	9.61_182.0962m/z	0.042246	0.27782	0.29854	0.41015	0.47427	0.49362	0.49006	0.49349
705.4125__9.59	9.59_705.4125m/z	0.12306	1.255	1.2385	1.1654	1.1255	1.1115	1.1141	1.11
477.2245__9.59	9.59_477.2245m/z	0.78968	0.72245	0.77914	0.80393	0.7788	0.85093	0.85148	0.84613
315.1326__9.59	9.59_315.1326m/z	1.6002	1.1127	1.1105	1.0473	1.0175	1.0103	1.0037	0.99783
299.1451__9.59	9.59_299.1451m/z	0.056145	0.65293	0.63319	0.75828	0.73457	0.72507	0.72994	0.74997
593.3327__9.58	9.58_593.3327m/z	0.67182	0.46724	0.67836	0.63759	0.61491	0.61429	0.62021	0.61746
182.0358__9.58	9.58_182.0358m/z	0.23949	0.2677	0.26	0.26085	0.45335	0.543	0.546	0.54361
576.3557__9.57	9.57_576.3557m/z	0.23345	0.7004	0.99296	0.97114	0.93883	0.92839	0.9563	0.96431
479.2554__9.57	9.57_479.2554m/z	0.016185	0.072304	0.38491	0.50005	0.50992	0.51728	0.51661	0.51646
334.1668__9.57	9.57_334.1668m/z	0.22227	0.38492	0.42154	0.6731	0.64849	0.6393	0.64105	0.64103
265.1033__9.57	9.57_265.1033m/z	0.25751	0.25192	0.32407	0.83579	0.80579	0.89393	0.88998	0.88794
419.0904__9.56	9.56_419.0904m/z	0.66195	0.62537	0.62251	0.59619	0.73664	0.73367	0.72836	0.72548
325.1609__9.55	9.55_325.1609m/z	0.9158	1.1323	1.0639	1.012	0.98399	0.97188	0.97783	0.97215
264.0585__9.54	9.54_264.0585m/z	0.75077	0.65461	0.75588	0.83557	0.87191	0.86388	0.85802	0.85265
611.3373__9.53	9.53_611.3373m/z	0.095541	0.11264	0.306	0.38123	0.3788	0.38354	0.38484	0.40879
591.3171__9.52	9.52_591.3171m/z	0.58744	0.41933	0.69051	0.77289	0.74589	0.74646	0.74281	0.75324
498.1075__9.52	9.52_498.1075m/z	0.065283	0.16617	0.15536	0.17152	0.26333	0.34152	0.34024	0.33984
373.1972__9.52	9.52_373.1972m/z	0.19654	0.24226	0.28249	0.34874	0.37542	0.42715	0.44179	0.43903
235.0928__9.52	9.52_235.0928m/z	0.45421	0.70748	0.72759	0.70141	0.68331	0.67377	0.67278	0.68429
215.1513__9.52	9.52_215.1513n	0.23651	0.42702	0.39921	0.37686	0.42874	0.51872	0.51565	0.51366
496.2303__9.51	9.51_496.2303n	0.92175	0.84152	0.78514	0.74252	0.73084	0.72056	0.72409	0.72672
361.1090__9.51	9.51_361.1090n	0.36192	0.4419	0.69015	0.66394	0.64873	0.63972	0.63864	0.63474
326.0437__9.51	9.51_326.0437m/z	0.55397	0.6311	0.73239	0.84387	0.86245	0.85685	0.85072	0.85107
302.1868__9.51	9.51_302.1868n	1.0048	0.87049	0.81	0.76844	0.76158	0.75268	0.75187	0.75642
257.1888__9.51	9.51_257.1888m/z	1.0323	0.9305	0.85708	0.80551	0.83516	0.82329	0.82183	0.82115
479.2818__9.50	9.50_479.2818m/z	0.21417	1.2954	1.2133	1.1419	1.1315	1.1302	1.122	1.1155
479.2122__9.50	9.50_479.2122m/z	0.46709	0.44475	0.43775	0.41217	0.40659	0.40105	0.39817	0.39592
440.1531__9.50	9.50_440.1531n	0.53735	0.77989	0.74704	0.71997	0.76828	0.76106	0.7556	0.76025
434.7575__9.50	9.50_434.7575m/z	0.66195	0.47926	0.45274	0.42653	0.4166	0.41978	0.41674	0.42002
413.0531__9.50	9.50_413.0531m/z	0.55397	0.62163	0.58025	0.68911	0.76509	0.77877	0.77518	0.77052
405.1013__9.50	9.50_405.1013n	0.69069	0.63422	0.6121	0.58403	0.57425	0.56634	0.56522	0.56167
361.9918__9.50	9.50_361.9918m/z	0.51608	0.47689	0.56333	0.60528	0.61279	0.61162	0.60746	0.60894
292.0246__9.50	9.50_292.0246n	0.0020151	0.17074	0.17431	0.26633	0.51178	0.59678	0.59752	0.59378
291.1101__9.50	9.50_291.1101m/z	0.57227	0.97358	1.1561	1.1225	1.0821	1.073	1.09	1.0881
275.0562__9.50	9.50_275.0562m/z	1.3007	1.0287	1.2873	1.2175	1.1992	1.1823	1.1748	1.1816
254.1374__9.50	9.50_254.1374m/z	0.77938	1.0343	0.96359	0.91948	0.88557	0.89726	0.89355	0.88903
240.1218__9.50	9.50_240.1218m/z	0.66195	0.52467	0.5005	0.52024	0.52876	0.52316	0.52058	0.51931
174.1253__9.50	9.50_174.1253n	0.83379	1.4768	1.4342	1.3851	1.339	1.3245	1.315	1.3295
156.1148__9.50	9.50_156.1148n	0.77392	1.5184	1.5259	1.4425	1.3889	1.3768	1.367	1.3825
457.2991__9.48	9.48_457.2991m/z	0.34116	0.42152	0.77626	0.73042	0.77964	0.81321	0.80738	0.80414
611.0867__9.47	9.47_611.0867m/z	0.3054	0.55435	0.5181	0.50653	0.51412	0.50911	0.50645	0.50741
479.2034__9.47	9.47_479.2034m/z	0.28245	0.39805	0.38484	0.37365	0.40017	0.39537	0.39331	0.39747
234.1453__9.47	9.47_234.1453m/z	0.43587	0.57668	0.53081	0.52915	0.57	0.5621	0.55872	0.55908
493.2625__9.46	9.46_493.2625m/z	0.61059	0.52911	0.53892	0.61669	0.67894	0.74143	0.73657	0.7324
492.1830__9.46	9.46_492.1830m/z	0.026492	0.090885	0.083556	0.17444	0.19297	0.31046	0.33526	0.34442
257.1048__9.46	9.46_257.1048m/z	1.3516	0.94162	0.93459	0.88071	0.88643	0.90305	0.90779	0.90282
201.1477__9.46	9.46_201.1477m/z	0.77683	1.0264	1.0965	1.0788	1.0605	1.0499	1.073	1.0666
183.9881__9.46	9.46_183.9881m/z	0.67535	0.95992	0.88243	0.84776	0.81598	0.80563	0.79991	0.81655
539.3331__9.43	9.43_539.3331m/z	0.6829	0.98484	1.1685	1.1305	1.1139	1.1087	1.1019	1.0951
375.1976__9.43	9.43_375.1976m/z	0.8122	0.63312	0.64472	0.77246	0.76209	0.82479	0.81989	0.81956
444.0393__9.42	9.42_444.0393m/z	0.49006	0.47937	0.46823	0.4401	0.4544	0.44895	0.44773	0.44866
395.2252__9.42	9.42_395.2252m/z	0.083559	0.15794	0.22247	0.24427	0.23584	0.29211	0.29429	0.29801
359.0926__9.42	9.42_359.0926n	0.7152	0.54952	0.76813	0.75629	0.72847	0.71854	0.71762	0.71753
252.1355__9.42	9.42_252.1355n	0.086893	0.30409	0.41355	0.42563	0.40971	0.44263	0.43976	0.45298
649.8782__9.41	9.41_649.8782m/z	0.57605	0.94447	0.9473	1.139	1.1414	1.1322	1.1545	1.1526
399.0692__9.41	9.41_399.0692n	0.59876	0.67456	1.0176	1.0838	1.047	1.0327	1.0295	1.0238
273.0817__9.41	9.41_273.0817n	0.66959	0.66623	0.78974	0.75958	0.74	0.78201	0.77643	0.77313
244.0612__9.41	9.41_244.0612n	0.011667	0.24513	0.29068	0.27813	0.36639	0.42022	0.42974	0.42883
160.1096__9.41	9.41_160.1096n	0.81215	0.68574	0.71869	0.68348	0.77622	0.76551	0.75997	0.75713
450.2244__9.40	9.40_450.2244m/z	0.19575	0.49254	0.80137	0.95078	0.95528	0.94345	0.93694	0.93831
410.1831__9.40	9.40_410.1831n	0.041528	0.21028	0.30035	0.37872	0.4906	0.50608	0.50575	0.50511
334.0486__9.38	9.38_334.0486m/z	0.021772	0.35825	0.32983	0.32587	0.62796	0.65287	0.6694	0.73532
212.0989__9.38	9.38_212.0989m/z	1.1057	0.85531	0.9261	0.8703	0.84108	0.83539	0.83224	0.82732
165.0902__9.38	9.38_165.0902m/z	1.0919	0.76825	0.82129	0.77237	0.74341	0.77444	0.76898	0.76443
410.0155__9.37	9.37_410.0155m/z	0.76854	1.3027	1.2874	1.2126	1.1707	1.1764	1.1695	1.1623
270.1092__9.37	9.37_270.1092n	0.027835	0.019977	0.40301	0.55311	0.5324	0.61033	0.60614	0.60605
357.0798__9.36	9.36_357.0798m/z	0.3505	0.45903	0.43241	0.41905	0.71429	0.73658	0.74014	0.76216
320.1820__9.36	9.36_320.1820n	0.37748	0.28764	0.27628	0.52978	0.5588	0.65124	0.64916	0.66765
245.1371__9.36	9.36_245.1371m/z	0.43206	1.1698	1.1688	1.4799	1.4291	1.4123	1.4141	1.4052
216.0782__9.36	9.36_216.0782n	0.30994	0.22444	0.44446	0.49892	0.83485	0.85239	0.85964	0.87822
212.0675__9.35	9.35_212.0675m/z	1.0757	0.75301	1.0465	1.0197	1.0817	1.1072	1.1002	1.097
454.2063__9.34	9.34_454.2063m/z	0.76606	0.56108	0.69602	0.75426	0.72622	0.72995	0.72504	0.72049
365.2396__9.34	9.34_365.2396m/z	0.14746	0.5169	0.47521	0.48731	0.48675	0.49558	0.49302	0.50267
361.2184__9.33	9.33_361.2184m/z	0.19209	1.302	1.2161	1.1712	1.1585	1.1532	1.1499	1.1427
339.2365__9.33	9.33_339.2365m/z	0.99645	0.69476	0.9605	0.92201	0.96307	0.95227	0.94828	0.94736
406.1883__9.32	9.32_406.1883n	1.0546	0.8644	0.80642	0.76816	0.74154	0.74422	0.7423	0.74037
233.0463__9.32	9.32_233.0463n	0.10796	0.44507	0.54406	0.51168	0.54458	0.54428	0.56865	0.56537
224.0964__9.31	9.31_224.0964m/z	1.801	1.2507	1.1611	1.2754	1.2389	1.2403	1.2321	1.2285
200.1040__9.31	9.31_200.1040n	2.6564	1.847	1.7518	1.7139	1.6501	1.6325	1.6211	1.6132
806.4486__9.30	9.30_806.4486n	0.11142	0.42705	0.39443	0.47175	0.46756	0.46247	0.46645	0.51236
553.3187__9.29	9.29_553.3187m/z	0.19687	0.658	0.66015	0.63623	0.68656	0.70437	0.70064	0.69873
528.2525__9.29	9.29_528.2525m/z	0.68347	0.61603	0.61398	0.62918	0.61358	0.63497	0.63117	0.63088
283.1502__9.29	9.29_283.1502m/z	0.59526	1.565	1.5208	1.4902	1.4343	1.4161	1.4173	1.4178
153.0778__9.29	9.29_153.0778m/z	0.11686	0.2867	0.3646	0.38452	0.37168	0.36846	0.36584	0.36566
367.2366__9.28	9.28_367.2366m/z	0.67434	0.47579	0.45438	0.44991	0.55998	0.56495	0.5816	0.58486
247.1527__9.27	9.27_247.1527m/z	1.1721	0.82346	0.94322	0.96665	0.98766	0.97395	0.96903	0.96331
698.4047__9.25	9.25_698.4047m/z	0.2973	0.95534	1.1001	1.0764	1.043	1.0287	1.0274	1.0224
412.1261__9.25	9.25_412.1261n	0.38626	0.27432	0.31407	0.29576	0.31127	0.32456	0.32227	0.32287
355.0884__9.25	9.25_355.0884m/z	0.76055	0.6347	0.58498	0.55762	0.53698	0.53195	0.52978	0.53202
346.1617__9.25	9.25_346.1617n	1.2823	0.93022	0.9539	0.93872	0.91369	0.90371	0.92413	0.92378
306.1666__9.25	9.25_306.1666n	0.32164	1.0583	1.1136	1.0802	1.0606	1.0457	1.0806	1.0838
819.1677__9.24	9.24_819.1677m/z	0.59635	1.0924	1.0378	0.97528	1.0094	1.0093	1.0057	1.0008
243.1578__9.24	9.24_243.1578m/z	0.83029	0.91098	0.85142	0.91462	0.90178	0.88969	0.88672	0.90355
344.1749__9.22	9.22_344.1749m/z	0.49554	0.46877	0.48462	0.52017	0.51325	0.50632	0.50326	0.5283
185.0515__9.22	9.22_185.0515m/z	0.013144	0.29305	0.36454	0.37595	0.36186	0.35837	0.35604	0.35457
141.0671__9.22	9.22_141.0671m/z	0.55397	0.60501	0.55943	0.53832	0.51837	0.51187	0.50821	0.5059
383.0743__9.21	9.21_383.0743n	0.062103	0.39891	0.40478	0.50654	0.49162	0.53277	0.5347	0.54603
331.0477__9.21	9.21_331.0477m/z	0.24378	0.39193	0.36087	0.35531	0.70278	0.72931	0.73151	0.74064
316.1669__9.21	9.21_316.1669n	0.38929	0.60659	0.59708	0.56434	0.54368	0.57748	0.5733	0.59291
267.1190__9.21	9.21_267.1190m/z	1.5409	1.6577	1.5271	1.437	1.384	1.3697	1.3655	1.3678
245.1371__9.21	9.21_245.1371m/z	0.61276	1.2588	1.1882	1.474	1.4227	1.4028	1.3993	1.3942
200.0375__9.21	9.21_200.0375m/z	0.59435	0.44296	0.43878	0.41235	0.50871	0.53282	0.54682	0.55301
189.1113__9.21	9.21_189.1113m/z	0.88685	1.3452	1.4657	1.3774	1.3258	1.307	1.3242	1.3246
170.0806__9.21	9.21_170.0806m/z	0.12316	0.34014	0.35903	0.35647	0.34624	0.34215	0.33985	0.3385
138.0549__9.21	9.21_138.0549m/z	0.78664	0.64709	0.63795	0.60262	0.58008	0.61596	0.62569	0.6535
819.4184__9.19	9.19_819.4184m/z	1.5331	1.6826	1.5483	1.462	1.4109	1.391	1.3809	1.3723
384.0702__9.19	9.19_384.0702m/z	0.089861	0.27102	0.35329	0.37265	0.35961	0.3554	0.35308	0.35204
383.9456__9.19	9.19_383.9456m/z	0.055946	0.28886	0.36315	0.37575	0.36179	0.3588	0.3564	0.35519
449.2347__9.17	9.17_449.2347m/z	0.94596	0.65722	0.64425	0.61895	0.63111	0.68434	0.6796	0.68285
410.0804__9.17	9.17_410.0804m/z	0.46134	0.44658	0.45941	0.44825	0.55507	0.55773	0.56508	0.58027
205.0828__9.17	9.17_205.0828m/z	2.5641	1.8131	1.6986	1.597	1.5415	1.5315	1.5239	1.5143
174.1250__9.17	9.17_174.1250n	1.1572	1.606	1.5413	1.45	1.423	1.411	1.4074	1.4132
594.3437__9.16	9.16_594.3437m/z	0.083509	1.267	1.1885	1.1187	1.0774	1.0727	1.07	1.0695
308.1555__9.16	9.16_308.1555m/z	0.55162	0.53923	0.49963	0.49601	0.47862	0.47766	0.47477	0.47234
330.1446__9.15	9.15_330.1446m/z	0.49909	0.60745	0.62256	0.59617	0.60797	0.60387	0.60076	0.61251
303.1688__9.15	9.15_303.1688m/z	0.5907	0.59492	0.54736	0.52751	0.59963	0.6	0.59834	0.59656
245.1309__9.15	9.15_245.1309m/z	0.3575	0.37043	0.3418	0.36656	0.37195	0.37636	0.37592	0.37362
143.0759__9.15	9.15_143.0759m/z	0.55397	0.60501	0.55943	0.53832	0.51837	0.51187	0.50821	0.5059
145.0644__9.14	9.14_145.0644m/z	0.94323	0.94274	0.86671	0.82672	0.8193	0.80799	0.80585	0.82395
616.2518__9.13	9.13_616.2518m/z	0.64313	0.44766	0.42243	0.40721	0.39255	0.41756	0.43674	0.43527
291.1362__9.13	9.13_291.1362m/z	0.43672	0.47396	0.44918	0.48828	0.47808	0.47389	0.47235	0.46947
279.1362__9.13	9.13_279.1362m/z	0.55397	0.60501	0.55943	0.53832	0.51837	0.51187	0.50821	0.5059
141.0698__9.13	9.13_141.0698m/z	0.77253	0.5373	0.51872	0.5478	0.56772	0.5715	0.56799	0.573
443.1134__9.12	9.12_443.1134m/z	0.69923	0.93601	0.96607	1.2136	1.1682	1.1955	1.1869	1.1918
422.0581__9.12	9.12_422.0581m/z	0.093466	0.31276	0.3717	0.3732	0.36047	0.3565	0.35459	0.3524
308.0637__9.12	9.12_308.0637m/z	0.55397	0.60501	0.55943	0.53832	0.51837	0.51187	0.50821	0.5059
272.1638__9.12	9.12_272.1638m/z	0.42584	0.34074	0.35739	0.37532	0.369	0.36567	0.36408	0.36257
324.1849__9.11	9.11_324.1849m/z	0.75853	0.66748	0.62144	0.58499	0.56743	0.55974	0.5563	0.56697
321.1719__9.11	9.11_321.1719n	0.81402	0.60544	0.56285	0.54012	0.54502	0.56706	0.57805	0.60901
288.2165__9.11	9.11_288.2165m/z	0.25638	1.093	1.075	1.0184	0.99488	1.0224	1.0238	1.021
273.1332__9.11	9.11_273.1332m/z	0.78655	0.59636	0.55431	0.54958	0.67185	0.66407	0.66104	0.65825
245.1048__9.11	9.11_245.1048m/z	0.5026	0.61409	0.73831	0.76941	0.78354	0.81549	0.81925	0.81957
441.2738__9.10	9.10_441.2738m/z	0.085884	0.059664	0.20301	0.29425	0.28476	0.35246	0.35556	0.38026
408.7301__9.10	9.10_408.7301m/z	0.66195	0.47926	0.45274	0.42653	0.4166	0.41978	0.41674	0.42002
199.1183__9.10	9.10_199.1183m/z	0.54839	0.50055	0.47017	0.44897	0.4462	0.50126	0.50876	0.52497
322.0736__9.09	9.09_322.0736m/z	0.55397	0.60501	0.55943	0.53832	0.51837	0.51187	0.50821	0.5059
290.0582__9.09	9.09_290.0582m/z	0.47172	0.42364	0.45175	0.42906	0.45064	0.44808	0.44633	0.44418
259.0758__9.09	9.09_259.0758m/z	0.74326	0.87759	0.82422	0.78137	0.76032	0.74972	0.7448	0.74012
464.2151__9.08	9.08_464.2151m/z	0.72206	0.66909	0.69297	0.82973	0.89974	0.8895	0.88404	0.89326
440.2175__9.08	9.08_440.2175m/z	0.4141	0.3261	0.48528	0.64565	0.67841	0.67044	0.66568	0.66675
348.1250__9.08	9.08_348.1250n	0.59898	0.56488	0.51964	0.49048	0.51572	0.50843	0.50521	0.51315
377.1033__9.07	9.07_377.1033n	0.48791	0.50957	0.75795	0.72889	0.70172	0.69255	0.69876	0.69647
273.0494__9.07	9.07_273.0494m/z	0.78849	0.67859	0.62778	0.59894	0.57673	0.5719	0.56985	0.5715
206.0591__9.07	9.07_206.0591m/z	0.7486	0.71441	0.76645	0.73183	0.73598	0.72615	0.72766	0.75765
199.1320__9.07	9.07_199.1320m/z	0.65711	0.95946	1.0685	1.0196	1.068	1.0556	1.0481	1.0418
470.2644__9.06	9.06_470.2644m/z	0.50226	0.38156	0.67517	0.75144	0.73205	0.72294	0.71831	0.71453
367.0794__9.06	9.06_367.0794n	0.12539	0.19559	0.36128	0.51375	0.58154	0.58394	0.58489	0.6073
184.0728__9.06	9.06_184.0728n	0.4293	0.69979	1.1176	1.1019	1.112	1.1029	1.0957	1.0933
359.1539__9.05	9.05_359.1539m/z	0.34846	1.1213	1.1882	1.4401	1.3864	1.3669	1.363	1.3598
344.0903__9.05	9.05_344.0903m/z	0.12416	1.3684	1.3151	1.3749	1.3284	1.3204	1.3347	1.3384
313.1614__9.05	9.05_313.1614m/z	0.72247	1.418	1.4156	1.3761	1.3277	1.3124	1.3323	1.3323
312.0320__9.05	9.05_312.0320m/z	0.14536	0.11783	0.17613	0.32881	0.35429	0.37621	0.37402	0.38402
294.1833__9.05	9.05_294.1833m/z	0.55397	0.60501	0.55943	0.53832	0.51837	0.51187	0.50821	0.5059
292.1774__9.05	9.05_292.1774n	0.94038	1.1546	1.2427	1.4213	1.3813	1.3627	1.3614	1.3567
290.1721__9.05	9.05_290.1721n	1.1769	1.4039	1.3833	1.3407	1.3011	1.2866	1.2912	1.292
257.0685__9.05	9.05_257.0685m/z	1.0054	0.98467	0.90569	0.91073	0.96536	0.95274	0.97127	0.96877
249.1084__9.05	9.05_249.1084m/z	1.1966	1.4109	1.3288	1.299	1.2521	1.2431	1.239	1.2334
169.0853__9.05	9.05_169.0853m/z	1.0128	1.3069	1.2448	1.1727	1.1957	1.1839	1.1834	1.1808
735.4234__9.02	9.02_735.4234m/z	0.3814	1.0112	1.0544	1.1199	1.1066	1.0945	1.1137	1.1192
352.1463__9.02	9.02_352.1463n	0.189	1.2322	1.2104	1.2076	1.1663	1.1574	1.1945	1.193
308.1986__9.02	9.02_308.1986m/z	0.55397	0.60501	0.55943	0.53832	0.51837	0.51187	0.50821	0.5059
509.2926__9.01	9.01_509.2926m/z	0.049674	1.3027	1.2038	1.2753	1.2355	1.234	1.2271	1.2306
454.0829__9.01	9.01_454.0829m/z	0.55397	0.39125	0.3688	0.34937	0.34026	0.33585	0.33347	0.33374
379.1482__9.01	9.01_379.1482m/z	1.1581	0.98582	0.97153	1.0482	1.1313	1.1298	1.1218	1.1159
366.7199__9.01	9.01_366.7199m/z	0.78044	0.9567	0.9017	0.86842	0.84348	0.83299	0.82711	0.82307
357.2344__9.01	9.01_357.2344m/z	0.66195	0.47926	0.45274	0.42653	0.4166	0.41978	0.41674	0.42002
351.1992__9.01	9.01_351.1992m/z	0.29082	0.23981	0.27941	0.26991	0.26418	0.3684	0.3658	0.36377
273.0218__9.01	9.01_273.0218m/z	0.16336	0.22336	0.20667	0.19455	0.33276	0.40834	0.40841	0.40585
352.9957__8.99	8.99_352.9957m/z	1.2495	1.0632	0.99351	0.94355	0.9128	0.90729	0.90229	0.90528
310.2002__8.99	8.99_310.2002m/z	0.70503	1.6051	1.7865	1.6902	1.7385	1.7295	1.7185	1.7128
642.8702__8.98	8.98_642.8702m/z	0.17448	1.1843	1.1155	1.0498	1.0105	0.99945	0.99423	0.99529
538.8096__8.98	8.98_538.8096m/z	0.13268	0.90022	0.82883	0.78674	0.76639	0.79991	0.79678	0.79892
406.1965__8.98	8.98_406.1965m/z	0.55397	0.58968	0.59386	0.58073	0.55987	0.55466	0.55775	0.55602
241.1397__8.98	8.98_241.1397m/z	0.96476	0.96955	0.97628	0.93465	0.92002	0.90724	0.90281	0.90946
215.1513__8.98	8.98_215.1513n	0.968	1.2905	1.3279	1.4289	1.3977	1.378	1.368	1.3637
142.0229__8.98	8.98_142.0229m/z	0.034228	0.023885	0.065557	0.31145	0.60882	0.60471	0.60238	0.6161
352.2467__8.96	8.96_352.2467m/z	0.55397	0.40249	0.45434	0.42878	0.56524	0.55729	0.56624	0.59976
334.1671__8.95	8.95_334.1671m/z	1.4298	1.0198	0.99192	1.1035	1.0622	1.0483	1.0476	1.0415
289.0945__8.94	8.94_289.0945m/z	0.33434	0.8262	0.77671	0.75941	0.81628	0.80827	0.81554	0.81091
326.2676__8.93	8.93_326.2676m/z	0.55397	0.38475	0.37541	0.36909	0.36525	0.37042	0.36811	0.36668
279.1188__8.93	8.93_279.1188m/z	0.027494	0.61542	0.65285	0.61456	0.60688	0.64659	0.64612	0.64211
258.1839__8.93	8.93_258.1839m/z	0.66195	0.61716	0.58634	0.55172	0.54456	0.53754	0.53418	0.55824
226.1426__8.93	8.93_226.1426m/z	0.10629	0.401	0.69623	0.86897	0.94205	1.0089	1.0063	1.0001
477.0721__8.90	8.90_477.0721m/z	0.014914	0.14633	0.13461	0.24794	0.29205	0.28812	0.29208	0.29275
455.1585__8.90	8.90_455.1585m/z	0.2635	0.39694	0.51274	0.58958	0.62492	0.62628	0.62176	0.62679
392.2531__8.90	8.90_392.2531m/z	0.99209	0.83956	0.87026	0.81986	0.79095	0.77973	0.77691	0.78355
354.0550__8.90	8.90_354.0550m/z	0.049314	0.20076	0.31102	0.39691	0.47927	0.4725	0.46948	0.46795
204.0991__8.89	8.89_204.0991n	0.43742	1.33	1.3654	1.2835	1.2354	1.2435	1.2354	1.2327
513.0813__8.86	8.86_513.0813m/z	0.69935	0.58914	0.60229	0.66061	0.65531	0.6511	0.64697	0.64311
386.7169__8.86	8.86_386.7169m/z	0.66195	0.47926	0.45274	0.42653	0.4166	0.41978	0.41674	0.42002
249.1085__8.86	8.86_249.1085m/z	0.33388	1.1095	1.0522	1.0049	0.98062	0.96992	0.97634	0.97153
155.1253__8.86	8.86_155.1253m/z	0.23325	0.16219	0.31572	0.2967	0.571	0.5699	0.59435	0.61591
461.2286__8.84	8.84_461.2286m/z	1.5231	1.439	1.3251	1.2452	1.1986	1.1832	1.1747	1.1848
432.2009__8.84	8.84_432.2009m/z	1.2986	1.5676	1.4559	1.382	1.3717	1.3626	1.356	1.3898
405.2082__8.84	8.84_405.2082m/z	0.51415	0.39571	0.39869	0.40213	0.39599	0.57246	0.57547	0.57228
401.1153__8.84	8.84_401.1153m/z	0.70464	0.51435	0.5101	0.47954	0.54017	0.53545	0.53803	0.54421
368.2398__8.84	8.84_368.2398n	0.030545	1.4192	1.307	1.2851	1.2457	1.2915	1.2822	1.2769
168.0883__8.84	8.84_168.0883m/z	0.14665	0.12556	0.19851	0.33642	0.50033	0.50835	0.50676	0.51098
679.8887__8.81	8.81_679.8887m/z	0.088773	0.97917	1.1162	1.071	1.031	1.0176	1.0273	1.0215
587.3359__8.81	8.81_587.3359m/z	0.53668	1.0325	0.94943	0.89423	0.92821	0.93332	0.92754	0.94466
345.1141__8.81	8.81_345.1141n	1.1671	1.3322	1.4505	1.3703	1.3197	1.3019	1.2928	1.2897
326.2099__8.81	8.81_326.2099m/z	0.55397	0.60501	0.55943	0.53832	0.51837	0.51187	0.50821	0.5059
300.2155__8.81	8.81_300.2155m/z	0.83352	0.68261	0.78786	0.7604	0.76666	0.81951	0.8141	0.80898
265.0684__8.81	8.81_265.0684m/z	0.019425	0.14472	0.14981	0.2551	0.24985	0.36278	0.36035	0.35868
244.1894__8.81	8.81_244.1894m/z	0.55397	0.51404	0.48159	0.50646	0.53058	0.52623	0.52535	0.5298
197.0504__8.81	8.81_197.0504n	0.35275	0.45222	0.78729	0.74214	0.74752	0.73692	0.73203	0.74214
135.0680__8.81	8.81_135.0680n	0.25504	0.19294	0.63046	0.60727	0.59693	0.6216	0.62003	0.62043
420.2223__8.79	8.79_420.2223n	0.0062871	0.86093	0.99022	1.1345	1.128	1.1121	1.1191	1.1201
359.1049__8.79	8.79_359.1049m/z	0.66195	0.61939	0.6687	0.69321	0.66725	0.6578	0.6574	0.66119
311.1450__8.79	8.79_311.1450m/z	1.017	1.6465	1.6334	1.5522	1.494	1.473	1.4719	1.4708
302.0799__8.79	8.79_302.0799m/z	0.65107	0.59922	0.6068	0.83557	0.82143	0.84781	0.85265	0.8494
277.0565__8.79	8.79_277.0565m/z	0.075927	1.567	1.538	1.4612	1.4404	1.4199	1.4486	1.4402
275.0562__8.79	8.79_275.0562m/z	0.2269	1.5615	1.5213	1.435	1.4159	1.3958	1.4287	1.4221
274.0484__8.79	8.79_274.0484m/z	0.019092	1.7079	1.6386	1.5534	1.5102	1.4888	1.5022	1.4976
242.0991__8.79	8.79_242.0991n	0.073485	1.7535	1.6824	1.5835	1.5285	1.5077	1.5162	1.5102
232.0684__8.79	8.79_232.0684n	0.66687	1.5142	1.4751	1.3862	1.3355	1.3206	1.3321	1.3271
213.0998__8.79	8.79_213.0998m/z	0.753	1.1591	1.2493	1.2163	1.1844	1.1695	1.1758	1.1713
211.1490__8.79	8.79_211.1490m/z	0.25171	1.4808	1.4882	1.4296	1.3951	1.3754	1.389	1.3833
211.0381__8.79	8.79_211.0381m/z	0.20035	1.4431	1.4515	1.493	1.4972	1.4773	1.474	1.4653
178.0769__8.79	8.79_178.0769m/z	0.55397	0.80467	0.77271	0.74894	0.75126	0.77028	0.76508	0.76427
97.1010__8.76	8.76_97.1010m/z	0.19342	1.7706	1.6618	1.565	1.5081	1.4923	1.4939	1.4892
602.2610__8.76	8.76_602.2610n	0.063243	0.73212	0.85714	0.83441	0.82549	0.8165	0.82168	0.81675
465.2061__8.76	8.76_465.2061m/z	0.2309	0.60225	1.0757	1.0174	0.98297	0.97392	0.97368	0.97068
449.2192__8.76	8.76_449.2192m/z	0.88749	1.0162	1.0252	1.0033	0.99141	0.98981	0.98283	0.98165
446.2056__8.76	8.76_446.2056n	0.91933	0.77406	0.73873	0.69426	0.67443	0.66635	0.6641	0.66768
433.1354__8.76	8.76_433.1354m/z	0.6065	0.74228	0.97825	0.94692	0.91144	0.89883	0.90708	0.90885
421.1323__8.76	8.76_421.1323m/z	0.14234	1.0169	1.0034	1.0001	0.97328	0.96341	0.96079	0.95803
406.1833__8.76	8.76_406.1833m/z	0.55397	0.80467	0.77271	0.74894	0.75126	0.77028	0.76508	0.76427
401.1742__8.76	8.76_401.1742m/z	0.2227	0.40146	0.7227	0.74884	0.75562	0.76072	0.76078	0.76141
399.1851__8.76	8.76_399.1851m/z	0.50462	1.0678	1.1838	1.241	1.1947	1.178	1.181	1.1738
392.1736__8.76	8.76_392.1736n	0.035607	1.4175	1.4666	1.4487	1.4067	1.3893	1.4077	1.4004
306.0744__8.76	8.76_306.0744m/z	0.26162	1.6367	1.5753	1.5205	1.483	1.4643	1.4842	1.4822
297.0798__8.76	8.76_297.0798m/z	0.32212	1.6867	1.6383	1.5468	1.5046	1.4833	1.4976	1.4888
265.0538__8.76	8.76_265.0538m/z	0.28782	0.84426	0.97876	0.94465	0.9951	0.98532	0.98523	0.97995
258.0774__8.76	8.76_258.0774n	0.086243	1.8384	1.7475	1.643	1.5816	1.5594	1.5691	1.5641
244.0616__8.76	8.76_244.0616n	0.74426	1.6919	1.5909	1.4988	1.4513	1.4316	1.4377	1.4309
227.0669__8.76	8.76_227.0669m/z	0.39004	1.3748	1.4533	1.3999	1.3908	1.3724	1.3851	1.3769
221.0656__8.76	8.76_221.0656m/z	0.69948	0.71017	0.70763	0.73441	0.70713	0.725	0.72834	0.73765
217.1431__8.76	8.76_217.1431m/z	0.13265	1.707	1.6637	1.5704	1.5156	1.4946	1.5076	1.5014
202.1203__8.76	8.76_202.1203n	0.15622	1.7332	1.6895	1.5927	1.5393	1.5176	1.5287	1.5229
188.1045__8.76	8.76_188.1045n	0.39284	1.8371	1.7517	1.6462	1.5846	1.5648	1.5664	1.5634
186.1194__8.76	8.76_186.1194m/z	0.05302	2.0156	1.8664	1.7605	1.6953	1.6755	1.6663	1.6595
143.1063__8.76	8.76_143.1063m/z	0.096143	1.5257	1.4672	1.5239	1.4676	1.4609	1.4507	1.4601
135.0800__8.76	8.76_135.0800m/z	0.11297	1.343	1.3212	1.4139	1.3609	1.363	1.3551	1.3576
124.0885__8.76	8.76_124.0885n	0.36963	1.851	1.7021	1.6384	1.5772	1.5587	1.5518	1.5485
651.3133__8.74	8.74_651.3133m/z	1.4616	1.3879	1.2847	1.2074	1.1648	1.1521	1.152	1.1556
389.1517__8.74	8.74_389.1517m/z	0.00092748	0.069623	0.068164	0.090656	0.11898	0.15418	0.15698	0.15784
389.1426__8.74	8.74_389.1426m/z	0.48792	0.4585	0.46582	0.4459	0.43261	0.42849	0.42712	0.42483
338.0591__8.74	8.74_338.0591m/z	0.4057	0.41603	0.42218	0.41901	0.50324	0.5092	0.51259	0.52881
465.2662__8.72	8.72_465.2662m/z	0.15247	1.4463	1.3341	1.256	1.2145	1.2493	1.243	1.2373
239.1487__8.72	8.72_239.1487m/z	0.74588	0.84488	0.82228	0.81046	0.82171	0.83347	0.82756	0.82529
151.0206__8.72	8.72_151.0206m/z	0.5367	0.3835	0.54561	0.63353	0.62803	0.64245	0.64179	0.63884
483.2752__8.70	8.70_483.2752m/z	0.090887	0.5262	0.49312	0.59515	0.5745	0.63015	0.6279	0.65028
412.1358__8.70	8.70_412.1358n	0.94535	0.70037	0.83266	0.79045	0.78812	0.87928	0.87441	0.8752
358.1340__8.70	8.70_358.1340n	0.59092	0.823	0.76574	0.71964	0.72075	0.72171	0.71654	0.71405
271.1527__8.70	8.70_271.1527m/z	0.90831	1.554	1.5166	1.4845	1.429	1.4088	1.412	1.4102
486.2383__8.68	8.68_486.2383m/z	0.55397	0.60501	0.55943	0.53832	0.51837	0.51187	0.50821	0.5059
459.6670__8.68	8.68_459.6670m/z	0.59204	0.64743	0.67477	0.63598	0.61307	0.63022	0.63575	0.67941
426.0752__8.68	8.68_426.0752m/z	0.22551	0.23509	0.2559	0.25827	0.45368	0.46126	0.46999	0.48722
424.0783__8.68	8.68_424.0783m/z	0.65219	0.59788	0.59283	0.56544	0.61384	0.62053	0.62574	0.63834
330.1261__8.68	8.68_330.1261m/z	0.22066	0.54399	0.62878	0.61276	0.58985	0.58352	0.59329	0.59071
308.1992__8.68	8.68_308.1992m/z	0.55397	0.60501	0.55943	0.53832	0.51837	0.51187	0.50821	0.5059
275.0224__8.68	8.68_275.0224m/z	0.18462	0.12839	0.31795	0.36595	0.35431	0.47951	0.49695	0.54021
252.0897__8.68	8.68_252.0897n	0.80307	1.1396	1.0846	1.0718	1.1079	1.0953	1.0944	1.1003
189.0787__8.68	8.68_189.0787n	0.61	0.47168	0.57921	0.55432	0.55599	0.62355	0.63028	0.65304
189.0775__8.68	8.68_189.0775m/z	0.46297	0.39543	0.58898	0.74368	0.74742	0.80375	0.81157	0.81602
180.0804__8.68	8.68_180.0804m/z	0.93088	0.97053	0.90652	0.88926	0.92576	0.9334	0.92672	0.92496
130.0649__8.68	8.68_130.0649m/z	0.099111	0.071632	0.26976	0.25402	0.26676	0.45147	0.46505	0.49218
444.2486__8.65	8.65_444.2486m/z	1.1889	1.0859	1.023	0.97668	0.94124	0.92857	0.92689	0.93531
417.1104__8.65	8.65_417.1104m/z	0.27905	0.31189	0.28705	0.42902	0.5324	0.55589	0.55741	0.57235
405.2567__8.65	8.65_405.2567m/z	0.67092	0.69416	0.83906	0.86906	0.87275	0.88152	0.88738	0.91964
321.0826__8.65	8.65_321.0826m/z	0.41753	1.3771	1.3817	1.5272	1.4845	1.4724	1.4672	1.4596
319.0822__8.65	8.65_319.0822m/z	0.91321	0.95028	1.0814	1.0858	1.0705	1.0728	1.0661	1.0676
318.0746__8.65	8.65_318.0746m/z	0.053771	1.5518	1.4868	1.4682	1.4342	1.4268	1.4469	1.4447
309.0798__8.65	8.65_309.0798m/z	0.33931	1.3557	1.3256	1.4325	1.3982	1.3803	1.3883	1.3802
287.0560__8.65	8.65_287.0560m/z	0.53462	0.97583	1.021	1.1451	1.1505	1.1362	1.1321	1.131
257.1250__8.65	8.65_257.1250m/z	0.90121	1.2323	1.3401	1.4699	1.4485	1.4294	1.429	1.4218
255.1936__8.65	8.65_255.1936m/z	1.3853	1.2302	1.3403	1.4408	1.3931	1.3734	1.3715	1.3643
255.0459__8.65	8.65_255.0459m/z	0.095286	1.3619	1.2891	1.4152	1.3626	1.3433	1.3421	1.3354
250.1638__8.65	8.65_250.1638m/z	1.3062	1.1922	1.3727	1.3678	1.3743	1.357	1.3593	1.3508
232.1307__8.65	8.65_232.1307n	0.69763	1.5828	1.5939	1.5237	1.4828	1.4648	1.4812	1.4766
160.0732__8.65	8.65_160.0732n	1.1667	1.4721	1.509	1.4254	1.3721	1.3555	1.3632	1.3599
152.1066__8.65	8.65_152.1066n	1.6352	1.2031	1.1534	1.1231	1.0831	1.0684	1.0656	1.0711
434.1565__8.63	8.63_434.1565m/z	0.55061	0.51429	0.54216	0.59501	0.57311	0.60274	0.59928	0.62293
416.3148__8.63	8.63_416.3148m/z	0.48499	0.43942	0.40486	0.40303	0.38933	0.42143	0.42833	0.45844
346.7053__8.63	8.63_346.7053m/z	0.66195	0.47926	0.45274	0.42653	0.4166	0.41978	0.41674	0.42002
293.1346__8.63	8.63_293.1346m/z	1.1646	1.2426	1.2896	1.2292	1.1874	1.1849	1.1845	1.1845
346.0958__8.62	8.62_346.0958m/z	0.93273	0.68139	0.63675	0.62139	0.74409	0.74483	0.74383	0.74128
537.1344__8.59	8.59_537.1344m/z	0.80665	0.73833	0.68335	0.6422	0.66383	0.65648	0.65952	0.65548
330.1163__8.59	8.59_330.1163m/z	0.20308	0.49803	0.48005	0.45768	0.48622	0.55575	0.55264	0.55
312.2162__8.59	8.59_312.2162m/z	0.033445	0.0907	0.36711	0.60464	0.62784	0.70072	0.69933	0.69609
297.0277__8.59	8.59_297.0277m/z	0.24969	0.17502	0.35957	0.42482	0.41837	0.41578	0.41811	0.45287
308.1843__8.58	8.58_308.1843m/z	0.69088	0.67556	0.75948	0.84476	0.81842	0.85546	0.86293	0.85785
377.1033__8.57	8.57_377.1033n	0.58704	0.64136	0.86366	0.83284	0.80892	0.79743	0.7973	0.79264
328.1107__8.57	8.57_328.1107m/z	0.18744	0.45514	0.59765	0.60276	0.58169	0.6313	0.62686	0.62433
272.5303__8.57	8.57_272.5303m/z	0.37129	0.40274	0.4492	0.42295	0.59467	0.65441	0.65306	0.65094
213.1590__8.57	8.57_213.1590m/z	0.1629	0.71476	0.75703	0.73329	0.70582	0.71097	0.72256	0.73885
361.1018__8.56	8.56_361.1018m/z	0.55397	0.69909	0.76642	0.78508	0.75834	0.74769	0.74426	0.75046
330.2262__8.56	8.56_330.2262m/z	0.092701	0.57087	0.99418	1.0947	1.1298	1.1138	1.1058	1.1057
340.1255__8.54	8.54_340.1255m/z	0.50678	0.60014	0.64709	0.70396	0.70438	0.70476	0.69967	0.6995
299.1735__8.54	8.54_299.1735m/z	0.59313	0.41682	0.45661	0.43556	0.61182	0.60356	0.6078	0.61812
444.0257__8.53	8.53_444.0257m/z	0.091716	0.41614	0.4237	0.41559	0.40049	0.39483	0.39222	0.39388
372.1500__8.53	8.53_372.1500n	0.13338	0.14982	0.16589	0.16676	0.16332	0.1985	0.20053	0.24102
310.2000__8.53	8.53_310.2000m/z	1.004	1.6606	1.9018	1.8346	1.8159	1.7967	1.7838	1.7792
219.5396__8.53	8.53_219.5396m/z	0.19625	0.47727	0.46912	0.45102	0.43634	0.43025	0.42745	0.42759
214.5475__8.53	8.53_214.5475m/z	0.10782	0.42536	0.4304	0.42064	0.40556	0.39982	0.39719	0.39861
408.0795__8.52	8.52_408.0795m/z	0.095628	0.25205	0.34219	0.36171	0.34932	0.34464	0.3425	0.34264
381.1024__8.52	8.52_381.1024m/z	0.94735	0.71357	0.68605	0.64468	0.67734	0.67282	0.6784	0.68678
361.9621__8.52	8.52_361.9621m/z	0.098823	0.4202	0.42664	0.4178	0.4027	0.39701	0.39439	0.39594
357.1258__8.52	8.52_357.1258m/z	0.83162	0.6249	0.62509	0.5941	0.73983	0.7294	0.72499	0.72431
339.0973__8.52	8.52_339.0973n	0.042305	0.4209	0.48471	0.46163	0.47357	0.52402	0.52418	0.54735
281.0563__8.52	8.52_281.0563n	0.21652	0.55287	0.56776	0.57826	0.55867	0.55195	0.54795	0.54507
253.1034__8.52	8.52_253.1034m/z	1.1861	1.4789	1.3745	1.292	1.2701	1.2536	1.2654	1.267
138.0215__8.52	8.52_138.0215m/z	0.10923	0.42616	0.43099	0.42109	0.406	0.40027	0.39763	0.39903
134.0959__8.52	8.52_134.0959m/z	0.57768	0.40539	0.45325	0.43193	0.61329	0.60499	0.60933	0.62013
357.2477__8.51	8.51_357.2477m/z	0.58563	0.41149	0.45404	0.43255	0.60749	0.59934	0.60356	0.6136
357.0032__8.51	8.51_357.0032m/z	0.5586	0.39114	0.4387	0.41869	0.60078	0.59263	0.59657	0.60612
260.0976__8.51	8.51_260.0976m/z	0.55397	0.45512	0.54147	0.63498	0.64693	0.65981	0.6707	0.71322
172.1096__8.49	8.49_172.1096n	0.90131	1.2887	1.2879	1.215	1.1955	1.1808	1.1842	1.1841
438.2020__8.48	8.48_438.2020m/z	0.15551	0.36354	0.33579	0.31678	0.31637	0.36518	0.3736	0.38969
367.1296__8.48	8.48_367.1296m/z	0.32127	0.35631	0.33578	0.34567	0.33418	0.32953	0.32723	0.32701
361.1820__8.48	8.48_361.1820m/z	0.76362	0.60009	0.58505	0.54998	0.56779	0.60518	0.60084	0.60225
172.1095__8.48	8.48_172.1095n	1.0851	1.5256	1.4361	1.35	1.3059	1.2877	1.2912	1.2943
459.0804__8.47	8.47_459.0804m/z	0.11155	0.32091	0.47815	0.57984	0.68124	0.67511	0.67126	0.66707
403.1098__8.47	8.47_403.1098m/z	0.49264	0.42358	0.39095	0.3704	0.35706	0.35332	0.3523	0.35612
192.0992__8.47	8.47_192.0992m/z	0.33815	1.2861	1.3621	1.3007	1.2882	1.2759	1.3056	1.3016
185.1408__8.47	8.47_185.1408n	0.97298	1.1526	1.0937	1.0277	0.99279	1.0242	1.02	1.0189
184.1325__8.47	8.47_184.1325m/z	0.55536	1.3102	1.3942	1.3392	1.3148	1.3008	1.3259	1.3229
169.1096__8.47	8.47_169.1096n	1.3	1.2653	1.3109	1.2391	1.2103	1.1987	1.214	1.2092
124.1118__8.47	8.47_124.1118m/z	0.4154	1.3557	1.4384	1.3843	1.3534	1.3397	1.3635	1.3599
601.2654__8.45	8.45_601.2654m/z	1.586	1.1364	1.1151	1.2288	1.1854	1.1747	1.1666	1.1679
217.0464__8.45	8.45_217.0464m/z	0.57332	0.61348	0.60016	0.5643	0.54492	0.54788	0.54746	0.54454
325.2208__8.43	8.43_325.2208m/z	0.32225	0.98114	0.96538	0.91281	0.8986	0.91668	0.91048	0.90499
347.2027__8.42	8.42_347.2027m/z	0.33601	1.3609	1.2566	1.2009	1.1744	1.1779	1.1695	1.1638
288.2155__8.42	8.42_288.2155m/z	3.811	3.1012	2.8618	2.6899	2.5994	2.5702	2.5521	2.5435
264.9863__8.42	8.42_264.9863m/z	0.55397	0.49618	0.50378	0.54381	0.52571	0.58842	0.59739	0.60649
262.1405__8.42	8.42_262.1405n	1.2922	0.9048	0.8406	0.9053	0.87185	0.86756	0.86525	0.87373
182.0874__8.42	8.42_182.0874m/z	0.22453	0.37799	0.7111	0.7597	0.73686	0.78892	0.79852	0.81018
464.1496__8.40	8.40_464.1496m/z	0.53843	0.42475	0.44352	0.43975	0.45468	0.50733	0.50393	0.52635
176.1043__8.40	8.40_176.1043n	0.022365	0.4039	0.4651	0.44878	0.4501	0.44373	0.44164	0.44366
215.1513__8.38	8.38_215.1513n	1.4952	1.0997	1.3233	1.4152	1.3624	1.3432	1.3373	1.3291
630.3445__8.37	8.37_630.3445n	0.46201	0.45741	0.4236	0.45593	0.44701	0.46519	0.47535	0.50734
427.2464__8.37	8.37_427.2464n	0.074461	0.14017	0.13859	0.13456	0.12956	0.19025	0.19303	0.19205
208.0043__8.37	8.37_208.0043n	0.90743	0.66868	0.61864	0.59788	0.61582	0.60749	0.60555	0.60391
312.1940__8.36	8.36_312.1940m/z	0.55397	0.60501	0.55943	0.53832	0.51837	0.51187	0.50821	0.5059
235.0928__8.36	8.36_235.0928m/z	1.3649	1.1273	1.1361	1.0703	1.1063	1.0962	1.0946	1.0882
435.2191__8.33	8.33_435.2191m/z	0.78135	0.57869	0.67401	0.67635	0.65406	0.75571	0.75672	0.75763
427.7408__8.33	8.33_427.7408m/z	0.26958	0.5856	0.57804	0.66075	0.69249	0.7374	0.73215	0.74364
480.1923__8.32	8.32_480.1923m/z	1.6193	1.965	1.8093	1.7005	1.6486	1.6265	1.615	1.6207
213.1357__8.32	8.32_213.1357n	0.12254	0.086579	0.42934	0.53378	0.52731	0.54383	0.56723	0.57223
155.1253__8.32	8.32_155.1253m/z	0.13652	0.31265	0.30409	0.28887	0.45136	0.44747	0.45846	0.45622
396.1676__8.31	8.31_396.1676n	1.1084	1.1084	1.1793	1.22	1.306	1.3132	1.3138	1.3185
326.2100__8.31	8.31_326.2100m/z	0.8768	0.83959	0.77803	0.73135	0.70671	0.69729	0.69243	0.68822
399.1807__8.30	8.30_399.1807m/z	0.5917	0.45604	0.42826	0.53498	0.61594	0.61206	0.60774	0.60435
377.1034__8.30	8.30_377.1034n	0.66588	0.69608	0.94788	0.91741	0.89352	0.88086	0.88024	0.87505
275.1005__8.30	8.30_275.1005m/z	0.71971	0.94918	0.96859	1.1528	1.1213	1.1056	1.1076	1.1013
253.1034__8.30	8.30_253.1034m/z	1.7222	1.5984	1.5037	1.4231	1.377	1.3779	1.3751	1.3706
476.2674__8.29	8.29_476.2674m/z	0.0093988	0.33854	0.44467	0.49804	0.505	0.51283	0.51663	0.52255
433.1119__8.28	8.28_433.1119m/z	0.55397	0.56987	0.58301	0.62286	0.67114	0.66508	0.66138	0.66278
262.1402__8.28	8.28_262.1402n	1.523	1.1749	1.0821	1.0359	1.0302	1.0174	1.0133	1.0075
304.1336__8.27	8.27_304.1336m/z	0.61313	0.72035	0.68221	0.64765	0.63754	0.62969	0.62547	0.62859
257.0685__8.27	8.27_257.0685m/z	0.19989	0.2588	0.63518	0.64423	0.62283	0.69152	0.69445	0.69459
243.0891__8.27	8.27_243.0891m/z	0.55816	0.51935	0.81054	0.8682	0.9048	0.89868	0.91579	0.91135
194.0917__8.27	8.27_194.0917n	0.9951	1.1141	1.1979	1.2087	1.1917	1.1878	1.1921	1.1872
172.1094__8.27	8.27_172.1094n	1.1957	1.443	1.3782	1.2994	1.2809	1.2795	1.2751	1.2722
182.0934__8.26	8.26_182.0934n	2.7391	1.9027	1.8342	1.7242	1.6605	1.6371	1.6261	1.6159
169.0410__8.26	8.26_169.0410m/z	0.59651	0.62485	0.6393	0.60169	0.60561	0.61035	0.61298	0.62319
460.2172__8.25	8.25_460.2172m/z	0.54772	0.63903	0.67431	0.66687	0.64196	0.65259	0.64826	0.64832
283.9659__8.25	8.25_283.9659m/z	0.083484	0.92692	0.88836	0.84171	0.84332	0.83139	0.8271	0.82282
252.0164__8.25	8.25_252.0164m/z	0.53748	0.64629	0.70903	0.70555	0.68926	0.68062	0.67593	0.69179
219.1369__8.25	8.25_219.1369m/z	0.18554	0.60984	0.74319	0.75381	0.73318	0.73416	0.73024	0.72608
154.0117__8.25	8.25_154.0117m/z	0.49458	0.93726	0.9365	0.90284	0.87481	0.86242	0.85618	0.85493
151.0091__8.25	8.25_151.0091n	0.53965	1.0892	1.0313	1.0114	0.97482	0.96135	0.95448	0.95182
569.3139__8.24	8.24_569.3139m/z	0.15535	0.4671	0.4605	0.44007	0.43242	0.45669	0.45879	0.45599
239.0243__8.24	8.24_239.0243m/z	0.65921	0.55548	0.61254	0.7065	0.68223	0.71159	0.70644	0.70992
341.0531__8.21	8.21_341.0531m/z	0.34644	0.26023	0.50335	0.52325	0.51826	0.56959	0.57023	0.6085
339.0146__8.21	8.21_339.0146m/z	0.18925	0.15994	0.5545	0.64527	0.6237	0.76654	0.76124	0.76198
324.0680__8.21	8.21_324.0680n	0.11411	0.10281	0.64547	0.78458	0.76063	0.8271	0.82392	0.83085
309.0632__8.21	8.21_309.0632m/z	0.011462	0.31805	0.73962	0.79888	0.76928	0.80041	0.79477	0.80074
261.0719__8.21	8.21_261.0719m/z	0.28227	0.48291	0.71796	0.77563	0.77205	0.82264	0.81722	0.8218
241.0969__8.21	8.21_241.0969m/z	0.16811	0.43289	0.8447	0.95967	0.93747	0.96613	0.96165	0.96156
179.0694__8.21	8.21_179.0694m/z	0.27893	0.2201	0.51068	0.69646	0.6779	0.73734	0.73324	0.74198
550.9248__8.20	8.20_550.9248m/z	0.41672	0.32502	0.299	0.28218	0.36802	0.41978	0.44135	0.47158
345.1162__8.20	8.20_345.1162m/z	0.32293	0.48029	0.45141	0.44758	0.43333	0.42866	0.42888	0.45993
499.2181__8.17	8.17_499.2181m/z	0.89324	1.372	1.2613	1.2042	1.1859	1.1863	1.1779	1.1806
276.1560__8.17	8.17_276.1560n	0.97571	1.4034	1.3331	1.3566	1.3292	1.347	1.3432	1.3355
89.0385__8.16	8.16_89.0385m/z	0.93788	0.68554	0.64519	0.62475	0.75411	0.75255	0.75141	0.74873
429.2687__8.16	8.16_429.2687m/z	0.19361	0.59648	0.60783	0.57205	0.55872	0.5721	0.57315	0.57117
348.0501__8.16	8.16_348.0501m/z	0.70208	0.49127	0.47508	0.45652	0.54631	0.54367	0.54285	0.54088
330.2263__8.16	8.16_330.2263m/z	0.076097	0.32163	0.72336	0.89109	0.98053	0.96725	0.96026	0.95492
514.0789__8.15	8.15_514.0789m/z	1.123	0.89763	0.89421	0.84448	0.83691	0.85112	0.85017	0.84722
416.0584__8.15	8.15_416.0584m/z	0.070766	0.15329	0.34705	0.46499	0.51634	0.50903	0.50565	0.50544
329.9809__8.15	8.15_329.9809m/z	0.82613	0.68451	0.63204	0.59413	0.58388	0.57594	0.57268	0.5946
319.0910__8.15	8.15_319.0910m/z	0.65857	0.56257	0.52667	0.51539	0.49855	0.49278	0.49079	0.49334
306.0394__8.15	8.15_306.0394m/z	0.19502	0.15895	0.31649	0.40329	0.48869	0.4903	0.4908	0.49839
230.0800__8.15	8.15_230.0800n	0.5993	0.6766	0.62402	0.60655	0.60037	0.5941	0.59654	0.61563
172.1091__8.15	8.15_172.1091n	0.95727	1.1017	1.1601	1.1359	1.1042	1.1042	1.105	1.1008
109.1010__8.15	8.15_109.1010m/z	0.9433	1.2721	1.1722	1.1082	1.084	1.0813	1.0761	1.0727
231.0230__8.13	8.13_231.0230m/z	0.93794	0.68565	0.64617	0.62491	0.7553	0.75336	0.7522	0.74949
628.2608__8.12	8.12_628.2608m/z	0.91073	1.1229	1.1527	1.1959	1.2182	1.2021	1.1934	1.2164
431.1390__8.12	8.12_431.1390m/z	0.26374	0.23364	0.26176	0.24598	0.24471	0.29617	0.29814	0.29951
280.1431__8.11	8.11_280.1431m/z	0.81042	0.80706	0.84666	0.84715	0.86742	0.87798	0.88186	0.89159
99.0262__8.09	8.09_99.0262m/z	0.55397	0.49618	0.50378	0.54381	0.52571	0.58842	0.59739	0.60649
233.1372__8.09	8.09_233.1372m/z	0.48468	1.2044	1.3438	1.4438	1.4161	1.3969	1.3944	1.3902
85.0106__8.08	8.08_85.0106m/z	0.55397	0.49618	0.50378	0.54381	0.52571	0.58842	0.59739	0.60649
392.1591__8.08	8.08_392.1591m/z	0.77024	0.79765	0.84619	0.83788	0.81085	0.81694	0.81496	0.81063
355.1251__8.08	8.08_355.1251m/z	0.53029	0.47047	0.45321	0.45976	0.44671	0.44039	0.43812	0.44372
296.0346__8.08	8.08_296.0346n	1.6414	1.22	1.1842	1.114	1.1026	1.1174	1.1175	1.1277
262.0215__8.08	8.08_262.0215n	0.057379	0.25535	0.25725	0.29697	0.36754	0.47689	0.47565	0.47427
239.0388__8.08	8.08_239.0388m/z	0.33316	0.23377	0.24558	0.26001	0.32123	0.33306	0.33731	0.3855
133.0139__8.08	8.08_133.0139m/z	0.55397	0.49618	0.50378	0.54381	0.52571	0.58842	0.59739	0.60649
742.3048__8.07	8.07_742.3048m/z	0.29317	0.46713	0.61542	0.58113	0.5612	0.55994	0.56154	0.58107
609.3086__8.07	8.07_609.3086m/z	0.47508	0.49469	0.50353	0.48505	0.59928	0.69489	0.69013	0.70154
586.3181__8.07	8.07_586.3181n	0.053281	0.38859	0.44904	0.7315	0.735	0.73476	0.72973	0.72701
437.0374__8.07	8.07_437.0374m/z	0.026595	0.3122	0.30084	0.30657	0.76277	0.78028	0.78453	0.8114
392.2205__8.07	8.07_392.2205m/z	0.55397	0.46104	0.42776	0.41029	0.44695	0.44078	0.44058	0.4622
313.6700__8.07	8.07_313.6700m/z	0.66195	0.47926	0.45274	0.42653	0.4166	0.41978	0.41674	0.42002
310.0586__8.07	8.07_310.0586m/z	1.069	1.0205	0.98237	0.93078	0.90039	0.90346	0.89693	0.89341
284.0488__8.07	8.07_284.0488m/z	0.77902	0.77049	0.70838	0.6796	0.67077	0.66226	0.65755	0.65357
193.5771__8.07	8.07_193.5771m/z	0.78334	0.58031	0.54751	0.57025	0.56482	0.55704	0.55453	0.55139
385.0535__8.06	8.06_385.0535n	0.29973	0.20915	0.49724	0.55788	0.56016	0.59369	0.59679	0.59419
278.0323__8.06	8.06_278.0323m/z	0.40465	0.44891	0.41774	0.41743	0.51276	0.50584	0.50333	0.50977
193.0741__8.06	8.06_193.0741n	1.3307	1.1887	1.1315	1.172	1.1372	1.1501	1.1418	1.1406
297.1948__8.05	8.05_297.1948m/z	0.3371	0.51901	0.47781	0.45403	0.43863	0.44531	0.44558	0.46917
278.1118__8.05	8.05_278.1118n	1.3308	0.92452	1.0869	1.0251	1.0046	1.0049	1.0221	1.022
495.2320__8.04	8.04_495.2320n	0.55397	0.78089	1.0176	1.0884	1.107	1.1036	1.0972	1.0943
448.2067__8.04	8.04_448.2067n	1.3423	1.6186	1.4884	1.4009	1.3487	1.3568	1.3508	1.3423
373.1201__8.04	8.04_373.1201m/z	0.2102	0.16316	0.2253	0.25348	0.47382	0.46779	0.47631	0.48954
406.1440__8.02	8.02_406.1440m/z	0.17067	0.25203	0.30283	0.47498	0.61819	0.6102	0.61868	0.63909
291.1283__8.02	8.02_291.1283m/z	0.82632	0.58688	0.5395	0.51134	0.49483	0.49535	0.49253	0.48944
431.1390__8.01	8.01_431.1390m/z	0.55397	0.40679	0.37869	0.4217	0.44856	0.44576	0.44378	0.44241
328.0692__8.01	8.01_328.0692m/z	0.32052	0.22818	0.21557	0.20832	0.21018	0.29314	0.31169	0.33741
317.1556__8.00	8.00_317.1556m/z	0.71714	0.77831	0.74548	0.87161	0.92225	0.93985	0.94187	0.93713
196.1436__8.00	8.00_196.1436m/z	0.32108	0.40987	0.48176	0.45297	0.5305	0.5245	0.52167	0.51839
149.0323__8.00	8.00_149.0323m/z	0.56031	0.46116	0.42423	0.4733	0.49502	0.53376	0.53029	0.55148
447.0279__7.99	7.99_447.0279m/z	0.69264	0.50658	0.50376	0.48643	0.74887	0.73834	0.73866	0.75456
370.1749__7.99	7.99_370.1749m/z	1.4947	1.3952	1.3074	1.2321	1.1998	1.2096	1.2034	1.2269
344.0816__7.99	7.99_344.0816n	0.38281	0.27691	0.37478	0.36385	0.60642	0.59809	0.59883	0.60469
291.0260__7.98	7.98_291.0260m/z	0.76242	0.53525	0.53214	0.61754	0.62249	0.61876	0.61683	0.62198
280.2009__7.98	7.98_280.2009m/z	0.64517	0.63351	0.58442	0.55218	0.56223	0.56304	0.56817	0.57441
181.0849__7.98	7.98_181.0849m/z	0.4666	0.96634	1.0933	1.0333	0.9956	0.98164	0.97454	0.96947
198.0883__7.97	7.97_198.0883n	0.50656	0.98309	1.1099	1.0498	1.0221	1.0098	1.0033	1.0059
451.2505__7.96	7.96_451.2505m/z	0.9765	0.80836	0.91985	0.89632	0.95698	0.94548	0.93865	0.94388
276.1251__7.96	7.96_276.1251m/z	1.0716	1.3241	1.2564	1.2987	1.2525	1.2544	1.2552	1.2474
191.0670__7.96	7.96_191.0670m/z	1.1853	0.94877	1.051	0.99471	0.99003	1.013	1.0057	0.99976
903.4591__7.95	7.95_903.4591n	0.52865	0.62867	0.66814	0.6314	0.68274	0.67352	0.67346	0.70247
513.2859__7.95	7.95_513.2859m/z	0.74043	0.58913	0.74575	0.72064	0.7036	0.70456	0.70055	0.70332
475.2909__7.95	7.95_475.2909m/z	0.42528	0.31851	0.71211	0.7581	0.77098	0.76174	0.7587	0.75595
394.1961__7.94	7.94_394.1961m/z	0.89584	1.0414	1.0538	0.99308	0.97114	0.99923	1.0013	1.025
376.0950__7.94	7.94_376.0950m/z	0.95594	0.92831	1.074	1.0251	0.99616	0.98266	0.98111	0.97514
345.0061__7.94	7.94_345.0061m/z	0.031456	0.25035	0.23067	0.25527	0.51832	0.51156	0.50824	0.50507
280.0600__7.94	7.94_280.0600m/z	0.55397	0.406	0.5377	0.76025	0.91538	0.91806	0.91949	0.92692
258.1199__7.94	7.94_258.1199m/z	0.55397	0.42931	0.41742	0.418	0.40393	0.39838	0.3955	0.39728
525.2879__7.92	7.92_525.2879m/z	0.21078	0.51389	0.48362	0.45881	0.44541	0.45581	0.46038	0.45758
391.1926__7.92	7.92_391.1926m/z	0.79136	0.63069	0.63197	0.59632	0.62346	0.63596	0.63239	0.64706
380.2055__7.91	7.91_380.2055m/z	0.09884	0.28016	0.2577	0.24226	0.23331	0.29224	0.29014	0.3141
312.0526__7.91	7.91_312.0526m/z	0.34953	0.46089	0.48423	0.63058	0.7078	0.69819	0.69628	0.69313
525.2691__7.90	7.90_525.2691m/z	0.60927	0.87724	0.91467	0.86539	0.83372	0.82278	0.81709	0.81323
525.0677__7.90	7.90_525.0677m/z	0.68258	0.68266	0.69902	0.675	0.64993	0.64197	0.64043	0.63643
317.1557__7.90	7.90_317.1557m/z	0.80229	0.86289	0.81107	0.86541	0.89957	0.9116	0.90887	0.9071
290.1059__7.90	7.90_290.1059m/z	0.80028	0.93786	0.91431	0.85918	0.82752	0.81588	0.81013	0.81179
288.2063__7.90	7.90_288.2063m/z	0.79712	1.5181	1.5363	1.5519	1.5297	1.5277	1.5195	1.5212
285.1935__7.90	7.90_285.1935n	0.6906	1.6744	1.7401	1.68	1.6883	1.6862	1.6768	1.6748
274.5943__7.90	7.90_274.5943m/z	0.66195	0.92329	0.9297	0.93849	0.91479	0.90904	0.90248	0.89694
397.1588__7.89	7.89_397.1588m/z	1.2078	1.2757	1.1735	1.1186	1.0821	1.0717	1.0661	1.0599
309.0394__7.89	7.89_309.0394n	0.50741	0.54352	0.50752	0.58365	0.60194	0.60057	0.59624	0.60103
308.1477__7.89	7.89_308.1477m/z	0.10553	0.20724	0.19052	0.24979	0.28376	0.29774	0.2956	0.29592
307.9522__7.89	7.89_307.9522m/z	0.10325	0.18262	0.17829	0.3412	0.39467	0.3906	0.38976	0.39395
307.0423__7.88	7.88_307.0423n	0.033782	0.20501	0.1885	0.28375	0.32246	0.32856	0.32618	0.34107
262.0438__7.88	7.88_262.0438m/z	0.43513	0.5399	0.56416	0.69653	0.80415	0.79754	0.79874	0.7943
189.0513__7.88	7.88_189.0513m/z	1.6275	1.1539	1.1459	1.0814	1.05	1.037	1.0352	1.0309
154.0226__7.88	7.88_154.0226m/z	0.16146	0.24741	0.25116	0.39838	0.45338	0.44792	0.44642	0.44938
354.0099__7.87	7.87_354.0099m/z	0.077717	0.055498	0.051163	0.05647	0.097706	0.10202	0.10301	0.10326
352.0129__7.87	7.87_352.0129m/z	0.12443	0.24978	0.27584	0.42064	0.43537	0.43215	0.43186	0.43565
346.1416__7.87	7.87_346.1416m/z	0.34828	0.32098	0.30156	0.42364	0.65008	0.64348	0.6414	0.65246
375.1064__7.85	7.85_375.1064m/z	0.1682	0.55541	0.51457	0.61566	0.85045	0.86225	0.87593	0.88631
245.0684__7.85	7.85_245.0684m/z	1.226	0.86525	1.1211	1.0538	1.0299	1.0176	1.0328	1.0299
160.0751__7.85	7.85_160.0751m/z	0.93344	0.8007	0.74653	0.70201	0.67652	0.72089	0.71973	0.72118
321.1482__7.84	7.84_321.1482m/z	0.26192	0.68125	0.63929	0.60487	0.59087	0.58804	0.58432	0.59325
189.1112__7.84	7.84_189.1112m/z	0.5599	1.1617	1.2589	1.2087	1.1661	1.1495	1.1645	1.1683
174.0885__7.84	7.84_174.0885n	1.0678	1.1071	1.3236	1.2564	1.2609	1.251	1.2619	1.2597
332.1643__7.83	7.83_332.1643m/z	0.086697	0.11702	0.11116	0.10803	0.10435	0.15798	0.16434	0.16532
328.1780__7.83	7.83_328.1780n	0.48043	0.33372	0.38869	0.48353	0.47622	0.46978	0.47507	0.5197
311.1263__7.83	7.83_311.1263m/z	0.4352	0.62072	0.61942	0.69073	0.74773	0.74482	0.73951	0.73827
450.0391__7.81	7.81_450.0391m/z	0.8883	0.70347	0.65246	0.61318	0.59441	0.60031	0.5972	0.59987
361.1087__7.81	7.81_361.1087n	0.56589	0.58122	0.77499	0.73581	0.75816	0.75454	0.75061	0.7483
338.9896__7.81	7.81_338.9896m/z	1.2863	1.0122	0.94081	0.88655	0.8739	0.86158	0.85535	0.85264
271.0776__7.81	7.81_271.0776m/z	0.24224	0.179	0.42618	0.41466	0.61607	0.60814	0.60644	0.60459
214.0527__7.80	7.80_214.0527m/z	0.17783	0.3399	0.49024	0.46087	0.62979	0.67039	0.667	0.67833
228.0620__7.79	7.79_228.0620m/z	2.6728	1.9311	1.7915	1.6835	1.6211	1.6033	1.5966	1.5873
502.3004__7.77	7.77_502.3004m/z	0.60684	0.65178	0.74331	0.77032	0.7615	0.76691	0.767	0.77009
397.1588__7.77	7.77_397.1588m/z	0.93613	1.0432	0.95931	0.91459	0.88143	0.88227	0.87959	0.87475
375.1363__7.77	7.77_375.1363m/z	0.20598	0.15748	0.16892	0.1932	0.21343	0.22169	0.2209	0.22755
372.1469__7.77	7.77_372.1469m/z	0.14758	0.34141	0.44175	0.4895	0.58295	0.58829	0.58546	0.58751
359.1179__7.77	7.77_359.1179n	0.91311	0.66087	0.61547	0.67644	0.85633	0.84758	0.84151	0.83623
344.1300__7.77	7.77_344.1300m/z	0.14606	0.22314	0.3	0.40936	0.47156	0.46902	0.46779	0.46575
309.1205__7.77	7.77_309.1205n	0.82991	0.58847	0.5574	0.54066	0.52403	0.51712	0.52003	0.55357
256.1318__7.77	7.77_256.1318m/z	0.55397	0.40249	0.45434	0.42878	0.56524	0.55729	0.56624	0.59976
179.0672__7.77	7.77_179.0672m/z	0.10469	1.1965	1.4772	1.4019	1.3831	1.368	1.3582	1.368
580.2607__7.75	7.75_580.2607m/z	0.2961	0.4555	0.46548	0.46851	0.45124	0.65619	0.66511	0.6912
414.1473__7.75	7.75_414.1473m/z	0.66195	0.77474	0.86851	0.96825	1.0937	1.1154	1.1086	1.1021
384.1666__7.75	7.75_384.1666m/z	0.49076	0.34605	0.44221	0.59705	0.63146	0.62656	0.62891	0.65704
372.0291__7.75	7.75_372.0291m/z	0.63357	0.60012	0.55181	0.57687	0.74676	0.74018	0.73629	0.74198
332.2419__7.75	7.75_332.2419m/z	1.6617	1.2599	1.1778	1.1125	1.1426	1.1423	1.1345	1.1312
304.0591__7.75	7.75_304.0591m/z	0.64876	1.1983	1.2806	1.4308	1.4103	1.3927	1.3924	1.3839
303.1669__7.75	7.75_303.1669m/z	0.79677	0.76229	0.70611	0.6649	0.67278	0.67724	0.67633	0.67728
264.1071__7.75	7.75_264.1071n	0.61636	1.0119	1.1613	1.1713	1.1274	1.1185	1.1434	1.1367
241.0370__7.75	7.75_241.0370m/z	0.02088	0.93688	0.89475	0.90937	0.89245	0.88125	0.90979	0.91284
115.0387__7.75	7.75_115.0387m/z	1.0438	1.6232	1.5045	1.4354	1.4091	1.3951	1.3916	1.3829
685.0321__7.73	7.73_685.0321m/z	1.0129	0.80815	0.743	0.70127	0.67986	0.67674	0.67402	0.67526
514.2762__7.73	7.73_514.2762m/z	0.77689	0.58232	0.54759	0.51584	0.51871	0.52448	0.52528	0.52998
514.0255__7.73	7.73_514.0255m/z	1.0028	0.85621	0.78709	0.79547	0.76765	0.78219	0.77656	0.77179
474.1755__7.73	7.73_474.1755n	0.16778	1.0184	1.0434	1.095	1.0853	1.0737	1.0685	1.0647
436.2497__7.73	7.73_436.2497m/z	0.12783	0.14232	0.13215	0.13259	0.15716	0.15492	0.15392	0.15359
416.0584__7.73	7.73_416.0584m/z	0.29307	0.2051	0.30794	0.38106	0.46005	0.46071	0.46075	0.46721
372.2880__7.73	7.73_372.2880m/z	0.59199	0.55659	0.51171	0.54661	0.71876	0.71288	0.71055	0.72093
371.1497__7.73	7.73_371.1497n	0.054433	0.039363	0.095136	0.13006	0.38005	0.37576	0.38562	0.43903
306.0393__7.73	7.73_306.0393m/z	0.17749	0.14672	0.29531	0.38245	0.47146	0.47289	0.47358	0.4816
298.0993__7.73	7.73_298.0993n	0.59584	1.2828	1.4032	1.4757	1.4776	1.457	1.4535	1.4445
294.0568__7.73	7.73_294.0568n	0.82177	1.262	1.3165	1.3669	1.3247	1.3192	1.3212	1.314
275.0790__7.73	7.73_275.0790m/z	0.55515	1.1483	1.2688	1.2328	1.1907	1.1819	1.212	1.208
272.0333__7.73	7.73_272.0333n	1.1308	1.1528	1.3254	1.3424	1.3206	1.3046	1.308	1.3003
243.1103__7.73	7.73_243.1103m/z	1.8641	1.3703	1.3345	1.4231	1.3735	1.3561	1.3575	1.3521
241.1720__7.73	7.73_241.1720m/z	1.0974	0.76565	1.038	0.97568	0.94374	0.93055	0.94237	0.93645
218.1150__7.73	7.73_218.1150n	0.87681	1.5281	1.5844	1.5205	1.4672	1.4499	1.4625	1.454
129.0542__7.73	7.73_129.0542m/z	0.92858	1.0932	1.1923	1.1437	1.1193	1.121	1.1203	1.1133
105.0907__7.73	7.73_105.0907m/z	0.66272	1.3526	1.4655	1.5014	1.5012	1.4836	1.478	1.4696
[truncated: 5,788 more rows]

## Sheet: t_test_GENDER
mass_rt	Query.Signal.Name	t.stat	p.value	FDR	FC
[truncated: 158 more rows]

[truncated: 10 more sheets: VIPgt1_GripStrengthFemales, t_test_GripStrengthFemales, VIPgt1_GripStrengthMales, t_test_GripStrengthMales, VIPgt1_BaselineWalk, t_test_BaselineWalk, VIPgt1_GRIPtrajectory, VIPgt1_WALKtrajectory, VIPgt1_GRIPtrajectory_LONGITUDI, VIPgt1_WALKtrajectory_LONGITUDI]
